# Supplementary material for: Abstractive text summarization of low-resourced languages using deep learning
Source: PeerJ Comput Sci. 2023 Jan 13;9:e1176. doi: 10.7717/peerj-cs.1176 (PMC10280265; doi:10.7717/peerj-cs.1176)
Supplement: Supplemental Information 1 [file peerj-cs-09-1176-s001.ipynb]

# %% [code]
import numpy as np 
import pandas as pd
import nltk
import matplotlib.pyplot as plt
import re
from sklearn.feature_extraction.text import CountVectorizer
from sklearn.feature_extraction import text
import spacy 
from string import punctuation
from spacy.lang.ur.stop_words import STOP_WORDS
import warnings
# from urduhack.tokenization import sentence_tokenizer
warnings.filterwarnings("ignore")
import gensim
from gensim.models import word2vec
import tensorflow as tf
import tensorflow.compat.v1 as tf1
tf1.disable_v2_behavior()
from tensorflow.python.layers.core import Dense
from tensorflow.python.ops.rnn_cell_impl import _zero_state_tensors
import re
from nltk.corpus import stopwords
import time
print('TensorFlow Version: {}'.format(tf.__version__))
import csv

# %% [code]
pip install nltk

# %% [code]
pip install spacy

# %% [code]
pip install urduhack

# %% [code]
pip install -U spacy

# %% [code]


# %% [code]


# %% [code]


# %% [code]
# importing dataset by using Pandas library.
urdu_doc=pd.read_excel(r"C:\Users\Syeda Nimrah\Downloads\dataset.xlsx")

# %% [code]
urdu_doc = urdu_doc.dropna()
urdu_doc.shape

# %% [code]
urduText = urdu_doc.iloc[:,2]
print(urduText)

# %% [code]
stop_words = list(STOP_WORDS)
print(stop_words)

# %% [code]
nlp = spacy.blank('ur')
doc = nlp(urduText[0])

# %% [code]
print(doc)

# %% [code]
tokens = [token.text for token in doc]
print(tokens)

# %% [code]
punctuation =  punctuation + "..." 
punctuation

# %% [code]
# caculating each urdu word frequency
All_Word_frequencies = {}
for i in urduText:
    doc = nlp(i)
    for token in doc:
        if token.text not in stop_words:
            if token.text not in punctuation:
                if token.text not in All_Word_frequencies.keys():
                    All_Word_frequencies[token.text] = 1;
                else:
                    All_Word_frequencies[token.text] +=1;


# %% [code]
#calculating the maximum frequency to normalize the frequency values
max_frequency = max(All_Word_frequencies.values())
print(max_frequency)

# %% [code]
# # now we normalize the frequency by dividing the each frequency value with the max frequency
# for word in All_Word_frequencies.keys():
#     All_Word_frequencies[word] = All_Word_frequencies[word]/max_frequency
# print(All_Word_frequencies);


# %% [code]
model = word2vec.KeyedVectors.load_word2vec_format('C:\\Users\\Syeda Nimrah\\Downloads\\urduvec_140M_100K_300d.bin', binary=True)

# %% [code]
print(model)

# %% [code]
embeddings_index = {}

for i in range(1,102214):
    values = model[i]
    word = values[0]
    embedding = np.asarray(values[1:], dtype='float32')
    embeddings_index[word] = embedding

print('Word embeddings:', len(embeddings_index))

# %% [code]


# %% [code]


# %% [code]


# %% [code]
vocab_to_int = {} 
threshold = 20

value = 0
for word in All_Word_frequencies:
    if All_Word_frequencies[word] >= threshold or word in embeddings_index:
        vocab_to_int[word] = value
        value += 1
print(vocab_to_int)
# Special tokens that will be added to our vocab
codes = ["<UNK>","<PAD>","<EOS>","<GO>"]   

# Add codes to vocab
for code in codes:
    vocab_to_int[code] = len(vocab_to_int)


# %% [code]
# Need to use 300 for embedding dimensions to match CN's vectors.
embedding_dim = 300
nb_words = len(vocab_to_int)

# Create matrix with default values of zero
word_embedding_matrix = np.zeros((nb_words, embedding_dim), dtype=np.float32)
for word, i in vocab_to_int.items():
    if word in embeddings_index:
        word_embedding_matrix[i] = embeddings_index[word]
    else:
        # If word not in CN, create a random embedding for it
        new_embedding = np.array(np.random.uniform(-1.0, 1.0, embedding_dim))
        #embeddings_index[word] = new_embedding
        word_embedding_matrix[i] = new_embedding

# Check if value matches len(vocab_to_int)
print(len(word_embedding_matrix))

# %% [code]


# %% [code]


# %% [code]


# %% [code]


# %% [code]


# %% [code]


# %% [code]


# %% [code]


# %% [code]


# %% [code]


# %% [code]


# %% [code]


# %% [code]
def model_inputs():
    '''Create palceholders for inputs to the model'''
    
    input_data = tf1.placeholder(tf1.int32, [None, None], name='input')
    targets = tf1.placeholder(tf1.int32, [None, None], name='targets')
    lr = tf1.placeholder(tf1.float32, name='learning_rate')
    keep_prob = tf1.placeholder(tf1.float32, name='keep_prob')
    summary_length = tf1.placeholder(tf1.int32, (None,), name='summary_length')
    max_summary_length = tf1.reduce_max(summary_length, name='max_dec_len')
    text_length = tf1.placeholder(tf1.int32, (None,), name='text_length')

    return input_data, targets, lr, keep_prob, summary_length, max_summary_length, text_length

# %% [code]
def process_encoding_input(target_data, vocab_to_int, batch_size):
    '''Remove the last word id from each batch and concat the <GO> to the begining of each batch'''
    
    ending = tf.strided_slice(target_data, [0, 0], [batch_size, -1], [1, 1])
    dec_input = tf.concat([tf.fill([batch_size, 1], vocab_to_int['<GO>']), ending], 1)

    return dec_input

# %% [code]
def encoding_layer(rnn_size, sequence_length, num_layers, rnn_inputs, keep_prob):
    '''Create the encoding layer'''
    
    for layer in range(num_layers):
        with tf.variable_scope('encoder_{}'.format(layer)):
            cell_fw = tf.contrib.rnn.LSTMCell(rnn_size,
                                              initializer=tf.random_uniform_initializer(-0.1, 0.1, seed=2))
            cell_fw = tf.contrib.rnn.DropoutWrapper(cell_fw, 
                                                    input_keep_prob = keep_prob)

            cell_bw = tf.contrib.rnn.LSTMCell(rnn_size,
                                              initializer=tf.random_uniform_initializer(-0.1, 0.1, seed=2))
            cell_bw = tf.contrib.rnn.DropoutWrapper(cell_bw, 
                                                    input_keep_prob = keep_prob)

            enc_output, enc_state = tf.nn.bidirectional_dynamic_rnn(cell_fw, 
                                                                    cell_bw, 
                                                                    rnn_inputs,
                                                                    sequence_length,
                                                                    dtype=tf.float32)
    # Join outputs since we are using a bidirectional RNN
    enc_output = tf.concat(enc_output,2)
    
    return enc_output, enc_state

# %% [code]
def training_decoding_layer(dec_embed_input, summary_length, dec_cell, initial_state, output_layer, 
                            vocab_size, max_summary_length):
    '''Create the training logits'''
    
    training_helper = tf.contrib.seq2seq.TrainingHelper(inputs=dec_embed_input,
                                                        sequence_length=summary_length,
                                                        time_major=False)

    training_decoder = tf.contrib.seq2seq.BasicDecoder(dec_cell,
                                                       training_helper,
                                                       initial_state,
                                                       output_layer) 

    training_logits, _ = tf.contrib.seq2seq.dynamic_decode(training_decoder,
                                                           output_time_major=False,
                                                           impute_finished=True,
                                                           maximum_iterations=max_summary_length)
    return training_logits

# %% [code]
def inference_decoding_layer(embeddings, start_token, end_token, dec_cell, initial_state, output_layer,
                             max_summary_length, batch_size):
    '''Create the inference logits'''
    
    start_tokens = tf.tile(tf.constant([start_token], dtype=tf.int32), [batch_size], name='start_tokens')
    
    inference_helper = tf.contrib.seq2seq.GreedyEmbeddingHelper(embeddings,
                                                                start_tokens,
                                                                end_token)
                
    inference_decoder = tf.contrib.seq2seq.BasicDecoder(dec_cell,
                                                        inference_helper,
                                                        initial_state,
                                                        output_layer)
                
    inference_logits, _ = tf.contrib.seq2seq.dynamic_decode(inference_decoder,
                                                            output_time_major=False,
                                                            impute_finished=True,
                                                            maximum_iterations=max_summary_length)
    
    return inference_logits

# %% [code]
def decoding_layer(dec_embed_input, embeddings, enc_output, enc_state, vocab_size, text_length, summary_length, 
                   max_summary_length, rnn_size, vocab_to_int, keep_prob, batch_size, num_layers):
    '''Create the decoding cell and attention for the training and inference decoding layers'''
    
    for layer in range(num_layers):
        with tf.variable_scope('decoder_{}'.format(layer)):
            lstm = tf.contrib.rnn.LSTMCell(rnn_size,
                                           initializer=tf.random_uniform_initializer(-0.1, 0.1, seed=2))
            dec_cell = tf.contrib.rnn.DropoutWrapper(lstm, 
                                                     input_keep_prob = keep_prob)
    
    output_layer = Dense(vocab_size,
                         kernel_initializer = tf.truncated_normal_initializer(mean = 0.0, stddev=0.1))
    
    #Attention Mechanism
    attn_mech = tf.contrib.seq2seq.BahdanauAttention(rnn_size,
                                                  enc_output,
                                                  text_length,
                                                  normalize=False,
                                                  name='BahdanauAttention')

    dec_cell = tf.contrib.seq2seq.DynamicAttentionWrapper(dec_cell,
                                                          attn_mech,
                                                          rnn_size)
            
    initial_state = tf.contrib.seq2seq.DynamicAttentionWrapperState(enc_state[0],
                                                                    _zero_state_tensors(rnn_size, 
                                                                                        batch_size, 
                                                                                        tf.float32)) 
    with tf.variable_scope("decode"):
        training_logits = training_decoding_layer(dec_embed_input, 
                                                  summary_length, 
                                                  dec_cell, 
                                                  initial_state,
                                                  output_layer,
                                                  vocab_size, 
                                                  max_summary_length)
    with tf.variable_scope("decode", reuse=True):
        inference_logits = inference_decoding_layer(embeddings,  
                                                    vocab_to_int['<GO>'], 
                                                    vocab_to_int['<EOS>'],
                                                    dec_cell, 
                                                    initial_state, 
                                                    output_layer,
                                                    max_summary_length,
                                                    batch_size)

    return training_logits, inference_logits

# %% [code]
def seq2seq_model(input_data, target_data, keep_prob, text_length, summary_length, max_summary_length, 
                  vocab_size, rnn_size, num_layers, vocab_to_int, batch_size):
    '''Use the previous functions to create the training and inference logits'''
    
    # Use Numberbatch's embeddings and the newly created ones as our embeddings
    embeddings = word_embedding_matrix
    
    enc_embed_input = tf.nn.embedding_lookup(embeddings, input_data)
    enc_output, enc_state = encoding_layer(rnn_size, text_length, num_layers, enc_embed_input, keep_prob)
    
    dec_input = process_encoding_input(target_data, vocab_to_int, batch_size)
    dec_embed_input = tf.nn.embedding_lookup(embeddings, dec_input)
    
    training_logits, inference_logits  = decoding_layer(dec_embed_input, 
                                                        embeddings,
                                                        enc_output,
                                                        enc_state, 
                                                        vocab_size, 
                                                        text_length, 
                                                        summary_length, 
                                                        max_summary_length,
                                                        rnn_size, 
                                                        vocab_to_int, 
                                                        keep_prob, 
                                                        batch_size,
                                                        num_layers)
    
    return training_logits, inference_logits

# %% [code]
def pad_sentence_batch(sentence_batch):
    """Pad sentences with <PAD> so that each sentence of a batch has the same length"""
    max_sentence = max([len(sentence) for sentence in sentence_batch])
    return [sentence + [vocab_to_int['<PAD>']] * (max_sentence - len(sentence)) for sentence in sentence_batch]

# %% [code]
def get_batches(summaries, texts, batch_size):
    """Batch summaries, texts, and the lengths of their sentences together"""
    for batch_i in range(0, len(texts)//batch_size):
        start_i = batch_i * batch_size
        summaries_batch = summaries[start_i:start_i + batch_size]
        texts_batch = texts[start_i:start_i + batch_size]
        pad_summaries_batch = np.array(pad_sentence_batch(summaries_batch))
        pad_texts_batch = np.array(pad_sentence_batch(texts_batch))
        
        # Need the lengths for the _lengths parameters
        pad_summaries_lengths = []
        for summary in pad_summaries_batch:
            pad_summaries_lengths.append(len(summary))
        
        pad_texts_lengths = []
        for text in pad_texts_batch:
            pad_texts_lengths.append(len(text))
        
        yield pad_summaries_batch, pad_texts_batch, pad_summaries_lengths, pad_texts_lengths

# %% [code]
# Set the Hyperparameters
epochs = 50 # use 100
batch_size = 64
rnn_size = 256
num_layers = 3
learning_rate = 0.008
keep_probability = 0.75

# %% [code]
train_graph = tf.Graph()
# Set the graph to default to ensure that it is ready for training
with train_graph.as_default():
    
    # Load the model inputs    
    input_data, targets, lr, keep_prob, summary_length, max_summary_length, text_length = model_inputs()

    # Create the training and inference logits
    training_logits, inference_logits = seq2seq_model(tf.reverse(input_data, [-1]),
                                                      targets, 
                                                      keep_prob,   
                                                      text_length,
                                                      summary_length,
                                                      max_summary_length,
                                                      len(vocab_to_int)+1,
                                                      rnn_size, 
                                                      num_layers, 
                                                      vocab_to_int,
                                                      batch_size)
    
    # Create tensors for the training logits and inference logits
    training_logits = tf.identity(training_logits.rnn_output, 'logits')
    inference_logits = tf.identity(inference_logits.sample_id, name='predictions')
    
    # Create the weights for sequence_loss
    masks = tf.sequence_mask(summary_length, max_summary_length, dtype=tf.float32, name='masks')

    with tf.name_scope("optimization"):
        # Loss function
        cost = tf.contrib.seq2seq.sequence_loss(
            training_logits,
            targets,
            masks)

        # Optimizer
        optimizer = tf.train.AdamOptimizer(learning_rate)

        # Gradient Clipping
        gradients = optimizer.compute_gradients(cost)
        capped_gradients = [(tf.clip_by_value(grad, -5., 5.), var) for grad, var in gradients if grad is not None]
        train_op = optimizer.apply_gradients(capped_gradients)
print("Graph is built.")

# %% [code]
# Train the Model
learning_rate_decay = 0.95
min_learning_rate = 0.0005
display_step = 5 # Check training loss after every 20 batches
stop_early = 0 
stop = 3 # If the update loss does not decrease in 3 consecutive update checks, stop training
per_epoch = 3 # Make 3 update checks per epoch
update_check = (len(sorted_texts)//batch_size//per_epoch)-1

update_loss = 0 
batch_loss = 0
summary_update_loss = [] # Record the update losses for saving improvements in the model


#uncomment the above line for new training.

# %% [code]
print("Training will Strat now.")
with tf.Session(graph=train_graph) as sess:
    sess.run(tf.global_variables_initializer())
    
    # If we want to continue training a previous session

    #loader = tf.train.import_meta_graph("C:/Users/shrey/OneDrive/Study/Bennett/Sem2/HPC/Project/amazon_fine_food_review_summarizer/best_model.ckpt.meta")
    #loader.restore(sess, checkpoint)
    
    #by commenting above 2 lines the code will start retrain the model. 
            
    for epoch_i in range(1, epochs+1):
        update_loss = 0
        batch_loss = 0
        for batch_i, (summaries_batch, texts_batch, summaries_lengths, texts_lengths) in enumerate(
                get_batches(sorted_summaries, sorted_texts, batch_size)):
            start_time = time.time()
            _, loss = sess.run(
                [train_op, cost],
                {input_data: texts_batch,
                 targets: summaries_batch,
                 lr: learning_rate,
                 summary_length: summaries_lengths,
                 text_length: texts_lengths,
                 keep_prob: keep_probability})

            batch_loss += loss
            update_loss += loss
            end_time = time.time()
            batch_time = end_time - start_time

            if batch_i % display_step == 0 and batch_i > 0:
                print('Epoch {:>3}/{} Batch {:>4}/{} - Loss: {:>6.3f}, Seconds: {:>4.2f}'
                      .format(epoch_i,
                              epochs, 
                              batch_i, 
                              len(sorted_texts) // batch_size, 
                              batch_loss / display_step, 
                              batch_time*display_step))
                batch_loss = 0

            if batch_i % update_check == 0 and batch_i > 0:
                print("Average loss for this update:", round(update_loss/update_check,3))
                summary_update_loss.append(update_loss)
                
                # If the update loss is at a new minimum, save the model
                if update_loss <= min(summary_update_loss):
                    print('New Record!') 
                    stop_early = 0
                    saver = tf.train.Saver() 
                    saver.save(sess, checkpoint)

                else:
                    print("No Improvement.")
                    stop_early += 1
                    if stop_early == stop:
                        break
                update_loss = 0
            
        saver = tf.train.Saver() 
        saver.save(sess, checkpoint)

        # Reduce learning rate, but not below its minimum value
        learning_rate *= learning_rate_decay
        if learning_rate < min_learning_rate:
            learning_rate = min_learning_rate
        
        if stop_early == stop:
            print("Stopping Training.")
            break

print("Model Trained")

# %% [code]
import matplotlib.pyplot as plt

#print("Summary updated loss:", summary_update_loss[:])
#print("Updated loss: ", update_loss)

plt.plot(summary_update_loss[:])
plt.ylabel('Loss')
plt.show()

# %% [code]
def text_to_seq(text):
    '''Prepare the text for the model'''
    
    return [vocab_to_int.get(word, vocab_to_int['<UNK>']) for word in text.split()]

# %% [code]
count=35
sum_F=12.346860213552002
avg_F=0.3527674346729143

# %% [code]
loaded_graph = tf.Graph()
with tf.Session(graph=loaded_graph) as sess:
    ## Load saved model
    loader = tf.train.import_meta_graph(checkpoint + '.meta')
    loader.restore(sess, checkpoint)

    input_data = loaded_graph.get_tensor_by_name('input:0')
    logits = loaded_graph.get_tensor_by_name('predictions:0')
    text_length = loaded_graph.get_tensor_by_name('text_length:0')
    summary_length = loaded_graph.get_tensor_by_name('summary_length:0')
    keep_prob = loaded_graph.get_tensor_by_name('keep_prob:0')
    
##    Multiply by batch_size to match the model's input parameters
    answer_logits = sess.run(logits, {input_data: [text]*batch_size, 
                                      summary_length: [np.random.randint(5,8)], 
                                      text_length: [len(text)]*batch_size,
                                      keep_prob: 1.0})[0] 

## Remove the padding from the summary
pad = vocab_to_int["<PAD>"] 

elapsed_time=time.time()-start_time

##for custom summary and text, comment this line.
print("Index Value: ",random)

##for custom summary and text use "input_sequence" as parameter insted of "reviews.Text.loc[random]"
print('\nOriginal Text:',reviews.Text.loc[random]) #input_sentence) #

##for custom orignal summary and text uncomment the next line and comment the next to next line.
#ogSum="Expired yeast!"

ogFile=open(r"C:\Users\Syeda Nimrah\Downloads\dataset.xlsx")
ogFile.write(ogSum)

ogFile.close()

print('\nOrignal Summary: ',ogSum)

print('\nText')
print('  Word Ids:    {}'.format([i for i in text]))
print('  Input Words: {}'.format(" ".join([int_to_vocab[i] for i in text])))

print('\nSummary')
print('  Word Ids:       {}'.format([i for i in answer_logits if i != pad]))

predSum=" ".join([int_to_vocab[i] for i in answer_logits if i != pad])
predFile=open(r"C:\Users\Syeda Nimrah\Downloads\dataset.xlsx")
predFile.write(predSum)

predFile.close()

print("  Response Words: ",predSum)
print("Time: ", elapsed_time)

# %% [code]
import re
from transformers import AutoTokenizer, AutoModelForSeq2SeqLM

WHITESPACE_HANDLER = lambda k: re.sub('\s+', ' ', re.sub('\n+', ' ', k.strip()))

article_text = """اسلام باد عالمی بینک خیبرپختونخوا کے قبائلی اضلاع میں عسکریت پسندی سے پیدا ہونے والے بحران سے متاثرہ خاندانوں کی جلد بحالی بچوں کی صحت کی بہتری اور شہری مراکز ترسیل میں معاونت کے لیے فنڈز فراہم کرے گااس منصوبے کے لیے عالمی بینک ملٹی ڈونر ٹرسٹ کے تحت ایک کروڑ 20 لاکھ ڈالر فراہم کرے گا جس کے تحت شہریوں کی سہولت کے مراکز قائم کیے جائیں گے جو پوری قبائلی بادی اور اس سے منسلک اضلاع کو خدمات فراہم کرے گاڈان اخبار کی رپورٹ کے مطابق یہ جولائی 2019 میں ایک کروڑ 50 لاکھ ڈالر کی منظوری کے بعد سے منصوبے کی تیسری فنانسنگ ہوگییہ بھی پڑھیں ئندہ سال تک پاکستان میں غربت میں اضافے کا امکان ہے عالمی بینکان سہولیات کے مراکز کے ذریعے منتخب خدمات فراہم کی جائیں گی جس میں وائٹل رجسٹریشن سروس وی ایس سول رجسٹریشن منیجمنٹ سسٹم سی ایم ایس اور نادرا ای سہولت شامل ہے جو اس سے مستفید ہونے والوں کی مزید سرکاری خدمات تک رسائی کو بڑھائے گااس کے علاوہ ئندہ ماہ عالمی بینک کی اضافی فنانسنگ کی منظوری دی جائے گی جو گاہی سیشن میں حاضری سے منسلک نقدی کی منتقلی کے ذریعے بچوں کی صحت کو فروغ دے گیمنصوبے کی دستاویز کے مطابق اضافی سروسز مثلا وی ایس سی ایم ایس نادرا ای سہولت پلیٹ فارم اور دیگر سہولیات کے ساتھ اضلاع بنوں ڈیرہ اسمعیل خان لکی مروت اور ٹانک میں 16 نئے سہولت مراکز قائم کیے جائیں گےوی ایس میں کمپیوٹرائزڈ قومی شناختی کارڈ اور سی سیز کی تجدید اور اجرا سے متعلق تمام خدمات شامل ہوں گیمزید پڑھیں عالمی بینک سندھ میں چھوٹے ڈیموں کی تعمیر کے لیے 20 کروڑ ڈالر قرض دے گااس کے علاوہ بلدیاتی حکومت یا کمشنر کے دفاتر کے تعاون سے سی ایم ایس متعارف کروانے سے شہری بالخصوص خواتین پیدائش شادی اور موت کے سرٹیفکیٹ حاصل کرسکیں گیاس منصوبے پر خیبرپختونخوا میں ضم ہونے والے تمام ساتوں اضلاع میں عملدرمد کیا جارہا ہے ان اضلاع اور ان سے منسلک علاقوں میں شہریوں کی بنیادی سرکاری سروسز تک رسائی میں سیکیورٹی اور رسائی کے مسائل برقرار رہنے تک رکاوٹ ہےتاہم صوبہ خیبرپختونخوا میں ان اضلاع کے انضمام کا پیچیدہ عمل کمزور اداروں اور مسلسل سیکیورٹی خدشات کی وجہ سے اس ایجنڈے کی تکمیل ایک طویل عمل ہےہولوکاسٹ اور نسل کشی پر بین الاقوامی کانفرنس نسل کشی کے مطالعہ کے میدان میں پہلی بڑی کانفرنس تھی اور اس نے نسل کشی کو ایک غیر معقول مظہر کے طور پر دیکھنے سے اس تبدیلی کو نشان زد کیا جس کا مطالعہ اور سمجھا جا سکتا ہے۔ یہ 20-24 جون 1982 کو تل ابیب کے ہلٹن ہوٹل میں منعقد ہوا تھا اور ابتدا میں اس کا اہتمام اسرائیل چارنی، ایلی ویزل، اور شمائی ڈیوڈسن نے کیا تھا۔ ترک حکومت نے کانفرنس کو منسوخ کرنے کی کوشش کی کیونکہ اس میں آرمینیائی نسل کشی کے بارے میں پیشکشیں شامل تھیں، جس کی ترکی تردید کرتا ہے۔ ترکی نے شامی اور ایرانی یہودیوں کے لیے اپنی سرحدیں بند کرنے کی دھمکی دی تھی۔ اس کے جواب میں اسرائیلی حکومت نے شرکاء کو بلایا، یہ دعویٰ کیا کہ کانفرنس منسوخ کر دی گئی ہے اور ان سے شرکت نہ کرنے کو کہا گیا ہے۔ اسرائیلی ہولوکاسٹ کی سرکاری یادگار اور تل ابیب یونیورسٹی سے دستبردار ہو گئے، جیسا کہ ویزل سمیت بہت سے اعلیٰ شخصیات نے شرکت کی۔ منتظمین نے پروگرام سے آرمینیائی نسل کشی کو ہٹانے سے انکار کر دیا اور منصوبہ بندی سے کم شرکاء کے ساتھ کانفرنس کا انعقاد کیا۔ ۔"""

model_name = "csebuetnlp/mT5_multilingual_XLSum"
tokenizer = AutoTokenizer.from_pretrained(model_name)
model = AutoModelForSeq2SeqLM.from_pretrained(model_name)

input_ids = tokenizer(
    [WHITESPACE_HANDLER(article_text)],
    return_tensors="pt",
    padding="max_length",
    truncation=True,
    max_length=6666
)["input_ids"]

output_ids = model.generate(
    input_ids=input_ids,
    max_length=5666,
    no_repeat_ngram_size=2,
    num_beams=4
)[0]

summary = tokenizer.decode(
    output_ids,
    skip_special_tokens=True,
    clean_up_tokenization_spaces=False
)

print(summary)


# %% [code]


# %% [code]


# %% [code]


# %% [code]
# #Remove unwanted characters, stopwords, and format the text to create fewer nulls word embeddings

# def removing_unwanted_data(text):
    
#     # Format words and remove unwanted characters
#     text = re.sub(r'https?:\/\/.*[\r\n]*', '', text, flags=re.MULTILINE)
#     text = re.sub(r'\<a href', ' ', text)
#     text = re.sub(r'&amp;', '', text) 
#     text = re.sub(r'[_"\-;%()|+&=*%.,!?:#$@\[\]/]', ' ', text)
#     text = re.sub(r'<br />', ' ', text)
#     text = re.sub(r'\'', ' ', text)
    
#     # remove stop words
# #     if remove_stopwords:
# #         text = text.split()
# #         stops = set(stopwords.words("english"))
# #         text = [w for w in text if not w in stops]
# #         text = " ".join(text)

#     # Tokenize each word
#     text =  nltk.WordPunctTokenizer().tokenize(text)
        
#     return text

# %% [code]
# urdu_doc['text_cleaned']= list(map(removing_unwanted_data,urdu_doc.iloc[:,2]))

# %% [code]
# urdu_doc["text_cleaned"].head()

# %% [code]
# import json

# from urduhack.config import LEMMA_LOOKUP_TABLE_PATH

# _WORD2LEMMA = None


# def lemma_lookup(text, lookup_path: str = LEMMA_LOOKUP_TABLE_PATH) -> list:
#     tokens = text
#     global _WORD2LEMMA
#     if _WORD2LEMMA is None:
#         with open(lookup_path, "r", encoding="utf-8") as file:
#             _WORD2LEMMA = json.load(file)

#     return [_WORD2LEMMA[word] if word in _WORD2LEMMA else word for word in tokens]

# urdu_doc['Lemmatized'] =list(map(lemma_lookup,urdu_doc.text_cleaned))

# %% [code]
# urdu_doc.head()

# %% [code]
