# Supplementary material for: Abstractive text summarization of low-resourced languages using deep learning
Source: PeerJ Comput Sci. 2023 Jan 13;9:e1176. doi: 10.7717/peerj-cs.1176 (PMC10280265; doi:10.7717/peerj-cs.1176)
Supplement: Supplemental Information 2 [file peerj-cs-09-1176-s002.xlsx]

## Sheet: Sheet1
0	عالمی بینک عسکریت پسندی سے متاثرہ خاندانوں کی معاونت کرے گا	اسلام باد عالمی بینک خیبرپختونخوا کے قبائلی اضلاع میں عسکریت پسندی سے پیدا ہونے والے بحران سے متاثرہ خاندانوں کی جلد بحالی بچوں کی صحت کی بہتری اور شہری مراکز ترسیل میں معاونت کے لیے فنڈز فراہم کرے گااس منصوبے کے لیے عالمی بینک ملٹی ڈونر ٹرسٹ کے تحت ایک کروڑ 20 لاکھ ڈالر فراہم کرے گا جس کے تحت شہریوں کی سہولت کے مراکز قائم کیے جائیں گے جو پوری قبائلی بادی اور اس سے منسلک اضلاع کو خدمات فراہم کرے …	Business & Economics	2020-12-06	https://www.dawnnews.tv/news/1148499/	Dawn News	1854
1	مالی سال 2020 ریٹرن فائل کرنے والوں کی تعداد میں 23 فیصد کمی	اسلام باد فیڈرل بورڈ ریونیو ایف بی نے دسمبر کی خری تاریخ سے قبل ٹیکس سال 2020 کے لیے گزشتہ سال کے مقابلے میں تقریبا 23 فیصد کم انکم ٹیکس گوشوارے موصول کیے ہیںڈان اخبار کی رپورٹ کے مطابق بورڈ کو دسمبر تک 13 لاکھ 10 ہزار ٹیکس گوشوارے موصول ہوئے جب کہ ٹیکس سال 2019 میں 16 لاکھ 90 ہزار ریٹرنز جمع کرائے گئے تھےان میں تنخواہ دار اور غیر تنخواہ دار افراد افرادی کمپنیوں کی ایسوسی ایشنز دونوں شامل ہیںمزید…	Business & Economics	2020-12-06	https://www.dawnnews.tv/news/1148498/	Dawn News	2016
2	جاپان کو سندھ کے خصوصی اقتصادی زون میں سرمایہ کاری کی دعوت	اسلام باد بورڈ انویسٹمنٹ بی او ئی کے چیئرمین عاطف بخاری نے جاپان کے سفیر کونینوری میٹسودا سے ملاقات کے دوران کہا کہ پاک چین اقتصادی راہداری سی پیک اور خصوصی اقتصادی زون ایس ای زیڈ ترقی اور سرمایہ کاری کے لیے ممالک کے لیے کھلے ہیںڈان اخبار کی رپورٹ کے مطابق انہوں نے جاپانی سفیر کو سندھ میں دھابیجی خصوصی اقتصادی زون کے لیے جاپانی مقیم ڈویلپر کے امکان کے بارے میں گاہ کیا اور کاروباری اداروں کو معاشی…	Business & Economics	2020-12-05	https://www.dawnnews.tv/news/1148433/	Dawn News	2195
3	برامدات 767 فیصد بڑھ کر ارب 16 کروڑ ڈالر سے زائد	اسلام اباد پاکستان میں ماہ نومبر میں مسلسل تیسرے مہینے برامدات میں اضافہ دیکھا گیا اور یہ گزشتہ ماہ کی ارب ڈالر زائد سے 767 فیصد بڑھ کر ارب 16 کروڑ 10 لاکھ ڈالر تک پہنچ گئیںڈان اخبار کی رپورٹ کے مطابق یہ اعداد شمار پاکستان ادارہ شماریات کی جانب سے جاری کیے گئےبرامدات میں اضافہ بنیادی طور پر ٹیکسٹائل اور نان ٹیسکٹائل سامان کی دو ہندسوں میں ترقی کے باعث دیکھنے میں ایامزید پڑھیں اکتوبر میں برامدات 2…	Business & Economics	2020-12-05	https://www.dawnnews.tv/news/1148430/	Dawn News	2349
4	کے الیکٹرک کو اضافی بجلی گیس کی فراہمی کے قانونی تقاضے تعطل کا شکار	اسلام باد نیشنل ٹرانسمیشن اینڈ ڈسپیچ کمپنی این ٹی ڈی سی اور سوئی سدرن گیس کمپنی ایس ایس جی سی ایل کے 253 ارب روپے سے زائد کی ادائیگیاں نہ ہونے پر تصفئی بی ہونے کی وجہ سے قومی نیٹ ورکس سے کے الیکٹرک کو اضافی بجلی اور گیس کی فراہمی کے قانونی انتظامات تعطل کا شکار ہیںڈان اخبار کی رپورٹ کے مطابق باخبر ذرائع نے بتایا کہ عوامی سیکٹر کی دونوں کمپنیوں این ٹی ڈی سی اور ایس ایس جی سی ایل نے واجبات کی منظور…	Business & Economics	2020-12-05	https://www.dawnnews.tv/news/1148421/	Dawn News	2655
5	کھانے پینے کی اشیا کی قیمتیں سال کی بلند ترین سطح پر پہنچ گئیں اقوام متحدہ	اقوام متحدہ کے فوڈ ایجنسی کا کہنا ہے کہ موسم کی خراب صورتحال کی وجہ سے نومبر میں غذائی اجناس کی عالمی قیمتوں میں تیزی سے اضافہ ہوا اور وہ تقریبا سال کی اعلی ترین سطح پر گئی ہیںڈان اخبار کی رپورٹ کے مطابق فوڈ اینڈ ایگریکلچرل رگنائزیشن ایف اے او کا کہنا تھا کہ عالمی سطح پر تجارت کی جانے والی خورونوش کی اشیا کی قیمتیں بڑھ رہی ہیں خاص طور پر 45 ممالک پر اضافی دبا ہے جنہیں اپنی عوام کی خوراک کے لیے بی…	Business & Economics	2020-12-04	https://www.dawnnews.tv/news/1148382/	Dawn News	1719
6	صنعتی صارفین کیلئے بجلی کے پیک ور ٹیرف اسکیم کا خاتمہ اور سبسڈی منظور	اسلام باد اقتصادی رابطہ کمیٹی ای سی سی اجلاس میں وفاقی کابینہ اور نیشنل الیکٹرک پاور ریگولیٹری اتھارٹی کی جانب سے صنعتی صارفین کے لیے بجلی کے پیک ورز جن اوقات میں لوڈ زیادہ ہوتا ہے کے خاتمے سے پیدا ہونے والی خلا پر ایک غیر طے شدہ سبسڈی فراہم کرنے کا فیصلہ کیا گیاڈان اخبار کی رپورٹ کے مطابق پاور ڈویژن کی درخواست پر بلائے گئے واحد نکاتی اجلاس نے چیئرمین ڈاکٹر عبدالحفیظ شیخ سمیت ای سی سی ممبران کو ح…	Business & Economics	2020-12-04	https://www.dawnnews.tv/news/1148357/	Dawn News	1838
7	پاکستان میں موبائل کمپنیاں مقامی طور پر اسمبلنگ کی جانب گامزن	کراچی پاکستان میں موبائل ہینڈ سیٹس کے مینوفکچررز جون 2020 میں کابینہ سے منظور کی گئی موبائل ڈیوائس مینوفکچرنگ پالیسی کے تحت مقامی سطح پر اسمبلنگ کے مقصد کی طرف تیزی سے بڑھ رہے ہیںڈان اخبار کی رپورٹ کے مطابق اس سلسلے میں وزیر صنعت حماد اظہر سے موبائل کمپنی ویوو کے نمائندوں نے ملاقات کی جس کے بعد انہوں نے سوشل میڈیا پلیٹ فارم ٹوئٹر پر اپنے اکانٹ سے یہ اعلان کیا کہ کمپنی نے پاکستان میں اسمارٹ فون تی…	Business & Economics	2020-12-03	https://www.dawnnews.tv/news/1148294/	Dawn News	2204
8	گنے کی بروقت کٹائی سے چینی کی قیمت کم ہو کر 85 روپے فی کلوگرام تک پہنچ گئی	اسلام باد سندھ اور پنجاب میں گنے کی فصل کی کٹائی کی ابتدا کے بعد ریٹیل مارکیٹ میں چینی کی قیمتوں میں تقریبا 20 فیصد تک تیزی سے کمی دیکھی جارہی ہےڈان اخبار کی رپورٹ کے مطابق یہاں تک کہ وزیراعظم نے بھی چینی کی فی کلو گرام قیمتوں میں 20 روپے تک کمی نے پر اطمینان کا اظہار کیاوزیراعظم نے سماجی روابط کی ویب سائٹ ٹوئٹر پر اپنے ایک پیغام میں ملک میں گنے کی بر وقت کٹائی اور درمد شدہ چینی کی فراہمی کی وجہ …	Business & Economics	2020-12-03	https://www.dawnnews.tv/news/1148274/	Dawn News	2976
9	نومبر میں مہنگائی معمولی کمی سے 83 فیصد رہی	اسلام اباد ماہ نومبر میں کچھ اشیا کی قیمتوں میں معمولی کمی کے بعد افراط زر مہنگائی اکتوبر کی 89 فیصد سے کم ہوکر گزشتہ ماہ 83 فیصد رہیڈان اخبار کی رپورٹ کے مطابق پاکستان کے ادارہ شماریات کے جاری کردہ اعداد شمار سے ظاہر ہوتا ہے کہ مسلسل دوسرے ماہ بھی مہنگائی میں معمولی کمی ائی تاہم اس کے برعکس حقیقت میں ضروری اشیا کی قیمتیں اوپر کی طرف جارہی ہیںغذائی مہنگائی اب بھی دو ہندسوں میں موجود ہے اور گزرنے …	Business & Economics	2020-12-02	https://www.dawnnews.tv/news/1148210/	Dawn News	2830
10	ڈسکوز کا بجلی کے ٹیرف میں 86 پیسے اضافے کا مطالبہ	اسلام باد سابقہ واپڈا کی مختلف ڈسٹری بیوشن کمپنیوں ڈسکوز کے پاس 1500 سے 1600 میگا واٹ کے نئے کنکشن کے لیے لگ بھگ ساڑھے لاکھ درخواستیں زیر التوا ہیں کیونکہ صارفین کو اپریلجون 2020 کے دوران 85 ارب کے استعدادی چارجز کے حساب سے ٹیرف میں 86 پیسے فی یونٹ اضافے کا سامنا ہےڈان اخبار کی رپورٹ کے مطابق نیشنل الیکٹرک پاور ریگولیٹری اتھارٹی نیپرا کی طرف سے سہ ماہی ایڈجسٹمنٹ کے تحت ٹیرف میں 86 پیسے فی یونٹ اض…	Business & Economics	2020-12-02	https://www.dawnnews.tv/news/1148184/	Dawn News	3798
11	جوہری بجلی گھر کی زمائش کیلئے ایندھن کی لوڈنگ کا غاز	اسلام باد پاکستان نے کراچی میں 11 سو میگا واٹ کے جوہری بجلی گھر کو زمائشی بنیاد پر چلانے کے لیے ایندھن کی لوڈنگ کا غاز کردیا اس پلانٹ کا کمرشل پریشن اپریل 2021 میں شروع ہوگادوسری جانب زاد کشمیر کی حکومت نے 700 میگا واٹ کا ایک ہائیڈرو پاور منصوبہ تعمیر کرنے کے لیے چینی کمپنی کے ساتھ معاہدے پر دستخط کردیےڈان اخبار کی رپورٹ کے مطابق پاکستان اٹامک انرجی کمیشن پی اے ای سی کے ایک ترجمان نے کہا کہ کراچی…	Business & Economics	2020-12-02	https://www.dawnnews.tv/news/1148174/	Dawn News	2135
12	پاک سوزوکی اور انڈس موٹرز کی گاڑیوں کی قیمتوں میں ایک لاکھ روپے تک اضافہ	پاک سوزوکی موٹر کمپنی لیمٹڈ پی ایس ایم سی ایل انڈس موٹرز نے ایک بار پھر اپنی گاڑیوں کی قیمت میں اضافہ کردیا ہےدونوں کمپنیوں نے گاڑیوں کے مختلف ماڈلز کی قیمتوں میں ایک لاکھ روپے تک اضافہ کیا ہےاس سے پہلے کمپنیوں کی جانب سے ڈالر کی قیمت کو جواز بناکر گاڑیوں کی قیمتوں میں اضافہ کیا جاتا تھامگر حالیہ مہینوں میں روپے کی قدر میں اضافہ ہوا مگر پھر بھی قیمتوں میں اضافہ کیا گیا جس کا اطلاق یکم دسمبر سے ہو…	Business & Economics	2020-12-01	https://www.dawnnews.tv/news/1148130/	Dawn News	1718
13	نومبر میں ریونیو کی وصولی 346 ارب روپے کے ساتھ ہدف سے قریب رہی	اسلام باد فیڈرل بورڈ ریونیو ایف بی ار کے جاری کردہ عبوری اعداد شمار کے مطابق نومبر کے مہینے میں ریونیو کلیکشن کا 348 ارب روپے کا ہدف حاصل نہیں ہوسکا اور 346 ارب روپے تک کی وصولی کی گئیتاہم یہ سالانہ بنیادوں پر گزشتہ سال کے اسی ماہ کے 335 ارب روپے کے مقابلے میں فیصد ترقی کو ظاہر کر رہی ہےڈان اخبار کی رپورٹ کے مطابق رواں مالی سال کی پہلی ششماہی جولائی تا نومبر کے دوران ایف بی ار نے 16 کھرب 86 ارب ر…	Business & Economics	2020-12-01	https://www.dawnnews.tv/news/1148099/	Dawn News	2566
14	نیشنل بینک میں تقرریوں کے تھرڈ پارٹی ڈٹ کی سفارش	کراچی قومی اسمبلی کی قائمہ کمیٹی برائے خزانہ اور محصول کو پیر کے روز کراچی کے دورے کے دوران حکومت نے نیشنل بینک پاکستان میں تقرریوں پر تھرڈ پارٹی ڈٹ کی سفارش کی ہےڈان اخبار کی رپورٹ کے مطابق قومی اسمبلی باڈی نے مزید ہدایت دی کہ اسٹیٹ بینک پاکستان کے موجودہ پینل سے ڈٹ فرم کا انتخاب کیا جا سکتا ہےمزید پڑھیں نیشنل بینک کے سابق صدر کی عہدے پر بحالی کی درخواست مستردرکن قومی اسمبلی فیض اللہ کاموکا کی ز…	Business & Economics	2020-12-01	https://www.dawnnews.tv/news/1148091/	Dawn News	3443
15	بٹ کوائن کی قیمت ریکارڈ سطح پر پہنچ گئی	ورچوئل کرنسی بٹ کوائن ریکارڈ سطح پر پہنچ گئی ہےاس وقت دنیائے انٹرنیٹ کی اس کرنسی کے ایک یونٹ یا یوں کہہ لیں کہ ایک روپے کی قیمت 19 ہزار ڈالرز سے زیادہ ہوچکی ہےاس کرپٹو کرنسی کی قیمت 19 ہزار 783 ڈالرز 31 لاکھ 54 ہزار پاکستانی روپے سے زائد سے تجاوز کرگئی ہے اور اس طرح دسمبر 2017 میں قائم ہونے والے ریکارڈ کو توڑ دیایعنی ایک بٹ کوائن سے 29 تولے تک سونا خریدا جاسکتا ہےبٹ کوائن کی قیمتوں میں حالیہ دنوں…	Business & Economics	2020-11-30	https://www.dawnnews.tv/news/1148065/	Dawn News	1277
16	پیٹرول کی قیمت برقرار ڈیزل روپے فی لیٹر مہنگا	وفاقی حکومت نے ئندہ 15 روز کے لیے پیٹرول کی قیمت برقرار رکھنے کا فیصلہ کیا ہے تاہ ڈیزل کی فی لیٹر قیمت میں روپے اضافہ کردیا گیاوزارت خزانہ سے جاری بیان کے مطابق عوام کو زیادہ سے زیادہ ریلیف فراہم کرنے کے لیے حکومت نے بین الاقوامی مارکیٹ میں ہونے والا پیٹرولیم مصنوعات کی قیمتوں میں اضافہ خود برداشت کرنے کا فیصلہ کیا ہےبیان میں کہا گیا کہ ئندہ 15 روز کے لیے پیٹرول مٹی کے تیل اور لائٹ ڈیزل ئل ایل ڈی…	Business & Economics	2020-11-30	https://www.dawnnews.tv/news/1148064/	Dawn News	1006
17	ئل کمپنیز اور ڈیلرز کے مارجن میں 16فیصد تک اضافہ متوقع	اسلام باد تیل کی گرتی ہوئی قیمتوں کو دیکھتے ہوئے حکومت نے گزشتہ سال کیے گئے وعدے کے برعکس مارکیٹ اسٹڈی کے بغیر ئل مارکیٹنگ کمپنیوں او ایم سی اور ڈیلرز کمیشن کے منافع کے مارجن میں 16 فیصد تک اضافہ کر سکتی ہےڈان اخبار کی رپورٹ کے مطابق خزانہ اور منصوبہ بندی کی وزارتیں اور ئل اینڈ گیس ریگولیٹری اتھارٹیاوگرا اس وقت کابینہ کی اقتصادی رابطہ کمیٹی کے اجلاس کی جانب سے حتمی فیصلہ لیے جانے سے قبل وزارت توا…	Business & Economics	2020-11-30	https://www.dawnnews.tv/news/1148004/	Dawn News	5545
18	مالی سال 2020 ملک میں موبائل فون کی درامد پر 54 ارب روپے کی ڈیوٹی وصول	اسلام اباد پاکستان کسٹم نے گزشتہ سال ڈیوائس ائیڈینٹی فکیشن رجسٹریشن اینڈ بلاکنگ سسٹم ڈی ائی ار بی ایس کے ذریعے موبائل ڈیوائسز کی درامد پر 54 ارب روپے وصول کیے جو اس سے پہلے سال کے مقابلے میں 145 فیصد زیادہ ہےڈان اخبار کی رپورٹ کے مطابق فیڈرل بورڈ اف ریونیو ایف بی ار کی جاری کردہ اعداد شمار سے ظاہر ہوتا ہے کہ موبائل فون کی درامد سے ریونیو میں اضافے کی وجہ یہ ہے اب کوئی بھی بغیر ڈیوٹی ادااسمگل فون …	Business & Economics	2020-11-29	https://www.dawnnews.tv/news/1147939/	Dawn News	2737
19	ازادی کے بعد پہلی مرتبہ بھارتی معیشت کساد بازاری میں داخل	ممبئی بھارت کی معیشت جولائی اور ستمبر کے دوران 75 فیصد سکڑنے سے بدترین کارکردگی کا مظاہرہ کرنے والی بڑی ترقی یافتہ اور ابھرتی ہوئی معیشتوں میں شامل ہوگئی کیونکہ یہ ازادی کے بعد پہلی مرتبہ تکنیکی کساد بازاری میں داخل ہوئی ہےڈان اخبار میں شائع فرانسیسی خبررساں ادارے اے ایف پی کی رپورٹ میں بتایا گیا کہ سرکاری اعداد شمار ظاہر کرتے ہیں کہ معیشت کساد بازاری میں داخل ہوگئی ہےاگرچہ گزشتہ سہ ماہی میں ریکا…	Business & Economics	2020-11-28	https://www.dawnnews.tv/news/1147876/	Dawn News	2808
20	وائرس کے پھیلا میں اضافہ اور پابندیاں معاشی بحالی کیلئے خطرہ	اسلام باد وفاقی حکومت نے اعتراف کیا ہے کہ پاکستان کی حالیہ معاشی بحالی کو ملک کے ساتھ ساتھ بڑے تجارتی شراکت داروں میں کورونا وائرس کی دوسری لہر کے باعث زوال پذیری کا خطرہ ہے تاہم مہنگائی کا دبا کم ہوا ہےڈان اخبار کی رپورٹ کے مطابق وزارت خزانہ کی جانب سے جاری کردہ ماہانہ معاشی اپڈیٹ اور نومبر کے منظر نامے میں کہا گیا کہ اگر کورونا وائرس کے جاری اثرات کو دیکھیں تو زوال کے خدشات بہت نمایاں ہوگئے ہیں…	Business & Economics	2020-11-28	https://www.dawnnews.tv/news/1147872/	Dawn News	2105
21	کراچی پاکستان اسٹیل ملز سے ہزار 544 ملازمین برطرف	پاکستان اسٹیل ملز نے ڈی سی ایز منیجرز اور صحت عامہ سمیت مختلف شعبوں سے ہزار 544 ملازمین کو نکالنے کی فہرست تیار کرلیترجمان پاکستان اسٹیل ملز محمد افضل کی جانب سے جاری اعلامیے کے مطابق مختلف شعبوں میں کام کرنے والے افراد کی ملازمت کرنے کا فیصلہ کرلیا ہےبیان میں بتایا گیا ہے کہ گروپ اور جے او سیز ملازمین کو فارغ کیا جا رہا ہےمزید پڑھیں اسٹیل ملز کے ملازمین کی تعداد میں کمی کیلئے 19 ارب روپے سے زائد…	Business & Economics	2020-11-27	https://www.dawnnews.tv/news/1147857/	Dawn News	3350
22	اسٹیک ہولڈرز نے گیس کی قیمتوں میں 123 فیصد اضافے کے مطالبے کی مخالفت کردی	اسلام باد گیس کے شارٹ فالز کا سامنا کرنے کے باوجود سوئی نادرن کیس پائپ لائنز لمیٹڈ ایس این جی پی ایل نے گیس کے نرخوں میں 123 فیصد لاکھ نئے گھریلو کنیکشنز اور میٹر رینٹ میں 100 فیصد اضافے کا مطالبہ کیا ہے جس کی ٹیکسٹائل انڈسٹری اور ٹرانسپورٹ سیکٹر سمیت اسٹیک ہولڈرز نے سختی سے مخالفت کیڈان اخبار کی رپورٹ کے مطابق ئل اینڈ گیس ریگولیٹری اتھارٹی اوگرا کے قائم مقام چیئرمین نورالحق کی صدارت میں ہونے وال…	Business & Economics	2020-11-27	https://www.dawnnews.tv/news/1147810/	Dawn News	2102
23	فلائی دبئی کی اسرائیل کے لیے باقاعدہ کمرشل پروازیں شروع	فلائی دبئی نے متحدہ عرب امارات اور اسرائیل کے درمیان تعلقات قائم ہونے کے بعد پروازوں کا سلسلہ باقاعدہ شروع کر دیا اور پہلی پرواز دبئی سے تل ابیب اور وہاں سے واپس دبئی گئیخبر ایجنسی اے ایف پی کی رپورٹ کے مطابق فلائی دبئی کی پہلی پرواز دبئی سے تل ابیب پہنچی تو اسرائیلی وزیر اعظم بینجمن نیتن یاہو بھی وہاں موجود تھےمزید پڑھیں اسرائیل اور متحدہ عرب امارات کا دوطرفہ ویزا فری سفر کے معاہدے پر اتفاقبینجم…	Business & Economics	2020-11-27	https://www.dawnnews.tv/news/1147780/	Dawn News	3347
24	کورونا ویکسین کے باوجود عالمی وبا کے معاشی نقصانات جلد ختم نہیں ہوں گے	اسلام باد کورونا وبا کے خاتمے کے حوالے سے بڑھتے ہوئے اعتماد کے باوجود اقوام متحدہ کی تجارت ترقی سے متعلق کانفرنس یو این سی ٹی اے ڈی کی جاری کردہ ایک رپورٹ میں خبردار کیا گیا ہے کہ کورونا وائرس ویکسین معاشی نقصان روک نہیں سکے گاڈان اخبار کی رپورٹ کے مطابق یو این سی ٹی اے ڈی کی رپورٹ کے مطابق وبا کی وجہ سے ہونے والے معاشی نقصانات طویل عرصہ تک جاری رہنے کا خدشہ ہے اور بالخصوص غریب اور پسماندہ ممالک …	Business & Economics	2020-11-26	https://www.dawnnews.tv/news/1147709/	Dawn News	2001
25	کووڈ19 سے پہلے معاشی اشاریے نمایاں بہتری کی عکاسی کررہے تھے حفیظ شیخ	اسلام باد وزیر اعظم کے مشیر برائے خزانہ اور محصولات ڈاکٹر عبدالحفیظ شیخ نے عالمی اقتصادی فورم کو گاہ کیا کہ حکومت کی پالیسیوں کی وجہ سے پاکستان کے مالی اور کرنٹ اکانٹ خسارے میں نمایاں بہتری دیکھی گئی ہےڈان اخبار کی رپورٹ کے مطابق ویڈیو لنک کے ذریعے عالمی اقتصادی فورم کے کنٹری اسٹریٹیجی ڈائیلاگ کے اجلاس کے دوسرے حصے سے خطاب کرتے ہوئے انہوں نے کہا کہ پاکستان کے پاس بنیادی بیلنس سرپلس ہے جس کی مثال …	Business & Economics	2020-11-26	https://www.dawnnews.tv/news/1147703/	Dawn News	2807
26	ایل این جی پر میڈیا کا ایک حصہ دانستہ مخصوص تاثر دینے کی کوشش کررہا ہے ندیم بابر	وزیر اعظم کے معاون خصوصی برائے پیٹرولیم ندیم بابر نے کہا ہے کہ ایل این جی کے مسئلے پر ایک چینل کے صحافی دانستہ طور پر ایک تاثر پیدا کرنے کی کوشش کررہے ہیں جو حقیقت کے برعکس ہےشبلی فراز نے وزیراعظم کے معاون خصوصی برائے پیٹرولیم ندیم بابر کے ہمراہ پریس کانفرنس کا اغاز کرتے ہوئے کہا کہ ایل این جی کے معاملے پر میڈیا میں بہت پروگرام ہو رہے ہیں لہذا ہم چاہتے ہیں کہ اس مسئلے کے حوالے سے کی وساطت سے عوام…	Business & Economics	2020-11-26	https://www.dawnnews.tv/news/1147695/	Dawn News	9669
27	پیاز کی ہول سیل قیمتوں میں بڑی کمی کے باوجود صارفین مہنگے داموں خریدنے پر مجبور	کراچی ہول سیل قیمتیں 2800 روپے فی من سے 12 سے 13 سو روپے فی من ہونے کے باوجود پیاز کی ریٹیل قیمتوں میں مسلسل اضافہ دیکھا جارہا ہےڈان اخبار کی رپورٹ کے مطابق برامدکنندگان کی جانب سے پیاز کی بڑھتی قیمتوں کو کنٹرول کرنے اور قبل از وقت پیاز کی شمپنٹ کے لیے نومبر سے 15 روز کے لیے خود ساختہ پابندی لگائی گئی تھی تاہم اس کے باوجود ریٹیلرز سندھ کی نئی فصل کے لیے سائز اور کوالٹی کے حساب سے فی کلو پیاز کے 6…	Business & Economics	2020-11-25	https://www.dawnnews.tv/news/1147594/	Dawn News	1428
28	ریگولیٹرز نے بجلی کی قیمت میں 86 پیسہ فی یونٹ اضافے کی سماعت ملتوی کردی	اسلام باد نیشنل الیکٹرک پاور ریگولیٹری اتھارٹی نیپرا نے ایک غیر معمولی قدم اٹھاتے ہوئے غیر سنجیدہ رویے پر سابق واپڈا ڈسٹری بیوشن کمپنیوں ڈسکو کے بنیادی ٹیرف میں بجلی کے نرخوں میں 86 پیسہ فی یونٹ اضافے کی عوامی سماعت معطل کردی ڈان اخبار کی رپورٹ کے مطابق عوامی سماعت نیپرا چیئرمین توصیف ایچ فاروقی کی زیرصدارت منعقد ہوئی جس میں پنجاب اور سندھ کے اراکین نے شرکت کی سماعت میں مرکزی پاور خریداری ایجنسی …	Business & Economics	2020-11-25	https://www.dawnnews.tv/news/1147592/	Dawn News	4597
29	وزیراعظم کی ورلڈ اکنامک فورم کے پروگرام میں کاروباری شخصیات سے ملاقاتیں شیڈول	وزیراعظم عمران خان اور متعدد وزیر ورلڈ اکنامک فورم کے پاکستان سے متعلق کنٹری اسٹریٹجی ڈائیلاگ سی ایس ڈی کے موقع پر بین الاقوامی کمپنیوں کے سربراہان اور دنیا کی کاروباری شخصیات سے ملاقات کریں گےدفترخارجہ کی جانب سے جاری بیان میں کہا گیا ہے کہ اس ڈائیلاگ کا افتتاح وزیراعظم عمران خان کریں گے اور ورلڈ اکنامک فورم کے صدر بورج برینڈ مشہور بین الاقوامی کمپنیوں کے سی ای اوز اور ورلڈ اکنامک فورم کی شراکت …	Business & Economics	2020-11-24	https://www.dawnnews.tv/news/1147563/	Dawn News	2731
30	سونے کی قیمت میں ہزار روپے سے زائد کی کمی	بین الاقوامی مارکیٹ میں سونے کی قیمت میں کمی کے بعد پاکستان میں بھی سونے کی قیمت میں غیر معمولی کمی ریکارڈ کی گئیبین الاقوامی مارکیٹ میں خالص سونے کی فی اونس قیمت 51 ڈالر گھٹ کر ایک ہزار 815 ڈالر کی سطح پر پہنچ گئی ہے جس کے بعد ملک میں فی تولہ سونے کی قیمت میں ہزار 350 روپے کی کمی ہوئی ہے اس غیر معمولی کمی کے بعد مقامی صرافہ مارکیٹوں میں فی تولہ سونے کی قیمت ایک لاکھ 10 ہزار 500 روپے ہوگئی ہےاسی …	Business & Economics	2020-11-24	https://www.dawnnews.tv/news/1147552/	Dawn News	1344
31	ڈیجیٹل اثاثوں سے متعلق مشاورت کے عمل کا غاز	اسلام باد سیکیورٹیز اینڈ ایکسچینج کمیشن پاکستان ایس ای سی پی نے ملک میں ڈیجیٹل اثاثوں کے قیام اور سائبر کرنسی کی حیثیت کی وضاحت سے متعلق قوانین وضع کرنے کا فیصلہ کیا ہےڈان اخبار کی رپورٹ کے مطابق اس سلسلے میں پہلی بریفنگ ایس ای سی پی ہیڈ فس میں ہوئیاس اجلاس کی سربراہی ایڈیشنل ڈائریکٹر سیکیورٹیز مارکیٹ ڈویژن نازیہ عبید اور ڈائریکٹر انفارمیشن سسٹم اینڈ ٹیکنالوجی عبدالرحیم نے کیمزید پڑھیں بٹ کوائن پ…	Business & Economics	2020-11-24	https://www.dawnnews.tv/news/1147495/	Dawn News	2075
32	صنعتوں نے گیس کی قیمت میں اضافے کی درخواست مسترد کردی	اسلام باد تجارتی اور صنعتی نمائندوں سمیت بڑے اسٹیک ہولڈرز نے سوئی سدرن گیس کمپنی لمیٹڈ ایس ایس جی سی ایل کی جانب سے رواں سال میں مالی ضروریات پوری کرنے کی غرض سے گیس کی قیمتوں میں اضافے کے مطالبے کی مخالفت کردیڈان اخبار کی رپورٹ کے مطابق اس کے بجائے پاکستان ٹیکسٹائل ملز ایسوسی ایشن اپٹما نے ایس ایس جی سی ایل کے ریونیو فرق کو کم کرنے اور گیس فراہمی کی لاگت میں کمی کے لیے گیس کی پیداواری قیمتوں میں…	Business & Economics	2020-11-24	https://www.dawnnews.tv/news/1147494/	Dawn News	2181
33	حکومت سال میں بجلی کے اخراجات میں 300 ارب روپے بچالے گی اسد عمر	اسلام باد مسلم لیگ کی حکومت پر لینڈ مائنز چھوڑنے کا الزام عائد کرتے ہوئے وفاقی وزیر منصوبہ بندی ترقی اسد عمر نے دعوی کیا ہے کہ تحریک انصاف کی حکومت کے فیصلوں سے ئندہ سالوں 232021 میں بجلی کے اخراجات پر 300 ارب روپے سے زائد کا مجموعی اثر پڑے گاڈان اخبار کی رپورٹ کے مطابق نیوز کانفرنس سے خطاب کرتے ہوئے اسد عمر جو کابینہ کمیٹی برائے توانائی سی سی او ای کے سربراہ بھی ہیں نے کہا کہ مسلم لیگ کی حکومت ک…	Business & Economics	2020-11-24	https://www.dawnnews.tv/news/1147480/	Dawn News	2864
34	مکمل لاک ڈان کے خدشات اسٹاک مارکیٹ میں 555 پوائنٹس کی کمی	پاکستان میں کورونا وائرس کے باعث ایک بار پھر مکمل لاک ڈان کے خدشات کے باعث پاکستان اسٹاک ایکسچینج پی ایس ایکس میں مندی دیکھی گئی اور کے ایس ای 100 انڈیکس 555 پوائنٹس 138 فیصد کمی کے بعد 39 ہزار 633 پوائنٹس پر بند ہواملک میں کورونا مثبت نے کی شرح میں اضافے کے بعد دوبارہ لاک ڈان کے خدشات کے باعث مارکیٹ میں ایک موقع پر انڈیکس میں 872 پوائنٹس تک کی کمی دیکھی گئیکاروباری ہفتے کے پہلے روز کمرشل بینکس س…	Business & Economics	2020-11-23	https://www.dawnnews.tv/news/1147430/	Dawn News	1733
35	نئی زری پالیسی کا اعلان پالیسی ریٹ فیصد پر برقرار	اسٹیٹ بینک کی زری پالیسی کمیٹی نے نئے پالیسی ریٹ کا اعلان کردیا ہے اور اسے فیصد پر برقرار رکھنے کا فیصلہ کیا گیا ہےمرکزی بینک کی زری پالیسی کمیٹی کا اجلاس پیر کو منعقد ہوا جس میں نئے پالیسی ریٹ کورونا سے معیشت پر مرتب ہونے والے منفی اثرات مہنگائی اور اجناس کی بڑھتی ہوئی قیمتوں سمیت مختلف امور پر تفصیلی گفتگو کی گئیمزید پڑھیں اشیائے ضروریہ کی بڑھتی قیمتوں سے عوام مایوس کمیٹی کے مطابق ستمبر 2020 می…	Business & Economics	2020-11-23	https://www.dawnnews.tv/news/1147427/	Dawn News	5117
36	اشیائے ضروریہ کی بڑھتی قیمتوں سے عوام مایوس	لاہور ملک میں مدنی میں کمی اور معاشی کساد بازاری کے ساتھ ساتھ عوام کی جانب سے حکومت پر تنقید جاری ہے کہ وہ سبزیوں اور ضروری اشیاء کی قیمتوں کو کم کرنے یا ماڈل بازار اور اوپن مارکیٹ پر کم توجہ دے رہے ہیںڈان اخبار کی رپورٹ کے مطابق ان کا کہنا ہے کہ گزشتہ دو سالوں سے جس صورتحال سے وہ گزر رہے ہیں وہ بد سے بدتر ہوتی جارہی ہے اور حکومت کو فوری طور پر اس قیمتوں میں اضافے کے مسئلے پر توجہ دینی چاہیےجوہر …	Business & Economics	2020-11-23	https://www.dawnnews.tv/news/1147383/	Dawn News	2323
37	اوگرا کا گیس میٹر ٹیسٹنگ کیلئے تھرڈ پارٹی سے رجوع کرنے کا فیصلہ	اسلام باد گیس یوٹیلیٹی کمپنیوں کی جانب سے مقررہ قیمت اور میٹرز کے کرائے میں بالترتیب 123 فیصد اور 100 فیصد تک اضافے کے مطالبے کے درمیان حائل ئل اینڈ گیس ریگولیٹری اتھارٹی اوگرا نے خود گیس کمپنیوں کے بجائے زاد تھرڈ پارٹی کے ذریعے گیس میٹروں کی جانچ کرنے کا فیصلہ کیا ہےڈان اخبار کی رپورٹ کے مطابق اوگرا سوئی سدرن گیس کمپنی ایس ایس جی سی ایل کی طرف سے اس کے مالی سال 212020 میں تخمینہ لگائے گئے ریونیو…	Business & Economics	2020-11-23	https://www.dawnnews.tv/news/1147380/	Dawn News	2744
38	ئی ایم ایف سے بات چیت محصولات کے نظام کی تجدید پر مرکوز	اسلام باد ایسے وقت میں کہ جب ملک کووڈ 19 کی دوسری لہر سے نبرد زما ہے عالمی مالیاتی فنڈ ئی ایم ایف نے متعدد پالیسیوں کی تجویز دی ہے جس میں ٹیکس کی شرح کو معقول بنانے سے لے کر ٹیکس استثنی ختم کرنا اور ملک کے نظام ٹیکس میں تمام خرابیاں دور کرنا شامل ہےڈان اخبار کی رپورٹ کے مطابق فیڈرل بورڈ ریونیو ایف بی میں موجود ذرائع کا کہنا تھا کہ ئی ایم ایف کے ٹیکنکل مشن نے پاکستان کے موجودہ ٹیکس نظام کا تفصیلی …	Business & Economics	2020-11-22	https://www.dawnnews.tv/news/1147317/	Dawn News	2070
39	اسٹیٹ بینک نے پاکستانی تارکین وطن کی واپسی کے خطرے سے گاہ کردیا	کراچی اسٹیٹ بینک پاکستان نے بیرون ملک مقیم کارکنوں کی زبردستی وطن واپسی پر انتباہ جاری کیا ہے کہ یہ اقدام ملکی معیشت کے لیے سنگین مسائل پیدا کرسکتا ہے اور حکومت سے صورتحال سے نمٹنے کے لیے جامع حکمت عملی تیار کرنے پر زور دیاڈان اخبار کی رپورٹ کے مطابق مرکزی بینک نے حال ہی میں جاری کردہ ریاست پاکستان کی معیشت 202019 کی پالیسی کے بیان میں کہا کہ اگرچہ کووڈ19 کے بحران کے اچانک ہونے کے سبب قلیل سے درم…	Business & Economics	2020-11-21	https://www.dawnnews.tv/news/1147260/	Dawn News	2638
40	شوگر ملرز نے گنے کی قلت پر ملوں کی بندش سے خبردار کردیا	اسلام اباد پاکستان شوگر ملز ایسوسی ایشن پی ایس ایم اے نے وزارت صنعت کو لکھے گئے خط میں خبردار کیا ہے کہ ملک کی شوگرز ملز بندش کا سامنا کرسکتی ہیں کیونکہ انہیں خام مال کی شدید قلت کا سامنا ہےڈان اخبار کی رپورٹ کے مطابق وزیر صنعت پیداوار حماد اظہر کو گنے کی عدم دستیابی کا مقصد کسانوں کی جانب سے قیمتوں کو بڑھانے کا مطالبہ کے عنوان سے لکھے گئے خط میں ایسوسی ایشن کا کہنا تھا کہ کسانوں کی جانب سے گنے ک…	Business & Economics	2020-11-21	https://www.dawnnews.tv/news/1147255/	Dawn News	1947
41	منی لانڈرنگ کی تحقیقات ایف ائی اے کا سندھ پنجاب پولیس سے مفاہمتی یادداشت پر دستخط	وفاقی تحقیقاتی ادارے ایف ائی اے نے منی لانڈرنگ کے کیسز کی تحقیقات کے لیے سندھ اور پنجاب پولیس سے ایک مفاہمتی یادداشت پر دستخط کر لیےایف ائی اے اکنامک کرائمز ونگ انسداد منی لانڈرنگ کے نئے ڈائریکٹر عامر فاروقی کا کہنا تھا کہ پولیس کو اس طرح کے وائٹ کالر جرائم کی تحقیقات کے لیے درکار مہارت نہ ہونے کے باعث رکاوٹوں کا سامنا ہے اس لیے مفاہمتی یادداشت پر دستخط کیے گئے ہیںمزید پڑھیں جہانگیر ترین علی ترین…	Business & Economics	2020-11-20	https://www.dawnnews.tv/news/1147237/	Dawn News	2488
42	ایف بی ار قابل ٹیکس امدنی وصول کرے تو قرضوں کی ضرورت نہیں ہوگی عشرت حسین	وزیر اعظم کے مشیر برائے ادارہ جاتی اصلاحات ڈاکٹر عشرت حسین نے کہا ہے کہ اگر فیڈرل بورڈ اف ریونیو ایف بی ار قابل ٹیکس امدنی وصول کرنا شروع کرے تو ہمیں قرضے لینے کی ضرورت نہیں پڑے گیوفاقی وزیر اطلاعات نشریات شبلی فراز نے مشیر ادارہ جاتی اصلاحات ڈاکٹر عشرت حسین کے ہمراہ پریس کانفرنس میں کہا کہ میڈیا سے بات کرنے کا مقصد مختلف اداروں کے سربراہوں کی تعیناتی اور ری اسٹرکچرنگ کس سطح پر ہے اس سے اگاہ کرنا…	Business & Economics	2020-11-20	https://www.dawnnews.tv/news/1147220/	Dawn News	3251
43	سندھ حکومت نے پام ئل کی مقامی سطح پر پیداوار کا کامیاب تجربہ کرلیا	سندھ حکومت نے ٹھٹہ کے علاقے میں پام کے درخت لگانے سے لے کر اس کے پھل سے تیل نکالنے کا کامیاب تجربہ کرلیا ہےکراچی میں پریس کانفرنس کرتے ہوئے ترجمان سندھ حکومت کا کہنا تھا کہ ہر سال تقریبا سے ارب ڈالر پاکستان پام ئل کی درمدات پر خرچ کرتا ہےان کا کہنا تھا کہ محکمہ ماحولیات اور کوسٹل ڈیولپمنٹ اتھارٹی نے ٹھٹہ میں کاٹھور کے علاقے میں ایک جگہ کی نشاندہی کی کہ یہ جگہ پام ئل کی پلانٹیشن کے لیے سازگار ہے ح…	Business & Economics	2020-11-20	https://www.dawnnews.tv/news/1147208/	Dawn News	3301
44	مسابقتی کمیشن پاکستان نے سیمنٹ بنانے والوں کا ریکارڈ قبضے میں لے لیا	اسلام باد مسابقتی کمیشن پاکستان سی سی پی کی ٹیم نے مینوفیکچررز کی ممکنہ غیر مسابقتی سرگرمیوں کی تحقیقات کے لیے پاکستان سیمنٹ مینوفیکچررز ایسوسی ایشن اے پی سی ایم اے کے دفاتر کی تلاشی لی اور معائنہ کیاسی سی پی میں موجود ذرائع کا کہنا تھا کہ مختلف ٹیموں نے کراچی میں اے سی ایم اے کے چیئرمین اور وائس چیئرمین کے دفاتر میں داخل ہو کر تلاشی لی اور ریکارڈ قبضے میں لے لیاڈان اخبار کی رپورٹ کے مطابق رواں ب…	Business & Economics	2020-11-20	https://www.dawnnews.tv/news/1147177/	Dawn News	2342
45	پاکستان کا کرنٹ اکانٹ مسلسل چوتھے ماہ بھی سرپلس ہوگیا	ملک کا کرنٹ اکانٹ مسلسل چوتھے ماہ اکتوبر میں بھی سرپلس رہا اور مجموعی ملکی پیداوار جی ڈی پی کے 16 فیصد یا 38 کروڑ 20 لاکھ ڈالر تک بڑھ گیااسٹیٹ بینک کے جاری کردہ اعداد شمار کے مطابق کرنٹ اکانٹ ماہانہ بنیاد پر ستمبر کے کروڑ 90 لاکھ ڈالر کے مقابلے 547 فیصد بڑھامرکزی بینک کا کہنا تھا کہ اس سرپلس کی وجہ ترسیلات زر میں مستقل اضافہ اور تجارتی خسارے میں کمی ہونا ہےیہ بھی پڑھیں کرنٹ اکانٹ پہلی سہ ماہی کیل…	Business & Economics	2020-11-19	https://www.dawnnews.tv/news/1147109/	Dawn News	2108
46	ایس ای سی پی نے ملک کے پہلے پیر ٹو پیر قرضوں کے پلیٹ فارم کی منظوری دے دی	سیکیورٹیز اینڈ ایکسچینج کمیشن پاکستان ایس ای سی پی نے اپنی ٹکنالوجی سے چلنے والے پہلے ریگولیٹری سینڈ باکس کے پہلے گروپ کے تحت پیر ٹو پیر قرض دینے کے پلیٹ فارم کے غاز کے لیے منظوری دے دی ہےایس ای سی پی کی جانب سے جاری کردہ پریس ریلیز کے مطابق اس اقدام کا مقصد ملک میں فنانشل ٹیکنالوجی کی حمایت اور فروغ دینا ہےپیر ٹو پیر قرضے یعنی افراد کی جانب سے کسی کاروبار کو قرض کی فراہمی ایک جدید ڈیجیٹل پلیٹ فا…	Business & Economics	2020-11-19	https://www.dawnnews.tv/news/1147094/	Dawn News	1561
47	ایشیائی ترقیاتی بینک نے پاکستان کیلئے 183 ارب روپے کے بونڈ اکٹھے کرلیے	اسلام باد ایشیائی ترقیاتی بینک نے 183 ارب روپے 114 ملین ڈالر کے مقامی کرنسی میں قراقرم بانڈز اکٹھا کیے ہیں اور پاکستان کی ترقیاتی کوششوں اور کووڈ19 کے خلاف ردعمل کے لیے مسلسل حمایت کا وعدہ کیا ہےڈان اخبار کی رپورٹ کے مطابق ایشیائی ترقیاتی بینک نے ایک بیان میں کہا کہ یہ کثیرالجہتی ترقیاتی بینک کی مقامی کرنسی قراقرم بانڈز کا پہلا معاملہ ہے جہاں پاکستان اس بینک کا رکن ہےمزید پڑھیں ایشیائی ترقیاتی بی…	Business & Economics	2020-11-19	https://www.dawnnews.tv/news/1147077/	Dawn News	3161
48	اکتوبر میں ٹیکسٹائل برامدات میں فیصد اضافہ ایل پی جی کی درامدات بڑھ گئیں	اسلام اباد پاکستان کی ٹیکسٹائل اور کپڑوں کی برامدات مالی سال 21 میں جولائی سے اکتوبر کے دوران سالانہ بنیادوں پر 378 فیصد بڑھ کر ارب 76 کروڑ ڈالر تک پہنچ گئیں جو گزشتہ سال کے اسی عرصے میں ارب 58 کروڑ ڈالر تھیںڈان اخبار کی رپورٹ کے مطابق پاکستان ادارہ شماریات کے جاری کردہ اعداد شمار کے مطابق اکتوبر میں برامدات ایک سال قبل کے مقابلے میں 618 فیصد تک بڑھی ستمبر میں اس میں 1103 فیصد تک اضافہ دیکھا گیا …	Business & Economics	2020-11-19	https://www.dawnnews.tv/news/1147071/	Dawn News	2824
70354	وزیراعظم کی منظوری کے بعد پیٹرولیم مصنوعات کی قیمتوں میں ہوشربا اضافہ	کورونا کی وجہ سے معاشی مسائل سے دوچار عوام کیلئے بری خبر ہے کہ وزیراعظم عمران خان کی منظوری کے بعد پیٹرولیم مصنوعات کی قیمتوں میں 25 روپے فی لیٹر تک اضافہ کردیا گیا ہےوزیراعظم عمران خان نے پٹرولیم مصنوعات کی قیمت میں اضافے کی سمری منظور کرلی جس کے بعد وزارت خزانہ نے پیٹرولیم مصنوعات کی قیمتوں میں اضافے کا نوٹیفکیشن جاری کردیاوزارت خزانہ کی جانب سے جاری نوٹیفکیشن کے مطابق پیٹرول 25 روپے 58 پیسے فی…	Business & Economics	2020-06-26	https://urdu.geo.tv/latest/225081-	Geo News	1199
70355	زاد کشمیر میں 1124 میگاواٹ کے کوہالہ پن بجلی منصوبے کے معاہدے پر دستخط	زاد کشمیر میں سہ فریقی کوہالہ ہائیڈرو پاور پراجیکٹ کے تاریخی معاہدے پر دستخط کردیے گئےمعاہدے پر دستخط کی تقریب اسلام باد میں منعقد ہوئی جس میں وزیراعظم عمران خان سمیت چینی سفیر یاجنگ اور دیگر افراد نے شرکت کیوزیراعظم عمران خان نے 1124 میگاواٹ کے پن بجلی منصوبے کی دستخطی تقریب سے خطاب کرتے ہوئے کہا کہ حکومت نے عوام کو سستی بجلی کی فراہمی پر توجہ مرکوز کررکھی ہےوزیراعظم نے منصوبے میں ارب 50 کروڑ ڈا…	Business & Economics	2020-06-25	https://urdu.geo.tv/latest/224993-	Geo News	628
70356	شرح سود مزید ایک فیصد کمی کے بعد فیصد کی سطح پر اگئی	اسٹیٹ بینک پاکستان نے شرح سود میں مزید ایک فیصد کمی کردی جس کے بعد ملک میں شرح سود فیصد پر گئیمرکزی بینک کی جانب سے ملک میں کورونا وائرس کی وبا کے بعد تین ماہ کے دوران شرح سود میں پانچویں بار کمی کی گئی ہے1 فیصد کمی کے بعد شرح سود فیصد کی سطح پر اگئی گزشتہ دو ماہ میں شرح سود میں 525 فیصد کمی کی جاچکی ہے16 اپریل کو اسٹیٹ بینک نے کورونا وائرس کے ملکی معیشت پر مرتب ہونے والے منفی اثرات کے باعث شرح س…	Business & Economics	2020-06-25	https://urdu.geo.tv/latest/224969-	Geo News	642
70357	اگلے سال پاکستان کی معاشی ترقی ایک فیصد رہنے کا امکان ہے ئی ایم ایف	عالمی مالیاتی ادارے ئی ایم ایف کی ورلڈ اکنامک لک رپورٹ میں اگلے سال پاکستان کی معاشی ترقی ایک فیصد رہنے کا امکان ظاہر کیا گیا ہےئی ایم ایف کی جانب سے ورلڈ اکنامک وٹ لک رپورٹ جاری کی گئی ہے جس میں بتایا گیا کہ اگلے سال پاکستان کی معاشی ترقی ایک فیصد رہنے کا امکان ہے ئی ایم ایف کے معاشی شرح نمو کا تخمینہ حکومتی اندازوں کے برعکس ہے جس میں حکومت نے نئے بجٹ میں معاشی ترقی کا ہدف 21 فیصد مقرر کیائی ایم…	Business & Economics	2020-06-25	https://urdu.geo.tv/latest/224937-	Geo News	833
70358	ٹڈیاں پکڑو اور پیسے لو وفاقی حکومت کا نیا منصوبہ تیار	وفاقی حکومت نے ٹڈیوں سے بائیو کمپوسٹ کھاد بنانے کا منصوبہ تیار کرلیاوزرات نیشنل فوڈ سیکیورٹی کی جانب سے جاری اعلامیے میں کہا گیا ہے کہ ٹڈی دل سے کھاد بنانے کا منصوبہ منظوری کے مرحلےمیں ہے اورٹڈی دل کوبائیو کمپوسٹ کھاد میں تبدیل کیا جائے گاوزرات نے بتایا کہ اس منصوبے سے مقامی لوگوں کو روزگار ملے گا کھاد بنے گی اور ٹڈی دل پر کنٹرول بھی ہوسکے گااعلامیے کے مطابق مقامی افراد کی جمع کی ہوئی ٹڈیوں کو با…	Business & Economics	2020-06-24	https://urdu.geo.tv/latest/224930-	Geo News	1579
70359	ملک میں سونے کی قیمت تاریخ کی بلند ترین سطح پر پہنچ گئی	پاکستان میں سونے کی فی تولہ قیمت میں ہزار روپے کا اضافہ ریکارڈ کیا گیا جس کے بعد سونے کی قیمت ملکی تاریخ کی بلند ترین سطح پر پہنچ گئی ہےسندھ صرافہ بازار جیولرز ایسوسی ایشن کے مطابق سونے کی فی تولہ قیمت 2000 روپے اضافے کے بعد ملک میں ایک تولہ سونے کی قدر 105100 روپے ہوگئی10گرام سونے کی قیمت 1715 روپے اضافے سے 90106 روپے ہے جب کہ عالمی صرافہ بازار میں سونے کی قدر 20 ڈالر اضافے سے 1777 ڈالر فی اونس …	Business & Economics	2020-06-24	https://urdu.geo.tv/latest/224910-	Geo News	401
70360	وفاقی وزارت خزانہ کے ملازمین نے بجٹ اعزازیہ نہ ملنے پر قلم چھوڑ ہڑتال کردی	اسلام اباد میں وزارت خزانہ کے ملازمین نے بجٹ اعزازیہ نہ ملنے پر قلم چھوڑ ہڑتال کردیاحتجاجی ملازمین کی جانب سے وزیراعظم کے مشیر خزانہ حفیظ شیخ کے دفتر کے گھیرا کاخدشہ ہے جس کے باعث انتظامیہ نے وزارت خزانہ کی چوتھی منزل پر جانے والے راستے بند کردیے ہیں اور دفتر کی لفٹس بھی بند کردی گئیں ہیںوزارت خزانہ کے ملازمین پہلے بھی داخلی راستے پرمشیر خزانہ کا گھیرا کر چکے ہیںملازمین وزارت خزانہ کا کہنا ہے کہ …	Business & Economics	2020-06-24	https://urdu.geo.tv/latest/224909-	Geo News	688
70361	پاکستان کو بین الاقوامی مالیاتی اداروں سے ایک ارب ڈالر موصول	اسلام ابادپاکستان کو بین الاقوامی مالیاتی اداروں سے ایک ارب ڈالر موصول ہوگئےاسٹیٹ بینک اف پاکستان نے تصدیق کی کہ پاکستان کو بین الاقوامی مالیاتی اداروں سے ایک ارب ڈالر موصول ہوگئے ہیںمرکزی بینک کے مطابق 50 کروڑ ڈالر ایشیائی ترقیاتی بینک اور 50 کروڑ ڈالر عالمی بینک سے موصول ہوئے ہیں	Business & Economics	2020-06-24	https://urdu.geo.tv/latest/224882-	Geo News	282
70362	بلوچستان ہائیکورٹ نے 10 ویں قومی مالیاتی کمیشن کی تشکیل کالعدم قرار دے دی	بلوچستان ہائیکورٹ نے 10 ویں قومی مالیاتی کمیشن این ایف سی کی تشکیل کا 12 مئی 2020 کا نوٹیفکیشن کالعدم قرار دے دیابلوچستان ہائیکورٹ میں این ایف سی کی تشکیل سے متعلق کامران مرتضی ایڈووکیٹ اور ساجد ترین ایڈووکیٹ نے درخواستیں دائر کی تھیںہائیکورٹ نے ان درخواستوں پر فیصلہ سنادیا جس کے تحت این ایف سی کا 12 مئی کا نوٹیفکیشن کالعدم قرار دیا گیا ہےفیصلے میں عدالت کا کہنا ہے کہ این ایف سی کے لیے ممبران کی …	Business & Economics	2020-06-23	https://urdu.geo.tv/latest/224788-	Geo News	1534
70363	موجودہ حکومت 22 ماہ بعد بھی نئی تجارتی پالیسی نہ لا سکی وزیراعظم کا نوٹس	وزیراعظم عمران خان نے 22 ماہ بعد بھی نئی تجارتی پالیسی میں تاخیر کا نوٹس لے لیاموجودہ حکومت کو 22 ماہ کا عرصہ گزر چکا ہے اور وہ اب تک نئی تجارتی پالیسی نہیں لاسکی ہےذرائع وزارت تجارت کے مطابق وزیراعظم عمران خان نے نئی سالہ تجارتی پالیسی میں تاخیر کا نوٹس لے لیاذرائع نے بتایا کہ وزیراعظم عمران خان نے وزارت تجارت کو پالیسی جون کے خر تک منظوری کے لیے پیش کرنے کی ہدایت کردی ہےنئی تجارتی پالیسی کے تحت…	Business & Economics	2020-06-23	https://urdu.geo.tv/latest/224785-	Geo News	903
70364	فی تولہ سونا ایک لاکھ ہزار روپے کا ہوگیا	ملک میں سونے کی فی تولہ قیمت میں 1300 روپے کا اضافہ ہوا ہے جس کے بعد سونے کی قیمتیں سمان پر پہنچ گئی ہیںصرافہ بازار میں 1300 روپے اضافے کے ساتھ فی تولہ سونا ایک لاکھ ہزار روپے کا ہوگیا ہے عالمی مارکیٹ میں سونے کی قیمت میں اضافے کے بعد پاکستان میں فی تولہ سونا ایک لاکھ 400 روپے کا ہوگیا ہے10گرام سونے کی قیمت ایک ہزار 114 روپے اضافے کے ساتھ 87 ہزار 448 روپے ہوگئی ہےعالمی صرافہ مارکیٹ میں میں سونے ک…	Business & Economics	2020-06-22	https://urdu.geo.tv/latest/224727-	Geo News	442
70365	بجٹ کے بعد ملک میں مہنگائی میں بھی اضافہ ہوگیا	اسلام باد وفاقی حکومت کی جانب سے ائندہ مالی سال 212020 کا بجٹ پیش کیے جانے کے بعد ملک میں مہنگائی میں بھی اضافہ ہوگیاادارہ شماریات نے مہنگائی سے متعلق ہفتہ وار رپورٹ جاری کردی جس کے مطابق ایک ہفتے کے دوران مہنگائی میں 102 فیصد اضافہ ہواادارہ شماریات کا کہنا ہے کہ ایک ہفتے میں 22 اشیائے ضروریہ مہنگی ہوئیں جن میں ٹے کا 20 کلو کا تھیلا 50 روپے مہنگا ہوا اور ٹے کے تھیلے کی قیمت بڑھ کر ایک ہزار 38 روپ…	Business & Economics	2020-06-19	https://urdu.geo.tv/latest/224446-	Geo News	1575
70366	ملک بھر میں مختلف یوٹیلیٹی اسٹورز پر ٹا اور چینی غائب	ملک بھر میں مختلف یوٹیلیٹی اسٹورز پر ٹا اور چینی غائب ہوگئے جس کے باعث عوام اوپن مارکیٹ سے مہنگی خریداری پر مجبور ہیںحکومتی ذرائع کے مطابق وزیراعظم نے مالی مشکلات کے باوجود یوٹیلیٹی اسٹورز پر ریلیف پیکج دیا تھا اور پیکج کے تحت ٹےچینی سمیت اشیائے ضروریہ پر سبسڈی دی گئی تھیحکام کے مطابق وزیراعظم پیکج کے تحت یوٹیلیٹی اسٹورز پر ٹےکے 20کلو تھیلےکی قیمت 800 روپے اور چینی کی قیمت 68 روپے فی کلو مقرر ہےت…	Business & Economics	2020-06-18	https://urdu.geo.tv/latest/224353-	Geo News	768
70367	ڈالر مہنگا فی تولہ سونے کی قیمت میں بھی 700 روپے کا اضافہ	کراچی روپے کے مقابلے میں ڈالر اور دیگر غیر ملکی کرنسیوں کی قدر میں اضافہ ہوا ہےانٹربینک میں ڈالر 64 پیسے منہگا ہوا اور کاروبار کے اختتام پر انٹربینک میں ڈالر 16635روپے میں فروخت ہوااوپن مارکیٹ میں ڈالر کی قدر 60 پیسے اضافے کے ساتھ 16660روپے تک پہنچ گئیاس کے علاوہ اوپن مارکیٹ میں یورو ایک روپیہ مہنگا ہوکر 18650 روپے ریال 30 پیسے مہنگا ہوکر 44 روپے اور درہم بھی 30 پیسے مہنگا ہوکر45 روپے کاہوگیاادھر…	Business & Economics	2020-06-18	https://urdu.geo.tv/latest/224347-	Geo News	679
70368	زادکشمیر کا ایک کھرب 39 ارب 50 کروڑ روپےکا ٹیکس فری بجٹ پیش	مظفرباد زادکشمیرکا ایک کھرب 39 ارب 50 کروڑ روپےکا ٹیکس فری بجٹ پیش کردیا گیاوزیر خزانہ ڈاکٹر نجیب نقی نے زادکشمیر اسمبلی میں ائندہ مالی سال کا بجٹ پیش کیا جس میں غیرترقیاتی اخراجات کے لیے ایک کھرب 15 ارب روپے رکھے گئے ہیں جب کہ ترقیاتی اخراجات کے لیے 24 ارب 50 کروڑ روپے مختص کیے گئے ہیںبجٹ میں سرکاری ملازمین کی تنخواہوں اورپنشن میں اضافہ نہیں کیا گیا ہےاس کے علاوہ ریاستی مدنی کا تخمینہ ایک کھرب 1…	Business & Economics	2020-06-18	https://urdu.geo.tv/latest/224341-	Geo News	886
70369	کوئٹہ کے مختلف علاقوں میں پیٹرول کی قلت برقرار	قیمتوں میں کمی کے 17 روز بعد بھیکوئٹہ کے مختلف علاقوں میں پیٹرول کی فراہمی مکمل طور پر بحال نہیں ہوسکی ہےپیٹرول نہ ہونے کی وجہ سے شہر کے متعدد پیٹرول پمپس بند ہیں جس کے باعث شہریوں کو شدید مشکلات کا سامنا کرنا پڑ رہا ہےپیٹرول پمپس انتظامیہ کا مقف ہے کہکراچی سے پیٹرول کی سپلائی تاحال متاثر ہے اورپیٹرول کی قیمتوں میں کمی کے بعد طلب میں بھی اضافہ ہوا ہےدوسری جانب خیبرپختونخوا میں حکومتی احکامات کی خ…	Business & Economics	2020-06-17	https://urdu.geo.tv/latest/224286-	Geo News	963
70370	سندھ کا 12 کھرب 40 ارب روپے کا بجٹ پیش سرکاری ملازمین کی تنخواہوں میں اضافہ	صوبہ سندھ کا مالی سال 212020 کا تقریبا 12 کھرب 40 ارب روپے سے زائد کا بجٹ سندھ اسمبلی میں پیش کردیا گیاسندھ اسمبلی کا اجلاس اسپیکر اغا سراج درانی کے زیر صدارت ہوا جس میں وزیراعلی اعلی سندھ مراد علی شاہ نے بجٹ پیش کیااس دوران اپوزیشن کی جانب سے شدید احتجاج کیا گیا تاہم وزیراعلی نے تقریر جاری رکھی اپنی ٹھویں بجٹ تقریر کے دوران وزیر اعلی نے ٹڈی دل کے سد باب کے لیے 44 کروڑ روپے مختص کیے جانے کا اعلان…	Business & Economics	2020-06-17	https://urdu.geo.tv/latest/224279-	Geo News	1855
70371	وفاقی حکومت نے قرض لیکر ئی پی پیز اوردیگر بجلی گھروں کو 200 ارب روپے جاری کر دیے	وفاقی حکومت نے قرض لے کرانڈیپنڈنٹ پاور پروڈیوسرز ئی پی پیز کرائے کے بجلی گھراور سرکاری بجلی گھروں کو 200 ارب روپے جاری کر دیےوفاقی حکومت نےادائیگیوں سے قبل ئی پی پیز کے بھاری منافع جات پر محمد علی کمیٹی کی رپورٹ کے بعد بات چیت کے لیے سابق وفاقی سیکرٹری بابر یعقوب کی سربراہی میں قائم کمیٹی کی سفارشات کا بھی انتظار نہ کیاسابق چیئرمین ایس ای سی پی کی طرف سے ئی پی پیز کے بھاری منافع جات کی نشاندہی کی…	Business & Economics	2020-06-16	https://urdu.geo.tv/latest/224202-	Geo News	2046
70372	پیٹرول بحران تحقیقاتی کمیٹی نے نجی کمپنیوں کو ذمہ دار قرار دے دیا	وزارت پیٹرولیم بنائی گئی تحقیقاتی کمیٹی نے ابتدائی رپورٹ میں پیٹرول بحران کا ذمے دار نجی تیل کمپنیوں کو قرار دے دیاکمیٹی نےابتدائی رپورٹ وزارت پیٹرولیم کو ارسال کردی جس میں بتایا گیا ہے کہ نجی تیل کمپنیاں موجودہ بحران کی ذمےدار ہیں جب کہ بحران میں پی ایس او کے ئل ٹرمینلز 24 گھنٹے کام کرتے رہےرپورٹ کے مطابق بحران سے قبل پی ایس او کا مارکیٹ شیئر 32 سے36 فیصد تھا لیکن بحران میں تیل کی سپلائی کے باعث…	Business & Economics	2020-06-16	https://urdu.geo.tv/latest/224167-	Geo News	2816
70373	مشکل ترین حالات میں متوازن بجٹ دینے کی کوشش کی ہے مشیرخزانہ	وزیراعظم عمران خان کے مشیر برائے خزانہ حفیظ شیخ نے کہا ہے کہ مشکل ترین حالات میں متوازن بجٹ دینے کی کوشش کی ہے ہزاروں اشیاء پر ٹیکس ختم کیا یا کم کیا ہےبین الاقوامی معاشی کانفرنس سے بذریعہ ویڈیو لنک خطاب کرتے ہوئےحفیظ شیخ نے کہا کہ حکومت نے اپنے اخراجات بہت کم کیے ہیں اوران حالات میں جو ممکن ہے وہ کر رہے ہیںحفیظ شیخ کا کہنا تھا کہبغیرکسی سیاسی مذہبی اور علاقائی تفریق کےکورونا متاثرین کو نقد رقم ف…	Business & Economics	2020-06-14	https://urdu.geo.tv/latest/224023-	Geo News	1254
70374	قیمتوں میں کمی کے ہفتے بعد بھی پیٹرول کی فراہمی مکمل بحال نہ ہوسکی	پیٹرول سستا ہونے کے 14 روز بعد بھی خیبرپختونخوا اور بلوچستان کے مختلف شہروں میں پیٹرول کی مکمل فراہمی بحال نہ ہوسکیخیبرپختونخوا اور بلوچستان کے مختلف شہروں میں بھی پیٹرول نہ ملنے کی شکایات ملیں جس کے باعث ہفتے بعد بھی شہریوں کی تکالیف میں کمی نہ سکیدوسری جانب کراچیلاہور اور اسلام باد میں صورت حال بہتر ہونے لگی ہے کراچی میں شہر کے بیشتر پمپس پر پیٹرول کی فراہمی جاری رہی تاہم شہر کے کچھ پیٹرول پمپس…	Business & Economics	2020-06-14	https://urdu.geo.tv/latest/224018-	Geo News	1247
70375	شوگر ملز ایسوسی ایشن کا یوٹیلیٹی اسٹورز کو سستی چینی دینے سے انکار	شوگر ملز ایسوسی ایشن نے یوٹیلیٹی اسٹورز کو سستی چینی فراہم کرنے سے انکار کردیاپاکستان شوگر ملز ایسوسی ایشن کی جانب سے وفاقی وزارت صنعت پیداوارکو خط لکھا گیا ہے جس میں کہا گیا ہے کہ یوٹیلٹی اسٹورز کو 63 روپے کلو چینی نہیں دے سکتے وزارت صنعت کی 63 روپےکلو چینی فراہمی کی سفارش کی قانونی حیثیت نہیںشوگر ملز ایسوسی ایشن کاکہنا ہے کہ وہ 60 ہزار ٹن چینی دینے کے لیے تیار ہیں اور عبوری عدالتی حکم کے تحت 70…	Business & Economics	2020-06-14	https://urdu.geo.tv/latest/224017-	Geo News	2105
70376	کاروباری ہفتے میں انٹربینک میں ڈالر 94 پیسے مہنگا ہوگیا	کراچی کاروباری ہفتے میں انٹربینک میں ڈالر 94 پیسے مہنگا ہوگیاڈالر کی قدر میں اضافے کا سلسلہ جاری ہے اور اس ہفتے انٹربینک میں ڈالر 94 پیسے مہنگا ہواکاروباری ہفتے کے اختتام پر انٹربینک میں ڈالرکی قدر 16424روپے ہے جب کہ اوپن مارکیٹ میں ڈالر 120 روپے مہنگا ہوکر 16470 روپے ہے	Business & Economics	2020-06-13	https://urdu.geo.tv/latest/223914-	Geo News	271
70377	خیبرپختونخوا حکومت کو ئندہ مالی سال کے بجٹ کی تیاری میں مشکلات	پشاور خیبرپختونخوا حکومت کو ئندہ مالی سال کے لیے بجٹ کی تیاری میں مشکلات کا سامنا ہے جب کہ رواں مالی سال صوبائی حکومت کو 50 ارب روپے سے زائد خسارہ ہوا ہےخیبر پختونخوا حکومت نے ئندہ مالی سال کی بجٹ ترجیحات کو حتمی شکل دے دی ہے جن میں رواں مالی سال غیرضروری منصوبوں اخراجات پر کٹ لگایا جائے گاذرائع کا کہنا ہے کہ بجٹ کا حجم 900 ارب سے زائد متوقع ہے جب کہ بجٹ میں سالانہ ترقیاتی فنڈ کےلیے 250 ارب روپے …	Business & Economics	2020-06-13	https://urdu.geo.tv/latest/223855-	Geo News	994
70378	وفاقی بجٹ پر ملک کے مختلف چیمبرز کامرس کا ملا جلا رد عمل	وفاقی حکومت کے بجٹ پر ملک کے مختلف چیمبرز کامرس نے ملے جلے ردعمل کا اظہار کیا ہےاسلام باد ایوان صنعت تجارت نے بجٹ کو خوش ئند قرار دے دیا کہا کہ کورونا وائرس کے باعث صنعتیں شدید مشکلات کا شکار تھیں ریلیف ملنے سے مہنگائی میں کمی ہو گیدوسری جانب برمد کنندگان نے حکومت سے برمدی صنعت کےلیے مراعات دینے کا مطالبہ کیا جب کہ چھوٹے تاجروں نے کہا کہ ریلیف اور ٹیکس فری بجٹ کے نام پر تاجروں کو کوئی ریلیف نہیں …	Business & Economics	2020-06-13	https://urdu.geo.tv/latest/223852-	Geo News	1047
70379	اس وقت ترجیح ٹیکس وصولی نہیں بلکہ لوگوں کو ریلیف دینا ہے حفیظ شیخ	اسلام اباد مشیر خزانہ حفیظ شیخ کا کہنا ہےکہ اس وقت ہماری ترجیح ٹیکس وصولی نہیں بلکہ لوگوں کو ریلیف دینا ہے اور اسی وجہ سے بجٹ میں نیا ٹیکس نہیں لگایا گیاجیونیوز کے پروگرام اج شاہزیب خانزدہ کے ساتھ میں گفتگو کرتے ہوئے حفیظ شیخ نے کہا کہ کوشش کریں گے اچھے انداز میں ٹیکس لیں لیکن اس وقت ہماری ترجیح ٹیکس وصولی نہیں بلکہ لوگوں کو ریلیف دینا ہے اس وجہ سے بجٹ میں نیا ٹیکس نہیں لگایا گیا بلکہ کئی ٹیکس چھ…	Business & Economics	2020-06-13	https://urdu.geo.tv/latest/223840-	Geo News	1047
70380	بجٹ کے بعد کیا کیا سستا ہوگا	وفاقی حکومت نے مالی سال 212020 کے لیے 71 کھرب 37 ارب روپے کا وفاقی بجٹ پیش کیا ہے جس میں کوئی نیا ٹیکس نہیں لگایا گیاوفاقی بجٹ کے بعدپاکستان میں بننے والے موبائل فونز سستے ہوجائیں گے جب کہ کپڑوں اور جوتوں کی قیمتیں نیچے ئیں گیرکشہ موٹر سائیکل رکشہ اور 200 سی سی کی موٹرسائیکلیں بھی سستی ہوں گی جبکہ جینیاتی بیماری میں مبتلا بچوں کے درمدی فوڈ سپلیمینٹس کی قیمتیں بھی کم ہوں گیبجٹ میں عام خریدار کے لی…	Business & Economics	2020-06-12	https://urdu.geo.tv/latest/223810-	Geo News	1074
70381	وفاقی بجٹ میں کورونا کے تدارک کیلئے 1200 ارب روپے مختص	وفاقی حکومت نے مالی سال 212020 کے بجٹ میں کورونا وائرس کے تدارک کے لیے 1200 ارب روپے سے زائد کی پیکج تجویز کیا ہے وفاقی وزیر برائے صنعت پیداوار حماد اظہر نے بتایا کہ 875 ارب روپے کی رقم وفاقی بجٹ سے فراہم کی جائے گی جسے مختلف کاموں کے لیے مختص کیا گیا ہےدستاویز کے مطابق طبی الات حفاظتی لباس اور طبی شعبے کے لیے 75 ارب روپے یوٹیلٹی اسٹورز پر رعایتی نرخوں پر اشیا کی فراہمی کے لیے 50 ارب مختص کیے گئے…	Business & Economics	2020-06-12	https://urdu.geo.tv/latest/223797-	Geo News	1081
70382	پیٹرول بحران کے معاملے پر نجی ئل کمپنیوں کے سی ای اوز ایف ئی اے میں پیش نہ ہوئے	پیٹرولیم مصنوعات کی ذخیرہ اندوزی اور بلیک مارکیٹنگ کے معاملے پر تینوں نجی ئل کمپنیوں کے چیف ایگزیکٹو سی ای او وفاقی تحقیقاتی ایجنسیایف ئی اے میں پیش نہیں ہوئےایف ئی اے اسٹیٹ بینک سرکل نے تینوں نجی پیٹرولیم کمپنیوں کے سی ای اوز کو کل دوبارہ طلب کیا ہے نوٹس میں کہا گیا ہے کہ تینوں ضروری ریکارڈز بھی اپنے ہمراہ لے کر ئیںدوسری جانب نجی ئل کمپنیوں کی جانب سے ایف ئی اے میں جمع کرائی گئی انڈر ٹیکنگ جیو ن…	Business & Economics	2020-06-11	https://urdu.geo.tv/latest/223720-	Geo News	1794
70383	مجموعی حکومتی قرضے 2500 ارب اضافے کے بعد 35 ہزار 207 ارب روپے ہوگئے	قومی اقتصادی سروے رپورٹ کے مطابق مالی سال 202019 کے پہلے ماہ میں حکومتی قرضے 2500 ارب روپے بڑھنےکا انکشاف ہوا ہے اور مجموعی حکومتی قرضے 35 ہزار 207 ارب روپے ہوگئے ہیںقومی اقتصادی سروے رپورٹ کے مطابق مارچ 2020ء تک مقامی حکومتی قرضے 22 ہزار 478 ارب روپے ہوگئے جب کہ اسی دوران غیر ملکی قرضے 12 ہزار 729 ارب روپے بڑھےرپورٹ کے مطابق رواں مالی سال حکومت کے مقامی قرضوں میں ایک ہزار 746 ارب روپے اضافہ ہوا …	Business & Economics	2020-06-11	https://urdu.geo.tv/latest/223714-	Geo News	1318
70384	سونے کی فی تولہ قیمت میں 200 روپے اضافہ ڈالر بھی مہنگا	پاکستان میں سونے کی فی تولہ قیمت میں 200 روپے اضافہ ہوا ہے جب کہ انٹربینک میں ڈالر پیسے مہنگا ہو کر 16458روپےکا ہوگیا ہےسندھ صرافہ بازار جیولرز ایسوسی ایشن کے مطابق 200 روپے اضافے سے ملک میں سونے کی فی تولہ قیمت 98 ہزار 200 روپے ہوگئی ہے1350 روپے کے اضافے کے بعد ملک میں فی تولہ سونے کی قدر 92500 روپے ہوگئی صرافہ بازار10گرام سونے کی قدر بھی 172 روپے اضافے کے ساتھ84ہز ار 191 روپے ہوگئی ہے جب کہ عال…	Business & Economics	2020-06-11	https://urdu.geo.tv/latest/223705-	Geo News	632
70385	ملک کے مختلف شہروں میں عوام کو پیٹرول کی تلاش	ملک کے مختلف شہروں میں عوام کو گیارہویں روز بھی پیٹرول کی تلاش ہے اور جہاں پیٹرول دستیاب ہے وہاں پر شہریوں کی طویل قطاریں لگی ہوئی ہیں حکومت عوام کو سستے پیٹرول کی فراہمی میں ناکام ہے اور یکم جون کو پیٹرول کی قیمت کم ہونے کے بعد سے عوام کو فائدے کے بجائے خواری اور شدید مشکلات کا سامنا ہےبڑی تعداد میں بند پیٹرول پمپس بھی نہ کھلے جس کے باعث کراچیلاہور پشاور ملتان سرگودھا اور گجرات سمیت کئی شہروں می…	Business & Economics	2020-06-11	https://urdu.geo.tv/latest/223702-	Geo News	1531
70386	رواں مالی سال معاشی شرح نمو منفی 04 فیصد رہی اقتصادی سروے رپورٹ جاری	مشیر خزانہ عبدالحفیظ شیخ کا کہنا ہے کہ کورونا سے مجموعی ملکی پیداوار جی ڈی پی کو ہزار ارب روپے کا نقصان ہوانئے بجٹ میں کوئی نیا ٹیکس نہیں لگےگاوزیراعظم عمران خان کو اقتصادی سروے رپورٹ پیش کرنے کے بعد میڈیا کو بریفنگ دیتے ہوئے مشیر خزانہ عبدالحفیظ شیخ کا کہنا تھا کہ گزشتہ حکومت کے سال میں برمدات صفر فیصد بڑھیں سابق حکومت نے ڈالر کو مصنوعی طریقے سے سستا رکھا جس کی وجہ سے درمدات برمدات سے دوگنا ہوگئ…	Business & Economics	2020-06-11	https://urdu.geo.tv/latest/223701-	Geo News	4049
70387	اسٹیٹ بینک کا ئندہ بجٹ میں بینکوں سے رقم نکلوانے پر ود ہولڈنگ ٹیکس ختم کرنے کا مطالبہ	اسلام اباد اسٹیٹ بینک نے حکومت کو تجویز دی ہے کہ ئندہ بجٹ میں بینکوں سے نقد رقم نکلوانے پر عائد ود ہولڈنگ ٹیکس ختم کر دیا جائےرپورٹ کے مطابق اسٹیٹ بینک نے ائندہ بجٹ میں بینکوں سے نقد نکلوانے پر ودہولڈنگ ٹیکس ختم کرنے کے ساتھ بینکاری کے شعبے سے سپر ٹیکس کو ختم کرنے کی تجویز بھی دی ہےمرکزی بینک کی جانب سے فیڈرل بورڈ ریونیو ایف بی ار کو بھجوائی گئی تجاویز میں کہا گیا ہے کہ انفرادی اور کاروباری افراد…	Business & Economics	2020-06-11	https://urdu.geo.tv/latest/223693-	Geo News	764
70388	وزیراعظم کو قومی اقتصادی سروے رپورٹ پیش کردی گئی	اسلام اباد مشیر خزانہ حفیظ شیخ نے وزیراعظم کو قومی اقتصادی سروے رپورٹ پیش کردیوزیراعظم عمران خان سے مشیر خزانہ عبدالحفیظ شیخ نے ملاقات کی جس میں ملک کی معاشی صورتحال اور ائندہ بجٹ کے حوالے سے تبادلہ خیال کیا گیااس موقع پر مشیر خزانہ نے اقتصادی سروے برائے مالی سال 202019 کی کاپی وزیراعظم کو پیش کیواضح رہےکہ ائندہ مالی سال 212020 کے لیے وفاقی بجٹ کل پیش کیے جانے کا امکان ہے اور اس سے قبل قومی اقتصا…	Business & Economics	2020-06-11	https://urdu.geo.tv/latest/223696-	Geo News	428
70389	حکومت کاقومی الیکٹرک وہیکل پالیسی 2020 متعارف کرانے کا فیصلہ	اسلام اباد وفاقی حکومت نے پہلی قومی الیکٹرک وہیکل پالیسی 2020 متعارف کرانے کا فیصلہ کرلیاجیونیوز کے مطابق پہلی قومی الیکٹرک وہیکل پالیسی 2020 وفاقی بجٹ میں پیش کی جائے گی جس کے تحت پہلےمرحلےمیں 30 فیصد موٹرسائیکل رکشے بسیں اور ٹرک بجلی پر چلیں گے جب کہ دوسرے مرحلے میں ملک بھر میں چھوٹی بڑی کاریں بھی بجلی پر چلیں گیذرائع کا کہنا ہےکہ پہلی قومی الیکٹرک وہیکل پالیسی قومی اقتصادی کونسل نے منظورکرلی ہ…	Business & Economics	2020-06-11	https://urdu.geo.tv/latest/223695-	Geo News	785
70390	کووڈ 19 کے باعث بجٹ کی منظوری کیلئے گیم کے نئے قواعد	پارلیمانی تاریخ میں پہلی مرتبہ حزب اختلاف کی جماعتوں کی جانب سے قومی اسمبلی میں منتخب وزارتوں کیلئے بجٹ ایلوکیشنز پر تحاریک تخفیف پر ووٹ نہیں دیا جائے گا اور ان پر بات چیت کے بعد انہیں واپس لے لیا جائے گاتین صفحاتی معاہدے کے مطابق حکومت اور حزب اختلاف نے بجٹ اجلاس کے لیے کھیل کے قواعد کا فیصلہ کرتے ہوئے اس پر اتفاق کیا ہےتحاریک تخفیف پر ووٹنگ اور بات چیت سے ہر سال بہت وقت صرف ہوتا ہے جیسا کہ حزب …	Business & Economics	2020-06-11	https://urdu.geo.tv/latest/223692-	Geo News	818
70391	کورونا سے ملکی معیشت کو 2500 ارب کا نقصان	رواں مالی سال کا اقتصادی سروے اج کو جاری کیا جائے گاپی ٹی ائی حکومت دوسرے سال بھی بیشتر معاشی اہداف حاصل کرنے میں ناکام ہوگئی ہے اور کوئی بھی معاشی ہدف حاصل نہ ہوسکاکورونا سے ملکی معیشت کو 2500 ارب کا نقصان ہوا جس کے باعث شرح نمو 68 برس بعد منفی اعشاریہ فیصد ریکارڈ کی گئی جب کہ شرح نمو 33 فیصد رہنا تھیغربت بے روزگاری اور مہنگائی میں کمی سمیت زراعت اور مینو فیکچرنگ میں کمی قومی بچتیں بجلی کی پیداو…	Business & Economics	2020-06-11	https://urdu.geo.tv/latest/223690-	Geo News	1395
70392	سعودی عرب اور چین بھی پاکستان کے قرضوں کی ادائیگیاں مخرکرنے پر رضامند	اسلام اباد پیرس کلب کے بعد سعودی عرب اور چین نے بھی یکم مئی سے 31 دسمبر تک پاکستان کے قرضوں کی ادائیگیاں مخرکرنے کی یقین دہانی کروادیذرائع کے مطابق قرض کی ادائیگیاں مخر ہونے سے پاکستان کو مجموعی طور پر ایک ارب 80 کروڑ ڈالر کا ریلیف ملے گا اور اس سلسلے میں باقاعدہ اعلان ئندہ ہفتے ہوگاذرائع کا کہنا ہےکہ متحدہ عرب امارات سے بھی قرض کی ادائیگیاں مخر کرنے کیلئے بات چیت جاری ہے اور ئندہ بجٹ یہ ادائیگیا…	Business & Economics	2020-06-11	https://urdu.geo.tv/latest/223678-	Geo News	687
70393	پشاور سے طورخم تک خیبرپاس اکنامک کوریڈور کی منظوری	اسلام اباد وفاقی حکومت نے پشاور سے طورخم سرحد تک خیبرپاس اکنامک کوریڈور کے قیام کی منظوری دے دیرپورٹ کے مطابق پشاور سے طورخم سرحد تک خیبرپاس اکنامک کوریڈور کے قیام کے لیےنیشنل ہائی وے اتھارٹی نے سروے کا عمل مکمل کرلیا ہے جس کے بعد اس کی تعمیر میں65 ارب روپے کا تخمینہ لگایا ہےیہ منصوبہ 48 کلو میٹر طویل رویہ ایکسپریس وے اورانڈسٹریل زون پر مشتمل ہوگااس حوالے سے سینیٹر تاج محمد فریدی نے بتایا کہ منصو…	Business & Economics	2020-06-11	https://urdu.geo.tv/latest/223667-	Geo News	810
70394	قومی اقتصادی کونسل نے ئندہ مالی سال کے ترقیاتی بجٹ کی منظوری دے دی	وزیراعظم عمران خان کی زیر صدارت قومی اقتصادی کونسل این ای سی کے اجلاس میں ئندہ مالی سال کے ترقیاتی بجٹ کی منظوری دے دی گئیاسلام باد میں ہونے والے قومی اقتصادی کونسل کے اجلاس میں وفاقی وزیر برائے ترقی منصوبہ بندی اسد عمر اور وزیراعظم کے مشیران عبدالحفیظ شیخ ڈاکٹر عشرت حسین اور عبدالرزاق داد سمیت چاروں وزرائے اعلی گلگت بلتستان کے وزیراعلی اور وزیراعظم زاد کشمیر وڈیو لنک پر شریک ہوئےاجلاس میں موجودہ…	Business & Economics	2020-06-10	https://urdu.geo.tv/latest/223641-	Geo News	1679
70395	حکومت سے تیل درمد کی اجازت مانگتے رہے لیکن نہیں دی گئی ئل مارکیٹنگ کمپنیز	ئل مارکیٹنگ کمپنیز کا کہنا ہے کہ وہ پیٹرول بحران کے ذمے دار نہیں حکومت نے ریفائنریز کے لیے درامد بند کی تیل درمد کی اجازت مانگتے رہے لیکن نہیں دی گئیئل مارکیٹنگ کمپنیز کا کہنا ہے کہ یومیہ طلب زائد ہوجائے توسارا ذخیرہ فروخت نہیں کرسکتےذخیروں میں تیل کی موجودگی کے حوالے سےئل مارکیٹنگ کمپنیز کا مقف ہے کہ ذخیروں میں تیل ہونا معمول کی بات ہے چھاپے مسئلےکا حل نہیں مسئلے کی وجہ تلاش کی جائےدوسری جانب ئل…	Business & Economics	2020-06-10	https://urdu.geo.tv/latest/223651-	Geo News	1646
70396	پیرس کلب نے پاکستان کا قرضہ مخر کرنے کا اعلان کردیا	ترقی پذیر ممالک کو قرض فراہم کرنے والے ممالک پر مشتمل گروپ پیرس کلب نے پاکستان کا قرضہ مخر کرنے کا اعلان کیا ہےپیرس کلب کی جانب سے جاری اعلامیے کے مطابق پاکستانقرضوں کی ادائیگی مخر کرنے کی سہولت سے فائدہ اٹھانے کا اہل ہے جب کہ جی ٹوئنٹی ممالک بھی قرضوں کو مخر کرنے کی توثیق کرچکے ہیںپیرس کلب کے مطابق قرض فراہم کرنے والے ممالک کے نمائندوں نے پاکستان کا قرضہ یکم مئی سے 31 دسمبر تک مخر کرنے کی منظوری…	Business & Economics	2020-06-10	https://urdu.geo.tv/latest/223647-	Geo News	1072
70397	ایشیائی ترقیاتی بینک نے پاکستان کیلئے 50 کروڑ ڈالر قرض کی منظوری دے دی	ایشیائی ترقیاتی بینک اے ڈی بی نے پاکستان کے لیے 50 کروڑ ڈالر قرض کی منظوری دے دیاعلامیے کے مطابق قرض غریبوں کے تحفظ صحت کی سہولتوں میں توسیع اور کوروناصورتحال کے دوران روزگار کے مواقع پیدا کرنے کے لیے ہوگاصدر ایشیائی ترقیاتی بینک مساسوگا اساکاوا کا کہنا تھا کہ مشکل صورتحال میں پاکستان کی مکمل مدد کا عزم رکھتے ہیںخیال رہے کہ گزشتہ دنوں ایشیائی ترقیاتی بینک اور حکومت پاکستان کے درمیان معاہدے پر دست…	Business & Economics	2020-06-10	https://urdu.geo.tv/latest/223642-	Geo News	621
70398	بجٹ 212020 تعمیراتی پیکج کو قانونی تحفظ اراضی قیمتوں کا جائزہ شروع	اسلام اباد انے والے بجٹ میں تعمیراتی پیکیج کو قانونی تحفظ دینے کے لئے ایف بی ار نے تمام بڑے شہروں میں اراضی کی قیمتوں کا جائزہ لینا شروع کر دیا ہے اس مقصد کے لئے مختلف کمیٹیاں تشکیل دے دی گئی ہیں ایف بی ار کا یہ طے شدہ موقف ہے کہ اراضی کی قیمتوں کی شرح مارکیٹ قیمتوں سے اب بھی 20 سے 30 فیصد کم ہے لیکن کورونا وائرس کی تباہ کاریوں اور اقتصادی سرگرمیوں میں جمود کو مد نظر رکھتے ہوئے ایف بی ار کے لئے ق…	Business & Economics	2020-06-10	https://urdu.geo.tv/latest/223604-	Geo News	955
70399	وفاقی کابینہ نے اسٹیل ملز ملازمین کو گولڈن ہینڈشیک دیکر فارغ کرنے کی منظوری دیدی	وفاقی کابینہ نے پاکستان اسٹیل ملز کے ملازمین کو گولڈن ہینڈ شیک دے کر فارغ کرنے کی اقتصادی رابطہ کمیٹی کی تجویز کی منظوری دے دیوزیراعظم عمران خان کی زیرصدارت وفاقی کابینہ کااجلاس ہواجس میںاسٹیل مل کے حوالے سے اقتصادی رابطہ کمیٹی ای سی سی کےفیصلے پر تفصیلی غور کے بعد اس کی توثیق کردی گئییاد رہے کہاقتصادی رابطہ کمیٹی نے جون کے اجلاس میں پاکستان اسٹیل کے ہزار سے زائد ملازمین کو گولڈن ہینڈ شیک دے کر ف…	Business & Economics	2020-06-09	https://urdu.geo.tv/latest/223552-	Geo News	1228
70400	پاکستان اور ئی ایم ایف کے درمیان بجٹ مذاکرات تنخواہیں پینشن بڑھانے پر ہم ہنگی	پاکستان اور عالمی مالیاتی فنڈ ئی ایم ایف کے درمیان بجٹ مذاکرات کا تیسرا دور کامیاب ہوگیاذرائع کے مطابق پاکستان اور ئی ایم ایف کے درمیان بجٹ مذاکرات کے تیسرے دور میں اتفاق کیا گیا کہاکتوبر تک بجلی اور گیس مہنگی نہیں ہوگی جب کہ تنخواہیں اور پینشن بڑھانے پر بھی ہم ہنگی ہوئی ہےذرائع کا کہنا ہے کہ ئی ایم ایف نے ئندہ مالی سال کی پہلی سہ ماہی میں ریلیف پر بھی مادگی ظاہر کی ہے جب کہ بجٹ خسارے پر قابو پان…	Business & Economics	2020-06-09	https://urdu.geo.tv/latest/223551-	Geo News	1091
70401	پاکستان میں ٹڈیوں کے حملے کورونا سے بڑا معاشی خطرہ قرار	امریکی جریدے بلوم برگ کے مطابق پاکستان میں ٹڈی دل کا حملہ کورونا وائرس سے بڑا معاشی خطرہ ثابت ہو سکتا ہےبلوم برگ نے اپنی ایک رپورٹ میں کہاہے کہزراعت پاکستانی معیشت کا دوسراسب سے بڑا شعبہ ہے جو ملکی مجموعی پیداوار کا 20 فیصد حصہ پورا کرتا ہے اور ملک کی نصف افرادی قوت اس شعبے سے وابستہ ہےرپورٹ میں کہا گیا ہے کہ ٹڈیوں کے حملوں سے پاکستان میں فصلوں کی پیداوار متاثر ہونے سے شدید معاشی خطرات لاحق ہو سک…	Business & Economics	2020-06-09	https://urdu.geo.tv/latest/223546-	Geo News	1663
70402	کراچی سمیت بیشتر شہروں میں پیٹرول کی قلت برقرار	کراچی سمیت ملک کے بیشتر شہروں میں پیٹرول کی شدید قلت برقرار ہےشہروں میں اکثر پیٹرول پمپ کھلے تو ہیں لیکن پیٹرول دستیاب نہیں اور جن پمپس پرپیٹرول مل رہا ہے وہاں صارفین کا جم غفیر ہےپیٹرول کی قلت کے باعث عوام سستے پیٹرول سے فائدہ اٹھانے سے محروم ہوگئے ہیں اور پیٹرول پمپس کی جانب سے پیٹرول نہ دینے پر مہنگا ہائی اکٹین ڈلوانے پر مجبور ہیںاس سلسلے میں پیٹرولیم ریٹیلرز سمیر گلزار کا کہنا ہے کہ پیٹرولیم …	Business & Economics	2020-06-09	https://urdu.geo.tv/latest/223516-	Geo News	929
70403	مشکل بجٹ پیش کرنے جارہے ہیں مشیر خزانہ	مشیر خزانہ عبدالحفیظ شیخ نے کہا ہے کہ کورونا کی صورتحال میں مشکل بجٹ پیش کرنے جارہے ہیںتحریک انصاف کی پارلیمانی پارٹی اجلاس کو بریفنگ میں مشیر خزانہ کا کہنا تھا کہ مشکل معاشی صورتحال کے باوجود بہتر بجٹ پیش کرنے کی کوشش کررہے ہیںانہوں نے کہا کہ کورونا سے متاثر ہونے والوں کو بجٹ میں ریلیف دینا ہے اور ایسا ریلیف دینا چاہتے ہیں جس سے عام ادمی کو روزگار خوراک میں ریلیف مل سکےدوسری جانب وزارت خزانہ کے …	Business & Economics	2020-06-09	https://urdu.geo.tv/latest/223592-	Geo News	736
70404	بجٹ میں ریلوے منصوبوں کیلئے 24 ارب مختص کرنیکی تجویزمنظور	اسلام اباد ائندہ مالی سال 202021کے بجٹ میں ریلوے کے ترقیاتی منصوبوں کیلئے 24ارب روپے مختص کرنے کی تجویز کی منظوری دی گئی ہےاس میں ریلوے کے جاری منصوبوں کیلئے 12 ارب 84 کروڑر وپے اور نئی اسکیموں کیلئے 11ارب 16کروڑرو پے مختص کئے گئے ہیںدستاویزات کے مطابق سالانہ منصوبہ بندی رابطہ کمیٹی نے پی ایس ڈی پی کے تحت ریلوے کے جن مجوزہ منصوبوں کی منظوری دی ان میں سب سے اہم منصوبہ سی پیک کے تحت ایم ایل ون کی ا…	Business & Economics	2020-06-09	https://urdu.geo.tv/latest/223589-	Geo News	991
70405	وفاقی حکومت کراچی کو بجلی کی بلا تعطل فراہمی یقینی بنائے گی اسد عمر	وفاقی وزیر برائے منصوبہ بندی اسد عمر نے کہا ہے کہوفاقی حکومت کراچی شہر کو بجلی کی بلا تعطل فراہمی یقینی بنائے گیاسد عمر کی زیرصدارت کراچی کی مستقبل کی بجلی ضروریات پر جائزہ اجلاس ہوا جس میں وفاقی وزیر توانائی عمرایوب معاونین خصوصی ندیم بابر اور شہزاد قاسم چیئرمین نیشنل الیکٹرک پاور ریگولیٹری اتھارٹی نیپرا ایم ڈی این ٹی ڈی سی اور کے الیکٹرک کے اعلی حکام نے شرکت کی فرنس ئل کی مطلوبہ سپلائی میسر نہی…	Business & Economics	2020-06-08	https://urdu.geo.tv/latest/223449-	Geo News	1250
70406	وفاقی حکومت کا بجٹ ئی ایم ایف کی سفارشات کی روشنی میں بنانےکا فیصلہ	وفاقی حکومت نے ائندہ مالی سال کا بجٹ عالمی مالیاتی فنڈ ئی ایم ایف کی سفارشات کی روشنی میں بنانے کا فیصلہ کرلیاذرائع کے مطابق وفاقی بجٹ میں ٹیکس مدن بڑھانے کی ئی ایم ایف کی شرائط کو شامل کیا جائے گا جب کہ ٹیکس اہداف سے متعلق ئی ایم ایف سے مذاکرات بھی جاری ہیںذرائع نے بتایا کہ بجٹ اور کرنٹ اکانٹ خسارے کے اہداف ئی ایم ایف کی سفارشات کے مطابق مقرر کیے جائیں گے اس وقت ئی ایم ایف کی شرائط نہ ماننے سے ق…	Business & Economics	2020-06-08	https://urdu.geo.tv/latest/223442-	Geo News	1111
70407	وبا کے سدباب کے اقدامات کا دورانیہ معیشت پر منفی اثرات بڑھائے گا اسٹیٹ بینک	اسٹیٹ بینک اف پاکستان نے کورونا کے معیشت پر پڑنے والے اثرات کی رپورٹ جاری کردیاسٹیٹ بینک کے مطابقوبا سے معاشی سرگرمیوں کا دائرہ کار محدود ہوا ہے شاپنگ مالز ریسٹورنٹس اور دیگر عوامی مقامات کہیں جزوی کہیں مکمل بند ہیںرپورٹ میں بتایا گیا ہے کہلاک ڈان تک غیر یقینی صورتحال برقرار رہے گی تاہم عام حالات میں قدرتی فات کے اثرات تجدید وبحالی کے بعد معمول پر تے ہیں پاکستان کے قرضوں میں اضافہ ہورہا ہے پاکستا…	Business & Economics	2020-06-08	https://urdu.geo.tv/latest/223431-	Geo News	885
70408	ملک میں پیٹرول اور ڈیزل کی کوئی قلت نہیں	پیٹرولیم کمپنیوں گو اور زوم کا کہنا ہے کہ ملک میں پیٹرول ڈیزل کی کوئی قلت نہیںپیٹرولیم کمپنی گو کے چیف ایگزیکٹو فیسر ذیشان سید اور زوم کمپنی کے چیف شہریار مہر نے لاہور میں مشترکا پریس کانفرنس کیان کا کہنا تھا کہ ملک میں کورونا اور قیمت کے مسئلے کے باوجود پیٹرولیم مصنوعات کی ترسیل جاری رکھے ہوئے ہیں گو اور زوم کمپنیوں نے اپنے پیٹرول پمپس پر پیٹرول اور ڈیزل وافر مقدار میں پہنچایا ہےانہوں نے کہا کہ …	Business & Economics	2020-06-08	https://urdu.geo.tv/latest/223376-	Geo News	879
70409	بجٹ میں غیرترقیاتی اخراجات کم کیے جائیں وزیراعظم	اسلام اباد وزیراعظم عمران خان نے کہا ہے کہ پوری دنیا میں کورونا وائرس کی وجہ سے معیشت کے حوالے سے غیر معمولی حالات ہیںائندہ مالی سال کا بجٹ غیر معمولی حالات میں پیش کیا جا رہا ہےانہوں نے کہا کہ ان حالات کو مد نظر رکھتے ہوئے اس امر کو یقینی بنایا جائے کہ غیر ترقیاتی اخراجات میں کٹوتی اور ترقیاتی اخراجات بڑھائے جائیں روزگار کے بھرپور مواقع پیدا کئے جائیںصوبائی حکومتیں صنعتی شعبے اور زراعت کی ترقی غ…	Business & Economics	2020-06-08	https://urdu.geo.tv/latest/223593-	Geo News	965
70410	بجٹ بہت کامیاب یا مکمل ناکام ہوجائے گا ڈاکٹر اشفاق ایچ خان	اسلام اباد معروف ماہر اقتصادیات ڈاکٹر اشفاق ایچ خان کا کہنا ہےکہ اس مرتبہ کا بجٹ یا تو بہت کامیاب رہے گا یا پھر مکمل طور پر ناکام ہوجائے گادی نیوز سے خصوصی گفتگو کرتے ہوئے ان کا کہنا تھا کہ کورونا وائرس نے حکومت کو یہ موقع فراہم کیا ہے کہ وہ ایسی منصوبہ بندی کرے کہ عوام پر ٹیکسوں کا مزید بوجھ منتقل نا کیا جائے بلکہ وہ حقیقی امدنی ہدف کے ساتھ سامنے ائیں جو کہ 4250 ارب روپے سے زائد نا ہو ان کا کہنا…	Business & Economics	2020-06-08	https://urdu.geo.tv/latest/223591-	Geo News	1001
70411	اسلام باد اور پنجاب میں سی این جی ساڑھے روپے فی کلو سستی ہوگئی	وفاقی دارالحکومت سمیت پنجاب میں سی این جی کی قیمت ساڑھے روپے فی کلو کم کردی گئیچیئرمین پاکستان سی این جی ایسوسی ایشن غیاث پراچہ کے مطابقئل اینڈ گیس ریگولیٹری اتھارٹی اوگرا کی جانب سے ایل این جی کی قیمت میں کمی کے بعد سی این جی کی قیمت میں کمی کی گئی ہےغیاث پراچہ کے مطابق قیمت میں کمی کی بعد وفاقی دارالحکومت سمیت پنجاب بھر میں سی این جی کی قیمت 64 روپے 50 پیسےفی کلو کردی گئی ہےچیئرمین پاکستان سی ا…	Business & Economics	2020-06-07	https://urdu.geo.tv/latest/223352-	Geo News	568
70412	اوگرا نے جون کیلئے ایل این جی کی قیمت میں کمی کر دی	ئل اینڈ گیس ریگولیٹری اتھارٹی اوگرا نے رواں ماہ یعنی جون کے لیےایل این جی کی قیمت میں 148 ڈالر فی یونٹ کی کمی کر دیایل این جی کی نئی قیمت سے متعلق اوگر کی جانب سے نوٹیفکیشن جاری کر دیا گیا ہے جس کے مطابقجون کے لیے ایل این جی کی قیمت میں 148 ڈالر فی یونٹ کمی کی گئی ہےنوٹیفکیشن کے مطابق سوئی ناردرن سسٹم پر ایل این جی کی قیمت میں 138 ڈالر فی ایم ایم بی ٹی یو کی کمی کی گئی ہے جس کے بعد نئی قیمت 613 ڈ…	Business & Economics	2020-06-07	https://urdu.geo.tv/latest/223318-	Geo News	760
70413	ایشیائی ترقیاتی بینک کورونا سے نمٹنے کیلئے پاکستان کو 30 کروڑ ڈالر قرض دے گا	ایشیائی ترقیاتی بینک اے ڈی بی نے کورونا سے نمٹنے کیلئے پاکستان کو 30 کروڑ ڈالر کا قرض دینے کا اعلان کیا ہےاعلامیے کے مطابق ایشیائی ترقیاتی بینک اور حکومت پاکستان کے درمیان معاہدے پر دستخط ہوگئے ہیں جس کے تحت اے ڈی بی 30 کروڑ ڈالر قرض اور 50 لاکھ ڈالر امداد کی صورت میں دے گاوفاقی وزیر برائے اقتصادی امور خسرو بحتیار نے فنڈنگ پر ایشیائی ترقیاتی بینک کا شکریہ ادا کیا اور کہا کہ ایمرجنسی امداد انسداد …	Business & Economics	2020-06-05	https://urdu.geo.tv/latest/223198-	Geo News	861
70414	ملازمین کو نکالنے کا معاملہ سپریم کورٹ میں اسٹیل مل کیس سماعت کیلئے مقرر	اسلام اباد سپریم کورٹ نے پاکستان اسٹیل مل کے ملازمین کو نکالنے کا کیس سماعت کیلئے مقرر کردیاچیف جسٹس اف پاکستان جسٹس گلزار احمد کی سربراہی میں3 رکنی بینچ جون کو مقدمے کی سماعت کرے گابینچ میںجسٹس اعجاز الااحسن اور جسٹس مظاہر علی نقوی شامل ہیں جبکہ سپریم کورٹ رجسٹرار فس نے اسٹیل ملز انتظامیہ سمیت فریقین کو نوٹسز جاری کر دیے ہیںخیال رہے کہ گزشتہ دنوں اقتصادی رابطہ کمیٹی ای سی سی نے پاکستان اسٹیل ملز…	Business & Economics	2020-06-05	https://urdu.geo.tv/latest/223195-	Geo News	1220
70415	ملک بھر میں پیٹرول کی دستیابی بہتر نہ بنائی جاسکی	ملک بھر میں پیٹرول کی دستیابی بہتر نہ بنائی جاسکی بیشتر شہروں میں قلت برقرار رہنے سے عوام کو پریشانی کا سامنا ہےپیٹرولیم ریٹیلرز ایسوسی ایشن کا کہنا ہے کہ سندھ میں پیٹرول کا 17 اور ڈیزل کا دن کا ذخیرہ ہے ائل اینڈ گیس ریگولیٹری اتھارٹی اوگرا نے ئل مارکیٹنگ کمپنیوں کو تیل کی گرتی قیمتوں کے حساب سے ہائی اوکٹین کی قیمت مقرر کرنےکی ہدایت کی ہے ئل مارکیٹنگ کمپنیز نے پٹرولیم مصنوعات کی عدم فراہمی پر اوگ…	Business & Economics	2020-06-05	https://urdu.geo.tv/latest/223185-	Geo News	702
70416	پاکستان سے تنخواہیں غیر ترقیاتی دفاعی اخراجات منجمد کرے ائی ایم ایف	عالمی مالیاتی فنڈ ئی ایم ایف نے پاکستان سےتمام غیر ترقیاتی اخراجات منجمد کرنے سمیت ئندہ مالی سال کے بجٹ میں خسارہ کم کرنے کے لیے 1150 ارب روپے کی ایڈجسمنٹ کرنے کا مطالبہ کیا ہےذرائع کے مطابق ائی ایم ایف اسٹاف نے اپنے حالیہ دورہ اسلام اباد میں سخت پالیسیوں کی تجویز دی ہےئی ایم ایف کی جانب سے بجٹ خسارہ کم کرنے کے لیے تنخواہیں غیر ترقیاتی اخراجات اور دفاعی اخراجات منجمد کرنے کا مطالبہ کیا گیا ہےئی ا…	Business & Economics	2020-06-05	https://urdu.geo.tv/latest/223178-	Geo News	646
70417	ئندہ مالی سال کے بجٹ کی اہم تجاویز سامنے گئیں	اسلام باد ئندہ مالی سال کے لیے وفاقی بجٹ کی اہم تجاویز سامنے گئیںذرائع کے مطابق موجودہ حالات میں ئندہ مالی سال کے لیے دفاعی بجٹ میں کمی مشکل ہے جب کہ ئندہ مالی سال کے دوران حکومتی اخراجات کو کم سے کم رکھا جائے گاذرائع کا بتانا ہے کہ اگلے بجٹ میں کوئی نیا ٹیکس نہیں لگایا جائے گا اور ئندہ بجٹ میں سود کی ادائیگیوں کے بجٹ کو کم نہیں کیا جائے گا وفاقی حکومت نے ئندہ بجٹ کے مجموعی حجم میں 10 فیصد اضافے …	Business & Economics	2020-06-05	https://urdu.geo.tv/latest/223174-	Geo News	712
70418	ملک میں پیٹرول کی قلت کیوں ہے ائل مارکیٹنگ کمپنیز نے جواب جمع کرادیا	پٹرولیم مصنوعات کی عدم فراہمی اور کمی پر ئل اینڈ گیس ریگولیٹری اتھارٹی اوگرا کے شوکاز پر ئل مارکیٹنگ کمپنیز نے جواب جمع کرادیااوگرا کے شوکاز پر اپنے جواب میں ئل مارکیٹنگ کمپنیز نےمقف اختیار کیا ہے کہ مارچ میں بغیر منصوبہ بندی درمدات بند کی گئیں اور اسمگلنگ رکنے سے بھی طلب میں اضافہ ہوائل مارکیٹنگ کمپنیز کا کہنا ہے کہ اپریل میں تیل مصنوعات درمد کرنے کی بار بار درخواست کی گئی تاہم طے شدہ درمدات بھی…	Business & Economics	2020-06-04	https://urdu.geo.tv/latest/223098-	Geo News	1185
70419	اسٹیل مل ملازمین کو پیکج کے تحت اوسطا 23 لاکھ فی ملازم ملیں گے حماد اظہر	وفاقی وزیر برائے صنعت پیداوار حماد اظہر کا کہنا ہے کہ پاکستان اسٹیل ملز پیپلز پارٹی کے دور میں منافع سے خسارے میں گئی لیگ کے دور میں بند ہوگئیانہوں ںے کہا کہ اس کی بحالی کے لیے ضروری ہے کہ حکومت اونر اور پریٹر کے رول سے نکل کر اونر اور پالیسی میکر کا کردار ادا کرے حکومت میں نے سے پہلے عمران خان سمیت اسد عمر اسٹیل ملز کی نجکاری کی مخالفت اور اس کی بحالی پر زور دیتے رہےوفاقی وزیر حماد اظہر نے مزید …	Business & Economics	2020-06-04	https://urdu.geo.tv/latest/223095-	Geo News	1645
70420	حکومت کا بین الاقوامی تجربےکا حامل چیف اکانومسٹ لانے کا فیصلہ	وفاقی حکومت نےملکی معیشت اور ترقی کی منصوبہ بندی کے لیے بین الااقوامی تجربےکا حامل چیف اکانومسٹ لانے کا فیصلہ کیا ہےذرائع کے مطابقوفاقی کابینہ نے وزارت منصوبہ بندی کی سمری کی سرکولیشن کے ذریعے منظوری دے دی ہےذرائع کا کہنا ہے کہچیف اکانومسٹ کے لیے اسپیشل پروفیشنل پے اسکیل منظور کرایا گیا ہے اور چیف اکانومسٹ کے لیے ایم پی1کو اسپیشل پروفیشنل پے اسکیل سے بدلنےکی منظوری دی گئی ہےذرائع نے بتایا ہے کہچی…	Business & Economics	2020-06-04	https://urdu.geo.tv/latest/223085-	Geo News	625
70421	وزیراعظم کا پیٹرولیم مصنوعات کی قیمتوں میں کمی کے اثرات عوام تک نہ پہنچنےکا نوٹس	وزیراعظم عمران خان نے پیٹرولیم مصنوعات کی قیمتوں میں کمی کے اثرات عوام تک نہ پہنچنے کا نوٹس لے لیاوزیراعظم افس کے مطابق وزیراعظم نے اشیائے خور نوش کی قیمتوں میں فوری کمی کا حکم دیا ہےوزیراعظم عمران خان نے ٹے کی قیمتوں میں اضافے کا بھی نوٹس لیا اور کہا کہ گندم کی کٹائی کے فوری بعد ٹے کی قیمتوں میں اضافے کا کوئی جواز نہیں لہذا وزرائے اعلی اور چیف سیکرٹریز ذاتی دلچسپی لے کر معاملے کو دیکھیںانہوں نے …	Business & Economics	2020-06-03	https://urdu.geo.tv/latest/223026-	Geo News	1271
70422	پاکستان اسٹیل کے ملازمین کو گولڈن ہینڈ شیک دینے کی منظوری	اقتصادی رابطہ کمیٹی ای سی سی نے پاکستان اسٹیل ملز کے 9100 ملازمین کو گولڈن ہینڈ شیک دینے کی اصولی منظوری دے دیاسلام اباد میں مشیر خزانہ حفیظ شیخ کی زیر صدارت اقتصادی رابطہ کمیٹی کا اجلاس ہواذرائع کے مطابق اجلاس میں ای سی سی نے پاکستان اسٹیل ملز کے9100 ملازمین کو گولڈن ہینڈ شیک دینے کی اصولی منظوری دی اور فیصلہ کیا گیا کہ گولڈن ہینڈشیک دیے جانے والے ملازمین کو تمام واجبات فوری ادا کیے جائیں گےذرائ…	Business & Economics	2020-06-03	https://urdu.geo.tv/latest/223019-	Geo News	1119
70423	اوگرا کا تین ئل مارکیٹنگ کمپنیز کو شوکاز نوٹس	اوگرا نے تین ئل کمپنیز کو مارکیٹ میں پٹرولیم مصنوعات کو عدم فراہمی پر شو کاز نوٹس دے دیائل مارکیٹنگ کمپنیز کے اسٹاکس سے متعلق ابتدائی رپورٹپٹرولیم ڈویژن کے ذیلی ادارے ہائیڈروکاربن ڈویلپمنٹ انسٹیوٹ پاکستان کی جانب سے اوگرا کو جمع کرا دی گئی ہےاوگرا نے بتایا کہ رپورٹ کے مطابقچند کمپنیز کے پاس ملک کے جنوبی حصے میں تیل کے اچھے اسٹاکس ہیں جب کہان چند ئل کمپنیز کے پاس وسطی اور بالائی علاقوں میں تیل کا …	Business & Economics	2020-06-03	https://urdu.geo.tv/latest/223012-	Geo News	799
70424	ئندہ مالی سال کے ٹیکس اہداف پر ایف بی اور وزارت خزانہ میں اختلافات	ئندہ مالی سال کے ٹیکس اہداف پر فیڈرل بورڈ ریونیو ایف بی اور وزارت خزانہ میں اختلافات سامنے گئےذرائع کے مطابق ایف بی کو ئندہ مالی سال کے لیے 4700ارب روپے کا ٹیکس ہدف تحریری طور پر دے دیا گیا ہے تاہم ایف بی نے 4700 ارب روپے کے ٹیکس ہدف کے حصول کو مشکل قرار دے دیا ہےذرائع کا بتانا ہے کہ ایف بی ئندہ مالی سال کے دوران ٹیکس ہدف 4400 ارب روپے رکھنا چاہتا ہےذرائع کے مطابق ئی ایم ایف اگلے مالی سال کے لیے …	Business & Economics	2020-06-03	https://urdu.geo.tv/latest/223013-	Geo News	788
70425	وزیراعظم نے کورونا کے باعث صنعتوں کی زبوں حالی پر نوٹس لے لیا	اسلام باد وزیراعظم عمران خان نے کورونا وائرس کے باعث انڈسٹری کی زبوں حالی پر نوٹس لیتے ہوئے صنعتوں کی بحالی کا پلان طلب کر لیاذرائع کے مطابقوزیر اعظم عمران خان نے وزارت صنعت پیداوار سے انڈسٹری کی بحالی کا پلان طلب کر لیا ہےذرائع نے بتایا کہ انڈسٹری کی صورتحال کے حوالے سے وزیر اعظم کو وزارت صنعت اور معاشی ٹیم کے ارکان بریفنگ دیں گے جس میں تمام صنعتوں کی بحالی کا پلان پیش کیا جائے گاذرائع کا کہنا ہ…	Business & Economics	2020-06-03	https://urdu.geo.tv/latest/223002-	Geo News	596
70426	سونےکی فی تولہ قیمت میں 300 روپے کا اضافہ ڈالر کی اونچی اڑان	کراچی سونے کی فی تولہ قیمت میں 300 روپے کا اضافہ ہوگیا جبکہ ڈالر کی قدر میں اضافے کا سلسلہ بھی جاری ہےسندھ صرافہ بازار جیولرز ایسوسی ایشن کے مطابق سونے کی تولہقیمت 300 روپے اضافے کے بعد 98400 روپے ہوگئی جبکہ 10 گرام سونے کی قدر 257 روپے اضافے سے 84362 روپے ہوگئیعالمی صرافہ بازار میں سونے کی قدر ڈالر اضافے سے 1740 ڈالر فی اونس ہےدوسری جانب روپے کی قدر میں بھی کمی کا سلسلہ جاری ہے اور انٹربینک میں …	Business & Economics	2020-06-02	https://urdu.geo.tv/latest/222960-	Geo News	511
70427	قومی بچت اسکیموں پر شرح منافع میں کمی	اسلام اباد قومی بچت اسکیموں پر شرح منافع میں کمی کردی گئینیشنل سیونگز کی شرح منافع 48 سے 90 بیسس پوائنٹس تک کمی کردی گئی ہےاسپیشل سیونگ سرٹیفیکٹس پر شرح منافع 810 فیصد سے کم کرکے 71 فیصد کردی گئی ہے اور اس طرح اسپیشل سیونگ سرٹیفیکیٹس پر شرح منافع میں 90 بیسس پوائنٹس کی کمی کی گئی ہےریگولر انکم سرٹیفکٹس پر شرح منافع میں 84 بیسس پوائنٹس کی کمی کردی گئی ہے جس کےبعد ریگولر انکم سیونگ سرٹیفیکٹس پر شرح…	Business & Economics	2020-06-02	https://urdu.geo.tv/latest/222947-	Geo News	926
70428	کورونا کے باعث ملک میں ایک کروڑ 73 لاکھ افراد کے بیروزگار ہونے کا خدشہ	عوامی راء جاننے کے حوالے سے معروف ادارے گیلپ پاکستان کے سروے میں انکشاف ہوا ہے کہ کورونا وائرس کے باعث ملک بھر میں ایک کروڑ 73 لاکھ سے زائد افراد ملازمتوں سے محروم ہوسکتے ہیںسروے میں بتایا گیا ہے کہ بیروزگاری کے خدشے میں انے والی یہ تعداد ملک بھر میں ملازمت پیشہ افراد کا 28 فیصد بنتی ہےرپورٹ کےمطابق سندھ میں ملازمت سے محروم ہونے والوں کی شرح سب سے زیادہ 37 فیصد سے زائد ہوسکتی ہے جبکہ خیبرپختونخوا…	Business & Economics	2020-06-01	https://urdu.geo.tv/latest/222876-	Geo News	1094
70429	کراچی کے متعدد علاقوں میں پمپس پر پیٹرول نہ ملنے کی شکایات	کراچی کے متعدد علاقوں میں پمپس پر پیٹرول نہ ملنے کی شکایات سامنے رہی ہیں اور پیٹرول کی عدم دستیابی کے باعث شہریوں کو شدید مشکلات کا سامنا کرنا پڑرہا ہےذرائع کے مطابق گذشتہ روز پیٹرول کی قیمت کم ہونے کے باعث پمپ مالکان نے پیٹرول کے رڈر تاخیر سے دیے جس کی وجہ سے اکثر پمپس پر پیٹرول ختم ہوگیا جب کہ جہاں دستیاب ہے وہاں گاڑیوں اور موٹر سائیکلوں کی طویل قطاریں لگ گئیںپیٹرول کی قیمت میں فی لیٹر روپے پیس…	Business & Economics	2020-06-01	https://urdu.geo.tv/latest/222871-	Geo News	883
70430	پاکستان میں ڈالر مزید مہنگا ہوگیا	پاکستانی روپے کے مقابلے میں امریکی ڈالر کی قدر میں اضافے کا سلسلہ جاری ہےانٹر بینک میں ایک امریکی ڈالر 98 پیسے مہنگا ہوگیا ہے کاروباری ہفتے اور ماہ جون کے پہلے روز کاروبارکے اختتام پر انٹربینک میں ڈالر 164 روپے پیسے کا ہوگیادوسری جانب اوپن مارکیٹ میں بھی ڈالر کی قدر میں اضافے کا سلسلہ جاری ہے اور ایک امریکی ڈالر 50 پیسے مہنگا ہوکر 164 روپے کا ہوگیا ہے	Business & Economics	2020-06-01	https://urdu.geo.tv/latest/222865-	Geo News	353
70431	پیٹرولیم مصنوعات کے بعد ایل پی جی کی قیمت میں بھی کمی کردی گئی	ئل اینڈ گیس ریگولیٹری اتھارٹی اوگرا نے جون 2020 کیلئے ایل پی جی کی قیمت میں کمی کا نوٹیفکیشن جاری کردیاپیٹرول کی قیمت میں فی لیٹر روپے پیسے کمی کے بعد نئی قیمت 74 روپے 52 پیسے فی لیٹر ہوگی وزارت خزانہنوٹیفکیشن کے مطابق ایل پی جی کی قیمت میں روپے فی کلو کمی کی گئی ہے جس کے بعد118 کلو کے گھریلو سلنڈر کی قیمت 129831 روپے ہوگئیچیئرمین ایل پی جی ڈیلرز ایسوسی ایشنعرفان کھوکھر کے مطابقمئی کیلئے 118 کلو …	Business & Economics	2020-06-01	https://urdu.geo.tv/latest/222861-	Geo News	526
70432	کورونا کے سبب تجارت مثاثر ہوئی کئی کمپنیاں دیوالیہ ہوسکتی ہیں اسٹیٹ بینک	اسٹیٹ بینک اف پاکستان نے کورونا کے معیشت پر پڑنے والے اثرات کی رپورٹ جاری کردیاسٹیٹ بینک کے مطابق کورونا وائرس کے سبب تجارت مثاثر ہوئی جبکہ عالمی معیشت مثاثر ہونے سے ترسیلات زر اور سرمایہ کاری میں بھی کمی ئیرپورٹ میں بتایا گیا ہے کہ تیل کی کم قیمتوں سے درمدی ممالک کو فائدہ ہوااسٹیٹ بینک کے مطابق کورونا کے باعث مقامی سطح پر کاروباری سرگرمیاں متاثر ہوئیں عوام کی قوت خرید گھٹ گئی اور بیرونی سرمایہ ک…	Business & Economics	2020-06-01	https://urdu.geo.tv/latest/222857-	Geo News	1990
70433	پیٹرولیم مصنوعات کی قیمتوں میں بڑی کمی کے باجود عوام چھوٹے فائدے سے بھی محروم	حکومت کی جانب سے پیٹرولیم مصنوعات کی قیمتوں میں تو کمی کر دی گئی لیکن اس کے باوجود عوام روز مرہ کی اشیاء کی قیمتوں میں کمی سے محروم ہیںیکم مارچ سے ملک میں پیٹرول ڈیزل قیمت میں تقریبا 36 فیصد کمی ہو چکی ہے اور گزشتہ روز جاری کیے گئے اعلامیے کے بعد پیٹرول کی قیمت میں فی لیٹر روپے پیسے کمی ہو کر نئی قیمت 74 روپے 52 پیسے فی لیٹر ہوگئی ہےاس کے باوجود ٹرانسپورٹ کرائے کم ہوئے نہ ٹا دال چاول گوشت کی قیمت…	Business & Economics	2020-06-01	https://urdu.geo.tv/latest/222811-	Geo News	1241
70434	پیٹرول روپے فی لیٹر سستا کردیا گیا	وزارت خزانہ نے یکم جون سے پیٹرولیم مصنوعات کی قیمتوں میں ردو بدل کا اعلامیہ جاری کر دیاوزارت خزانہ کے نوٹیفکیشن کے مطابق پیٹرول کی قیمت میں فی لیٹر روپے پیسے کمی کی گئی ہے جس کے بعد نئی قیمت 74 روپے 52 پیسے فی لیٹر ہوگیڈیزل کی قیمت میں فی لیٹر پیسے اضافہ کیا گیا ہے جس کے بعد نئی قیمت 80 روپے 15 پیسے فی لیٹر مقرر مقرر کی گئی ہے جبکہ لائٹ ڈیزل ئل کی قیمت میں روپے 37 پیسے فی لیٹر کمی کے بعد نئی قیمت…	Business & Economics	2020-05-31	https://urdu.geo.tv/latest/222776-	Geo News	1207
70435	افغان ٹرانزٹ تجارت کا پہلا کارگو جہاز گندم اور یوریا لیکر گوادر پہنچ گیا	پاک چین اقتصادی راہداری سی پیک اتھارٹی کے چیئرمین وزیراعظم عمران خان کے معاون خصوصی برائے اطلاعات لیفٹیننٹ جنرل عاصم سلیم باجوہ نے کہا ہے کہ افغان ٹرانزٹ تجارت کے حوالے سے پہلا کارگو جہاز سامان لیکر گوادر بندر گاہ پہنچ گیاعاصم سلیم باجوہ نے اپنی ٹوئٹ میں بتایا کہ گندم اور یوریا کی سپلائی لیکر پہلا کارگو جہاز گوادر پورٹ پہنچ گیا ہے یہ کارگو شپ افغان ٹرانزٹ تجارت کیلئے سامان لیکر اس ہفتے پہنچا ہےان…	Business & Economics	2020-05-30	https://urdu.geo.tv/latest/222687-	Geo News	798
70436	ملک میں فی تولہ سونا 300 روپے مہنگا ہوگیا	پاکستان میں سونے کی فی تولہ قیمت97 ہزار 500 روپے ہوگئی ہےصرافہ مارکیٹ میں سونے کی فی تولہ قیمت میں 300 روپےاضافے کا اضافہ ہوا ہے جس کے بعدفی تولہ سونا 97500 روپے کا ہوگیا ہےملک میں ایک تولہ سونے کی قدر 97 ہزار روپے ہے جب کہ 10 گرام سونا 83 ہزار162 روپے کا ہوگیا ہےملک میں 10 گرام سونے کی قدر 258 روپے اضافے سے 83 ہزار 591 روپے ہوگئی ہےدوسری جانب عالمی صرافہ مارکیٹ میں سونے کی قدر ڈالر اضافے سے1730 …	Business & Economics	2020-05-30	https://urdu.geo.tv/latest/222682-	Geo News	414
70437	پنجاب کی فلور ملوں نے اٹے کی قیمت میں اضافہ کردیا	لاہور پنجاب کی فلور ملوں نے اٹے کی فی کلو قیمت میں روپے کا اضافہ کردیافلورملز ایسوسی ایشن کے مطابق اٹے کی قیمت میں حالیہ اضافے کےبعد 20 کلو کے تھیلے کی ایکس مل قیمت 900 روپے جب کہ پرچون میں 925 روپے ہوجائےگیفلور ملز ایسوسی ایشن کا کہنا ہےکہ جنوبی پنجاب میں 20 کلو والا تھیلا 50 سے 60 روپے مہنگا کیا گیا ہےایسوسی ایشن کے مطابق صوبے میں گندم کی قیمت بڑھ کر 1600 روپے من ہوگئی ہے جس کے باعث اٹے کی قیمت…	Business & Economics	2020-05-30	https://urdu.geo.tv/latest/222613-	Geo News	547
70438	کورونا کے باعث عالمی معیشت فیصد سے زائد سکڑے گی ئی ایم ایف	عالمی مالیاتی فنڈ ئی ایم ایف کے مطابق کورونا وائرس کے باعثرواں سال کے دوران عالمی معیشت فیصد سے زیادہ سکڑے گیمینجنگ ڈائریکٹر ئی ایم ایف نے عالمگیر وبا کورونا کی وجہ سے معیشت پر مرتب ہونے والے اثرات کا جائزہ لیتے ہوئے کہا کہرواں سال کے دوران عالمی معیشت فیصد سے زیادہ سکڑے گی مگراگلے سال کے دوران عالمی معیشت میں کچھ بہتری نے کی توقع ہےایم ڈی ئی ایم ایف کا کہنا تھا کہ ئندہ مہینوں میں عالمی معیشت میں…	Business & Economics	2020-05-29	https://urdu.geo.tv/latest/222520-	Geo News	833
70439	پاکستانی ایکسپورٹرز کو امریکا یورپ اور کینیڈا سے فیس ماسک کے بڑے رڈرز موصول	پاکستانی برمد کنندگان کو امریکا یورپ اور کینیڈا سے فیس ماسک کے بڑے رڈر موصول ہونا شرو ہوگئے ہیں جس سے صنعتی شعبے پر مثبت اثرات مرتب ہوں گےوزیراعظم عمران خان کے مشیر تجارت عبدالرزاق داد نے اپنی ایک ٹوئٹ میں کہا ہے کہ کچھ برمد کنندگان کو امریکا کینیڈا اور یورپ سے فیس ماسک برمد کرنے کے بڑے رڈرز ملے ہیںانہوں نے کہا کہ یہ ایک اہم پیش رفت ہے اور وہ اس کامیابی پر برمد کنندگان کو مبارک باد دیتے ہیں مشیرت…	Business & Economics	2020-05-28	https://urdu.geo.tv/latest/222496-	Geo News	846
70440	پاکستان ایک کلو چینی کیلئے 4500 لیٹر پانی پینے والے گنے کی کاشت عروج پر	ایک تخمینے کے مطابق صرف ایک کلو چینی تیاری میں تقریبا 4500 لیٹر پانی خرچ ہوتا ہے لیکن پانی کے شدید بحران کے خطرے سے دوچار پاکستان میںعام فصلوں کے مقابلے کئی گنا زائد پانی استعمال والی گنے کی فصل ترجیح حاصل کر چکی ہےزرعی ممالک عموما پانچ دس اور 20 سالہ زرعی منصوبہ بندی کے ساتھ چلتے ہیں جب کہ پاکستان میں 70 کی دہائی کے بعد کوئی بڑا ڈیم نہیں بنا جس کی وجہ سے کبھی سیلاب میں قیمتی پانی ضائع ہوتا ہے تو…	Business & Economics	2020-05-28	https://urdu.geo.tv/latest/222491-	Geo News	1758
70441	عیدپر10ارب روپے سے بھی کم کا کاروبارہوا کراچی تاجراتحاد	چیئرمین کراچی تاجر اتحاد عتیق میر کا کہنا ہے کہ اس سال عید کے موقع پر 10 ارب روپے سے بھی کم کا کاروبار ہوال کراچی تاجر اتحاد کی جانب سے جاری اعلامیے کے مطابق لاک ڈاون میں نرمی کے بعد مارکیٹوں میں نےوالے خریدار مصنوعی ثابت ہوئےچیئرمین کراچی تاجراتحاد نے کہا کہ 11 مئی سے 23 مئی کے دوران 10 روز کاروبار ہوا عیدکی 80 فیصدخریداری بچوں کے ملبوسات جوتے پرس اور کھلونوں کی مدمیں ہوئیعتیق میر نے کہا کہ پچھل…	Business & Economics	2020-05-25	https://urdu.geo.tv/latest/222252-	Geo News	816
70442	پاکستانی رواں سیزن 40 فیصد کم برمد ہو گا	کورونا وائرس کے پیش نظر رواں سیزن میں پاکستانی 40 فیصد کم برمد ہو گاپاکستان فروٹ ویجیٹیبل ایکسپوٹرز ایسوسی ایشن کے سرپرست اعلی وحید احمد کا کہنا ہے کہ کا رواں برمدی سیزن مشکل ترین ہوگاسرپرست اعلی پی ایف وی اے کے مطابق پاکستانی رواں سیزن 40 فیصد کم برمد ہوگاوحید احمد کا کہنا ہے کہ کا برمدی ہدف رواں سیزن 80 ہزار ٹن مقرر کیا ہے جس سے کروڑ ڈالر حاصل ہوں گے پی ایف وی اے کے سرپرست اعلی کا کہنا ہے کہ پچ…	Business & Economics	2020-05-22	https://urdu.geo.tv/latest/222076-	Geo News	777
70443	سکوک بانڈز سے حاصل رقم پر وزارت توانائی اور وزارت خزانہ میں تنازع	اقتصادی رابطہ کمیٹی ای سی سی میںسکوک بانڈز سے حاصل 200 ارب روپے سے ادائیگیوں سے متعلق معاملے پروزارت توانائی اور وزارت خزانہ منے سامنے گئےاسلام باد میں اقتصادی رابطہ کمیٹی کا خصوصی اجلاس مشیر خزانہ حفیظ شیخ کی زیر صدارت ہواذرائع کے مطابق اجلاس میںسکوک بانڈز سے حاصل 200 ارب روپے سے ادائیگیوں سے متعلقوزارت توانائی اور وزارت خزانہ میں تنازع پیدا ہوگیاذرائع کا کہنا ہے کہ وزارت خزانہانڈیپنڈنٹ پاور پرو…	Business & Economics	2020-05-21	https://urdu.geo.tv/latest/222018-	Geo News	911
70444	پاکستان کے زرمبادلہ کے ذخائر 1861 ڈالر ہوگئے	کراچی پاکستان کے غیر ملکی زرمبادلہ کے ذخائر میں مزید 1262 کروڑ ڈالر کی کمی ہوئی ہےاسٹیٹ بینک اف پاکستان کی جانب سے جاری بیان کے مطابق پاکستان کے مجموعی زرمبادلہ کے ذخائر 15 مئی کو ختم ہونے والے کاروباری ہفتے میں 1861 ارب ڈالر رہےاسٹیٹ بینک کے مطابق اسٹیٹ بینک کے ذخائر 14 کروڑ ڈالر کم ہوکر 1212 ارب ڈالر ہوگئے جبکہ شیڈول بینکوں کے ذخائر 15 کروڑ ڈالر اضافے سے 648 ارب ڈالر رہےاسٹیٹ بینک کے مطابق ہفتے…	Business & Economics	2020-05-21	https://urdu.geo.tv/latest/222015-	Geo News	484
70445	رواں مالی سال کے پہلے 10 ماہ میں کرنٹ اکانٹ خسارے میں 71 فیصد کمی	اسلام باد رواں مالی سال کے پہلے 10 ماہ میں جاری کھاتوں کے خسارے میں 71 فیصد کمی ریکارڈ کی گئیاسٹیٹ بینک اف پاکستان کی جانب سے جاری بیان کے مطابق اپریل میں کرنٹ اکانٹ خسارہ 4824 فیصد کم ہوگیاجولائی تا اپریل کرنٹ اکانٹ خسارہ ارب 10 کروڑ 60 لاکھ ڈالرز کم ہواخسارہ ختم ہونے کے نتیجے میں روپے کی قدر میں روپے تک اضافہ ہوا ہے عمران خانمرکزی بینک کے اعداد شمار کے مطابق اپریل میں کرنٹ اکانٹ خسارے میں 53 کر…	Business & Economics	2020-05-21	https://urdu.geo.tv/latest/222014-	Geo News	803
70446	جی 20 سے پاکستان کو قرضوں کی ادائیگی میں ارب ڈالر سے زائد ریلیف ملنے کا امکان	اقتصادی رابطہ کمیٹی ای سی سی نےدنیا کی 20 بڑی معیشتوں کے حامل ممالک کے گروپ جی 20 سے قرضوں کو مخر کرانے کا معاہدہ کرنے کی منظوری دے دی ہےاسلام باد میں وزیراعظم کے مشیر خزانہ حفیظ شیخ کی زیر صدارت اقتصادی رابطہ کمیٹی کا اجلاس ہواای سی سی اعلامیے کے مطابق اجلاس میں جی 20 ممالک سے قرضوں کو مخرکرانے کا معاہدہ کرنے کی منظوری دی گی جس کے تحتجی 20 ممالک سے پاکستان کو قرضوں کی ادائیگی میں ارب ڈالر سے زیا…	Business & Economics	2020-05-20	https://urdu.geo.tv/latest/221950-	Geo News	929
70447	نئی سالہ تجارتی پالیسی کا مسودہ تیار	وزرات تجارت کی جانب سےنئی سالہ تجارتی پالیسی کا مسودہ تیار کر لیا گیاوزارت تجارت کے حکام کا کہنا ہے کہنئی سالہ تجارتی پالیسی خری مراحل میں ہے جو پہلے اکنامک کوارڈینیشن کمیشن ای سی سی سے منظور ہوگی جس کے بعد اسے کابینہ میں پیش کیا جائے گاحکام کے مطابق نئی تجارتی پالیسی میں تمام اسٹیک ہولڈرز کو اعتماد میں لیا گیا ہےحکام کا کہنا ہے کہ نئی مجوزہ تجارتی پالیسی کے تحت212020 میں برمدات 26 ارب ڈالرز اور …	Business & Economics	2020-05-20	https://urdu.geo.tv/latest/221909-	Geo News	816
70448	پاکستان اسٹاک ایکسچینج میں تیزی کا رجحان ڈالر 20 پیسے سستا	پاکستان اسٹاک ایکسچینج میں اج تیزی کا رجحان دیکھا گیا اور کے ایس ای 100 انڈیکس 353 پوائنٹس اضافے سے 34158 پر بند ہواکاروباری دن میں 100 انڈیکس 545 پوائنٹس کے بینڈ میں رہا اور بازار میں 24 کروڑ شیئرز کے سودے 10 ارب روپے میں طے ہوئےمارکیٹ کیپٹلائزیشن 61 ارب روپےاضافے سے 6499 ارب روپے ہوگئیعلاوہ ازیں اوپن مارکیٹ میں ڈالر 20 پیسے سستا ہو کر16080 روپے کا ہوگیا جبکہ انٹربینک میں 40 پیسے اضافے کے بعد 16…	Business & Economics	2020-05-19	https://urdu.geo.tv/latest/221836-	Geo News	416
70449	سال میں پہلی بار پی ئی اے مجموعی طور پر منافع میں گئی	پاکستان انٹرنیشنل ائیرلائنز پی ئی اے کی مدنی میں 43 فیصد اضافہ ہوا ہےپی ئی اے کے چیف ایگزیکٹو فیسر سی ای او ائیر مارشل ارشد ملک کی سربراہی میں پہلے مکمل سال کے نتائج اسٹاک ایکسچینج میں جمع ہوئے ہیںان نتائج کے مطابق 2019ء میں پی ئی اے کی مدنی میں 43 فیصد اضافہ ہوا ہے اور قومی ائیرلائنز کا ریونیو 104 ارب سے بڑھ کر 148 ارب روپے تک پہنچ گیا ہےرپورٹ کے مطابق سال میں پہلی دفعہ پی ئی اے کو مجموعی طور پر…	Business & Economics	2020-05-18	https://urdu.geo.tv/latest/221750-	Geo News	592
70450	روپے کی قدر میں کمی فی تولہ سونا بھی ہزار روپے مہنگا ہوگیا	انٹر بینک میں ڈالر 28 پیسے مہنگا ہوگیا جب کہ اوپن مارکیٹ میں ڈالر کی قیمت میں بھی 20 پیسے اضافہ ہوا ہےاوپن مارکیٹ میں ڈالر کی قیمت 161 روپے ہوگئی ہے جب کہ انٹر بینک مارکیٹ میں ایک امریکی ڈالر 16037 روپے کا ہوگیا ہے حکومت نے بجٹ سپورٹ کی مد میں اسٹیٹ بینک سے 64 ارب روپے اور کمرشل بینکوں سے 23 ارب روپے قرض لیا اعلامیہ مرکزی بینکدوسری جانب صرافہ مارکیٹ میں سونے کی فی تولہ قیمت میں ہزار روپے کا اضافہ…	Business & Economics	2020-05-18	https://urdu.geo.tv/latest/221744-	Geo News	591
70451	حکومت نے یکم مئی سے مئی تک 85 ارب روپے قرض لیا اسٹیٹ بینک	کراچی حکومت نے یکم مئی سے مئی 2020 تک بجٹ سپورٹ کی مد میں 85 ارب روپے قرض لیاسرکاری دستاویز کے مطابق پونے سال میں قرضوں میں 12 ہزار 941 ارب روپے کا اضافہ ہوامرکزی بینک کی جانب سے جاری اعلامیے کے مطابق حکومت نے بجٹ سپورٹ کی مد میں اسٹیٹ بینک سے 64 ارب روپے اور کمرشل بینکوں سے 23 ارب روپے قرض لیااسٹیٹ بینک کے مطابق رواں مالی سال مئی تک کمرشل بینکوں سے 1761 ارب روپے قرض لیا گیا	Business & Economics	2020-05-18	https://urdu.geo.tv/latest/221729-	Geo News	377
70452	سعودی ویلتھ فنڈ کی بوئنگ فیس بک اور ڈزنی میں بھاری سرمایہ کاری	کورونا وائرس کے باعث عالمی معیشت کی زبوں حالی کے باجود سعودی عرب کےپبلک انویسٹمنٹ فنڈ نے امریکی کمپنیوں میں بھاری سرمایہ کاری کی ہےغیر ملکی میڈیا کے مطابق 320 ارب ڈالر سے زائد اثاثوں کے مالک سعودی عرب کے پبلک انویسٹمنٹ فنڈ کی جانب سے کورونا وائرس کے باعث معاشی ابتری کی عالمی صورتحال سے فائدہ اٹھانے کا فیصلہ کیاگیا ہےسعودی ادارے کی جانب سے امریکا کی بڑی کمپنیوں جن میں بوئنگ فیس بک سٹی گروپ اور وال…	Business & Economics	2020-05-16	https://urdu.geo.tv/latest/221634-	Geo News	918
70453	وفاقی حکومت کا پیر سے اٹو انڈسٹری کھولنے کا اعلان	وفاقی وزیر برائے صنعت پیداوار حماد اظہر نے ٹو انڈسٹری کو پیر سے کھولنے کا اعلان کردیاوزیراعظم عمران خان کے ہمراہ میڈیا بریفنگ میں وفاقی وزیر حماد اظہر کا کہنا تھا کہٹو انڈسٹری کو پیر سے کھولنے کا فیصلہ تمام اسٹیک ہولڈرز سے مشاورت کے بعد کیا ہےانہوں نے کہا کہٹو انڈسٹری اوراس سے وابستہ گاڑیوں کے شو روم بھی پیر سے کھول دیے جائیں گےاس موقع پر وفاقی وزیر برائے تعلیم شفقت محمود کا کہنا تھا کہ اسکول کال…	Business & Economics	2020-05-15	https://urdu.geo.tv/latest/221541-	Geo News	1119
70454	اسٹیٹ بینک نے شرح سود میں مزید ایک فیصد کمی کردی	کراچی اسٹیٹ بینک اف پاکستان نے مانیٹری پالیسی جاری کردی جس کے تحت شرح سود میں مزید 100بیسس پوائنٹس ایک فیصد کمی کا فیصلہ کیا گیا ہے1 فیصد کمی کے بعد شرح سود فیصد کی سطح پر اگئی ہے گزشتہ دو ماہ میں شرح سود میں 525 فیصد کمی کی جاچکی ہےکورونا وائرس کا پھیلا سے مہنگائی کی توقعات تبدیل ہوئی ہیں جو شرح سود کم کیے جانے کا سبب ہے اسٹیٹ بینک اف پاکستاناسٹیٹ بینک کے مطابق رواں برس مہنگائی کی شرح 11 سے 12 ف…	Business & Economics	2020-05-15	https://urdu.geo.tv/latest/221528-	Geo News	1078
70455	ملکی زرمبادلہ کے ذخائر 18 ارب 74 کروڑ ڈالر ہوگئے	اسٹیٹ بینک پاکستان نے ملکی زر مبادلہ کے ذخائر کی تفصیلات جاری کردی ہیںزرمبادلہ کے ذخائر کروڑ 19 لاکھ ڈالرکم ہو کر 19 ارب 94 کروڑڈالر ہوگئےاسٹیٹ بینک کے مطابق زرمبادلہ کے ذخائر مئی کوختم ہونے والے ہفتے میں 1کروڑ ڈالرکم ہوکر 1874 ارب ڈالر رہےاسٹیٹ بینک کے اپنے ذخائر 587 کروڑ ڈالر کم ہوکر 1227 ارب ڈالر رہے جب کہ کمرشل بینکوں کےذخائر 481 کروڑ ڈالر اضافے سے647 ارب ڈالر رہے	Business & Economics	2020-05-14	https://urdu.geo.tv/latest/221428-	Geo News	370
70456	اقتصادی رابطہ کمیٹی نے زرعی ریلیف پیکج کی منظوری دے دی	اقتصادی رابطہ کمیٹی ای سی سی نے زراعت کو ترقی دینے اور کسانوں وکاشت کاروں کو معاونت فراہم کرنے کے سلسلے میں کئی ارب روپے مالیت کے پیکج کی منظوری دے دیوزیراعظم کے مشیر برائے خزانہ محصولات ڈاکٹرعبدالحفیظ شیخ کی زیرصدارت اقتصادی رابطہ کمیٹی کا اجلاس ہوااجلاس میں زراعت کوترقی دینے اور کسانوں وکاشت کاروں کو معاونت فراہم کرنے کے سلسلے میں کئی ارب روپے مالیت کے پیکج کی منظوری دی گئیپیکج کے تحت کسانوں کو…	Business & Economics	2020-05-13	https://urdu.geo.tv/latest/221377-	Geo News	1563
70457	جی ایس پی پلس معاہدے میں شامل انسانی حقوق کی شقوں پر عملدرمد کیلئے پرعزم ہیں	وزیراعظم عمران خان نے کہا ہے کہ پاکستانیورپی یونین کے جی ایس پی پلس معاہدے میں شامل انسانی حقوق کی تمام شقوں پر عملدرمد کیلئے پرعزم ہےاپنے ایک بیان میں وزیراعظم کا کہنا تھا کہ پاکستانی مصنوعات کی یورپی منڈیوں تک رسائی کیلئے مراعات کے یورپی یونین کے جی ایس پی پلس معاہدے سے پاکستان کی تجارت مستفید ہوئی ہے اوریہ معاہدہ ہمارے لیے سودمند ہےوزیراعظم کا کہنا تھا کہ ہم جی ایس پی پلس میں شامل انسانی حقوق …	Business & Economics	2020-05-13	https://urdu.geo.tv/latest/221371-	Geo News	736
70458	عالمی منڈی میں تیل کی قیمتیں ایک بار پھر نیچے اگئیں	عالمی منڈی میں خام تیل کی قیمتیں ایک بار پھر نیچے اگئیں اور ٹریڈنگ کے دوران برینٹ کروڈ کی قیمت 58 سینٹ کمی کے بعد 294 ڈالر فی بیرل ہوگئیعالمی منڈی میں ٹریڈنگ کے دوران یو ایس کروڈ 39 سینٹ کمی کے بعد 2539 ڈالر فی بیرل کی سطح پر گیاغیرملکی نیوز ایجنسی کے مطابق کورونا وائرس کی دوسری لہر کے خدشات کی وجہ مختلف ملکوں کی جانب سے لاک ڈاون میں نرمی کے اقدامات ہیں اور ان خدشات کی وجہ سے تیل کی قیمتوں میں ہو…	Business & Economics	2020-05-13	https://urdu.geo.tv/latest/221327-	Geo News	656
70459	پی ٹی ائی دور میں قرضے ملکی تاریخ کی بلند ترین سطح پرپہنچ گئے	اسلام اباد پاکستان تحریک انصاف کے دور حکومت میں قرضے ملکی تاریخ کی بلند ترین سطح پرپہنچ گئےسرکاری دستاویز کے مطابق پونے سال میں قرضوں میں 12 ہزار 941 ارب روپے کا اضافہ ہوا جس سے ملکی غیر ملکی قرضہ 42 ہزار 820 ارب تک پہنچ گیان لیگی دور حکومت میں قرضوں کے بوجھ میں 15 ہزار 561 ارب روپے کا اضافہ ہوا جب کہ پیپلزپارٹی کے پانچ سالہ دورمیں قرضوں میں ہزار 200 ارب روپے کا اضافہ ہوا تھا	Business & Economics	2020-05-13	https://urdu.geo.tv/latest/221323-	Geo News	378
70682	ترکی کا پاکستان کیساتھ تجارتی حجم ارب ڈالر تک بڑھانے کا اعلان	ترک صدر رجب طیب اردوان نے پاکستان کے ساتھ تجارتی حجم ارب ڈالر تک بڑھانے کا اعلان کیا ہےپاک ترک بزنس فورم سے خطاب کرتے ہوئے ترک صدر کا کہنا تھا کہ اعلی سطح کے دوروں سے دو طرفہ تعاون کے معاملات کو فروغ ملتا ہے پاکستانی قیادت سے ملاقاتوں میں دو طرفہ تعلقات مزید مضبوط ہوں گےانہوں نے کہا کہ اعلی سطحی تذویراتی کونسل کا چھٹا اجلاس دونوں ملکوں کے درمیان ہو گا پاکستان اور ترکی کا باہمی تجارتی حجم اپنی صلا…	Business & Economics	2020-02-14	https://urdu.geo.tv/latest/214311-	Geo News	1026
70683	ئی ایم ایف کا پاکستان میں معاشی اصلاحات میں پیش رفت کا اعتراف	عالمی مالیاتی فنڈ ئی ایم ایف نے پاکستان میں معاشی اصلاحات میں پیش رفت کا اعتراف کیا ہےواشنگٹن میں پریس بریفنگ کے دوران ئی ایم ایف کے ڈائریکٹر کمیونیکیشن جیری رائس نے کہا کہ ئی ایم ایف کا اسٹاف مشن پاکستان میں موجود ہے اور پاکستانی حکام کے ساتھ بات چیت جاری ہےانہوں نے کہا کہ ئی ایم ایف پروگرام کے تحت پاکستانی معیشت کا دوسرا جائزہ لیا جارہا ہے اور رٹیکل فائیو کے تحت معاشی صحت پر تفصیلی مشاورت بھی ج…	Business & Economics	2020-02-14	https://urdu.geo.tv/latest/214284-	Geo News	1266
70684	2018 کے مقابلے 2019 میں پھل اور سبزیوں کی قیمت میں 83 فیصد ریکارڈ اضافہ ہوا	2018 کے مقابلے 2019 میں پھل اور سبزیوں کی قیمت میں 83 فیصد ریکارڈ اضافہ ہواادارہ شماریات پاکستان کے جاری کردہ اعداد وشمار کے مطابق ملک میں 2018 کے مقابلے 2019 میں ٹماٹر کی قیمت 321 فیصد پیاز 169 فیصد اور چینی 28 فیصد جب کہ گندم کی قیمت 22 فیصد بڑھیرپورٹ کے مطابق مونگ اور ماش کی قیمت بالترتیب 53 اور 38 فیصد ریکارڈ کی گئی اس دوران امپورٹ ہونے والے تیل گھی کی قیمت 16 فیصد بڑھی جب کہ گوشت اور مچھلی ک…	Business & Economics	2020-02-13	https://urdu.geo.tv/latest/214225-	Geo News	689
70685	20 روپے یونٹ بجلی کے بل سے انڈسٹری نہیں چل سکتی اپٹما	ال پاکستان ٹیکسٹائل ملز ایسوسی ایشن اپٹما نے خبردار کیا ہےکہ ٹیکسٹائل صنعتوں کو تمام سرچارجز سمیت بجلی کے بل ادا کرنا پڑے تو پنجاب کی متعدد ملیں بند ہو جائیں گیبرمدی ٹیکسٹائل صنعتوں کو سرچارجز سمیت بجلی کے بل ملنے پر اپٹما نے ایک بیان جاری کیا جس میں کہا گیا ہےکہ لیسکو نے ٹیکسٹائل صنعتوں کو تمام سرچارجز عائد کرکے بجلی کے بل بھجوا دئیے اور اس طرح ٹیکسٹائل ملوں کوبجلی 20 روپے فی یونٹ میں پڑے گیبیان…	Business & Economics	2020-02-13	https://urdu.geo.tv/latest/214217-	Geo News	867
70686	2019 کی پہلی ششماہی میں پی ئی اے کی امدنی میں 44 فیصد اضافہ ہوا رپورٹ	پاکستان انٹرنیشنل ائیر لائنز پی ائی اے نے 2019کی پہلی ششماہی رپورٹ جاری کردی ہے جس کے مطابق جنوری تاجون پی ئی اے کے ریونیو میں 44 فیصد اضافہ ہوا ہےرپورٹ کے مطابق جنوری تاجون 2019 پریشنل نقصان میں 40 فیصدکی کمی ہوئی ہے اور 2019 کے پہلے6 مہینےمیں ریونیو 66 ارب روپے حاصل ہواترجمان پی ائی اے کے مطابق 2018 کے پہلے ماہ میں ریونیو 46 ارب روپے تھا اور خسارہ 17 ارب روپے تھا جو کہ 2019 میں کم ہو کر ارب روپ…	Business & Economics	2020-02-12	https://urdu.geo.tv/latest/214204-	Geo News	1013
70687	جون تک نئے ٹیکسز نہیں لگائے جائیں گے پاکستان اور ائی ایم ایف میں اتفاق	پاکستان اور عالمی مالیاتی فنڈ ائی ایم ایف کے دوسرے جائزہ مشن کے درمیان مذاکرات مکمل ہوگئےوزیراعظم عمران خان کے مشیر برائے خزانہ ڈاکٹر عبدالحفیظ شیخ اور ائی ایم ایف مشن برائے پاکستان کے چیف نے مذاکرات کی سربراہی کی3 فروری سے جاری مذاکرات میں پاکستان اور ائی ایم ایف کے درمیان مختلف معاملات پر اتفاق کیا گیا جس کے مطابق منی بجٹ نہیں ائے گا اور جون تک ٹیکسز میں اضافہ نہیں ہوگامذاکرات میں اتفاق کیا گیا…	Business & Economics	2020-02-12	https://urdu.geo.tv/latest/214198-	Geo News	1553
70688	ئی ایم ایف کی ارکان پارلیمنٹ کو بریفنگ معاشی اہداف حاصل نہ ہونے پر اظہار تشویش	اسلام اباد عالمی مالیاتی فنڈ ائی ایم ایف کا جائزہ مشن فروری سے پاکستان کے دورے پر ہے جہاں وفد نے قومی اسمبلی اور سینیٹ کی قائمہ کمیٹی برائے خزانہ کے مشترکہ اجلاس کو معاہدے کے اہداف پر بریفنگ دیپارلیمنٹ میں ہونے والی بریفنگ میں پارلیمنٹیرینز اور ئی ایم ایف وفد کے درمیان معاشی صورتحال پر تبادلہ خیال ہوا ملاقات میں ئی ایم ایف وفد نے معاہدے کے تحت معاشی اہداف حاصل نہ ہونے پر تشویش کا اظہار کیائی ایم …	Business & Economics	2020-02-12	https://urdu.geo.tv/latest/214186-	Geo News	2317
70689	نیپرا نے بجلی کی قیمت میں اضافے کا فیصلہ مخر کردیا	نیشنل الیکٹرک پاور ریگولیٹری اتھارٹی نیپرا نے بجلی کی قیمت میں اضافے کا فیصلہ مخر کردیاسینٹرل پاور پرچیزنگ ایجنسی نے نومبرکی فیول پرائز ایڈجسٹمنٹ کے تحت بجلی کی قیمت میں 99 پیسے فی یونٹ اضافے کی سفارش کی تھیسینٹرل پاور پرچیزنگ ایجنسی کی سفارش پر نیپرا نے سماعت کرنا تھی جو مخر کردی گئی ہےذرائع کے مطابق فیول ایڈجسٹمنٹ کو مخر کرنے کا فیصلہ حالیہ مہنگائی کی وجہ سے کیا گیاخیال رہے کہ گزشتہ روزسینٹرل پ…	Business & Economics	2020-02-11	https://urdu.geo.tv/latest/214120-	Geo News	969
70690	بجلی کے نرخ 18ماہ کیلئے منجمد کرنا چاہتے ہیں وزارت توانائی کی ائی ایم ایف کو تجویز	وزارت توانائی کی جانب سے عالمی مالیاتی فنڈ ائی ایم ایف سے پالیسی مذاکرات کے دوران مقف اختیار کیا گیا ہے کہ موجودہ حالات میں بجلی کے نرخ نہیں بڑھا سکتےاسلام اباد میں ئی ایم ایف اور وزارت توانائی کے درمیان پالیسی مذاکرات ہوئے اس دوران عالمی مالیاتی فنڈ کو کو وزارت توانائی کی کارکردگی اور اصلاحات پروگرام پر بریفنگ دی گئیذرائع کے مطابق وزارت توانائی حکام کی جانب سے بجلی کے بلوں کی بہتری اور لائن لاسس…	Business & Economics	2020-02-11	https://urdu.geo.tv/latest/214107-	Geo News	1255
70691	لاہور ڈیلرز کے خلاف کریک ڈان سے چینی کی قیمتوں میں کمی	لاہور پنجاب میں چینی ڈیلرز کے خلاف کارروائیوں کے نتیجے میں چینی کی قیمتوں میں کمی واقع ہونا شروع ہوگئیگزشتہ روز لاہور میں پولیس نے چینی کے بڑے ڈیلرز کے خلاف کارروائی کرتے ہوئے تین تاجروں کو حراست میں لے لیا جس میں سے ایک ڈیلر کو جیل بھیج دیا گیا ہےڈیلرز کے خلاف کارروائی کے بعد مارکیٹ میں چینی کی قیمتوں میں کمی واقع ہونا شروع ہوگئی ہےذرائع کے مطابق حکومت کی ہدایت پر چینی کی زائد قیمت فروخت پر ڈیلر…	Business & Economics	2020-02-11	https://urdu.geo.tv/latest/214106-	Geo News	855
70692	کورونا وائرس چین میں مہنگائی سال کی بلند ترین سطح پر پہنچ گئی	چین میں خطرناک کورونا وائرس کی وجہ سے اشیائے ضروریہ کی ترسیل کا نظام بھی بری طرح متاثر ہوا ہے جس کی وجہ سے مہنگائی سال کی بلند ترین سطح پر پہنچ گئی ہےچین کو پہلے ہی مقامی معاشی سست روی کا سامنا تھا اور اب کورونا وائرس کی وجہ سے کاروبار سفر اور سپلائی چین بھی بری طرح متاثر ہوا ہےجنوری کے مہینے میں چین میں صارف اشاریہ قمیت جو کہ افراط زر مہنگائی کی پیمائش کا ایک اہم پیمانہ ہے 54 فیصد پر رہی جو دسمب…	Business & Economics	2020-02-10	https://urdu.geo.tv/latest/214052-	Geo News	2006
70693	پاکستان کا ئی ایم ایف سے ٹیکس وصولی کے ہدف میں کمی کا مطالبہ	حکومت اور عالمی مالیاتی فنڈ ائی ایم ایف کے درمیان پالیسی سطح کے مذاکرات میں نئے ٹیکس عائدکرنے یا ٹیکس وصولیوں کاہدف کم کرنے سے متعلق تجاویز پر غور کیا گیاپاکستان کی طرف سے مذاکراتی وفد کی سربراہی مشیر خزانہ ڈاکٹر حفیظ شیخ جب کہ ئی ایم ایف کی طرف سے مشن کے سربراہ ارینسٹو رامریز نے کیپاکستانی حکام نے ئی ایم وفد کو بتایا کہ معاشی حجم کے حساب سے ٹیکس وصولیوں کا ہدف ہزار 238 ارب روپے زیادہ ہے اس لیے ا…	Business & Economics	2020-02-10	https://urdu.geo.tv/latest/214050-	Geo News	1073
70694	وزیراعظم کا مہنگائی کے ستائے عوام کیلئے 18 ارب روپے تک کا ریلیف پیکج لانے کا فیصلہ	وزیراعظم نے مہنگائی کے ستائے عوام کی ریلیف کیلئے تقریبا 18 ارب روپے تک کا پیکج لانے کا فیصلہ کرلیاذرائع کے مطابق عوام کو یہ ریلیف یوٹیلٹی اسٹورز کے ذریعے کھانے پینے کی مختلف چیزوں پر دیا جائے گا قیمتوں کو ضلع کی سطح پر انتظامیہ کے ذریعے مانیٹرکیا جائے گا اور ذخیرہ اندوزوں کے خلاف بھرپور کارروائی کی جائے گیذرائع کے مطابق 18ارب روپے کے پیکج میں تمام اہم اشیائے خور نوش شامل ہوں گی عام شہریوں کو یوٹی…	Business & Economics	2020-02-10	https://urdu.geo.tv/latest/214038-	Geo News	3308
70695	چینی درامد کرنے کی تجویز مسترد برامد پر بھی پابندی عائد	اقتصادی رابطہ کمیٹی ای سی سی نے چینی درامد کرنے کی سمری تجویز مسترد کرتے ہوئے چینی برامد کرنے پر بھی پابندی لگادیذرائع کے مطابق مشیر خزانہ عبدالحفیظ شیخ کی زیر صدارت ہونے والے اقتصادی رابطہ کمیٹی کے اجلاس میں چینی درامد کرنے کی تجویز مسترد کی گئیذرائع کا کہنا ہے کہ اقتصادی رابطہ کمیٹی نے ملک میں چینی کی قیمت کو مستحکم رکھنے کے لیے چینی برامد کرنے پر بھی پابندی عائد کردی ہےاقتصادی رابطہ کمیٹی کی ج…	Business & Economics	2020-02-10	https://urdu.geo.tv/latest/214033-	Geo News	1220
70696	اوگرا نے ایل این جی کی قیمت میں اضافہ کردیا	اسلام اباد اوگرا نے ایل این جی کی قیمت میں اضافہ کردیاائل اینڈ گیس ریگولیٹری اتھارٹی اوگرا نے فروری کے لیے ایل این جی کی قیمت میں اضافہ کیا جس کا نوٹیفکیشن جاری کردیا گیا ہےنوٹیفکیشن کے مطابق سوئی ناردرن سسٹم پر ایل این جی کی قیمت میں 071 ڈالر فی ایم ایم بی ٹی یو اضافہ کیا گیا ہے جب کہ سوئی سدرن سسٹم پر ایل این جی کی قیمت میں 073 ڈالر فی ایم ایم بی ٹی یو اضافہ کیا گیانوٹیفکیشن کے مطابق فروری کے ل…	Business & Economics	2020-02-10	https://urdu.geo.tv/latest/214029-	Geo News	469
70697	حکومت کا پرچون کی 50 ہزار نئی دکانیں کھولنے کیلئے قرض فراہم کرنے کا فیصلہ	وفاقی حکومت نے عوام کو سستی اشیاء اور روزگار کی فراہمی کا منصوبہ بنایا ہے جس کے تحتملک میں 50 ہزار نئے ریٹیل اسٹورز پرچون کی دکانیں کھولے جائیں گےذرائع کے مطابق حکومت نے فیصلہ کیا ہے کہ ریٹیل اسٹورز کھولنےکے لیے شہریوں کو لاکھ روپے تک قرض فراہم کیے جائیں گے اور 1500 ریٹیل اسٹورز فوری طور پر کھولے جائیں گےذرائع کا کہنا ہے کہ ریٹیل اسٹورز کو 60 فیصد اشیاء یوٹیلیٹی اسٹورز کارپوریشن سپلائی کرے گا جب …	Business & Economics	2020-02-09	https://urdu.geo.tv/latest/213979-	Geo News	929
70698	کورونا وائرس پھیلنے کا خدشہ جانوروں اور پرندوں کی درامد پر پابندی	چین سے پھیلنے والے مہلک کورونا وائرس کو روکنے کے لیے وفاقی حکومت نے ملک میں جانوروں اور پرندوں کی درامد پر پابندی عائد کردیپابندی کا یہ حکم وفاقی وزارت تجارت کی جانب سے جاری کیا گیا ہے جس میں کہا گیا ہے کہ جانوروں اور پرندوں کی درمد فوری طور پر تاحکم ثانی بند کی جارہی ہےحکم نامے کے مطابق جانوروں اور پرندوں کی درمد سے ملک میں کورونا وائرس پھیل سکتا ہے ایسی صورت میں کورونا وائرس کو ملک میں پھیلنے س…	Business & Economics	2020-02-07	https://urdu.geo.tv/latest/213865-	Geo News	1231
70699	ملک میں رواں سال 12 لاکھ افراد کے بے روزگار ہونے کا خدشہ	ماہر معیشت اور سابق وزیر خزانہ ڈاکٹر حفیظ پاشا نے خبردار کیا ہے کہ رواں سال 12 لاکھ افراد کے بے روزگار ہونے کا خدشہ ہےایک ٹی وی پروگرام میں گفتگو کرتے ہوئے ڈاکٹر حفیظ پاشا کا کہنا تھا کہ پچھلے سال مجموعی مقامی پیداوار جی ڈی پی کی شرح نمو غلط بتائی گئی پچھلے سال جی ڈی پی کی شرح نمو 33 فیصد کے بجائے 19 فیصد تھیانہوں نے خبردار کیا ہے کہ رواں سال 12 لاکھ افراد کے بے روزگار ہونے کا خدشہ ہے اور اندازہ …	Business & Economics	2020-02-07	https://urdu.geo.tv/latest/213856-	Geo News	1092
70700	دسمبر 2010 کے بعد جنوری 2020 میں مہنگائی کی شرح بلند ترین رہی رپورٹ	عالمی جریدے اکانومسٹ کے انٹیلی جنس یونٹ کی رپورٹ میں کہا گیا ہے کہ پاکستان میں دسمبر 2010 کے بعد جنوری 2020 میںمہنگائی کی شرح بلند ترین رہیانٹیلی جنس یونٹ کے مطابق جنوری 2020 میں مہنگائی توقعات سے زیادہ بڑھی ہے جس کا بنیادی سبب اشیائے خور نوش خصوصا گندم ٹماٹر اور چینی کی قیمتیں ہیںرپورٹ میں کہا گیا ہے کہ اشیائے ضروریہ کی رسد تسلسل سے نہ ہونے نے قیمتوں کو بڑھاوا دیا ہے اور جنوری میں گرانی کی شرح س…	Business & Economics	2020-02-07	https://urdu.geo.tv/latest/213849-	Geo News	1488
70701	حکومت کا چینی کی برامد پر فوری پابندی لگانے کا فیصلہ	اسلام اباد وفاقی حکومت نے چینی کی برامد پر فوری طور پر پابندی لگانے اور چینی کی درامد کی اجازت دینے کا فیصلہ کیا ہےذرائع کے مطابق وفاقی حکومت نے چینی کی موجودہ صورتحال کے پیش نظر چینی کی برامد پر پابندی لگانے اور درامد کی اجازت دینے کا فیصلہ کیا ہےذرائع کا کہنا ہے کہ چینی کی برمد پر فوری طور پر پابندی عائد کی جائے گی جس سے ساڑھے لاکھ ٹن چینی کی برمد روک لی جائے گیذرائع نے بتایا کہ ملک میں چینی کی…	Business & Economics	2020-02-07	https://urdu.geo.tv/latest/213841-	Geo News	598
70702	ٹوئٹر صارفین میں اضافے کے باعث امدنی میں بھی ریکارڈ اضافہ	سماجی رابطوں کی ویب سائٹ ٹوئٹر نے اپنے مالی سال 2019 کی چوتھی سہہ ماہی میں توقعات سے زیادہ ریکارڈ بزنس کیا ہےفرانسیسی خبررساں ایجنسی اے ایف پی کے مطابق ٹوئٹر نے اپنے صارفین کی تعداد 32 کروڑ سے زائد میں اضافے سے اشتہارات کی مد میں حاصل ہونے والی امدنی سے ایک سہہ ماہی میں 11 فیصد اضافے کے ساتھ پہلی بار ایک ارب ڈالر کمائے ہیںاشتہارات کے ذریعے حاصل ہونے والی امدنی میں کمی کے خدشات کے باوجود ٹوئٹر کی …	Business & Economics	2020-02-06	https://urdu.geo.tv/latest/213781-	Geo News	1560
70703	رواں سال گندم کی خریداری کی سرکاری قیمت 1400 روپے فی من مقرر کی جائے گی	چیئرمین ال پاکستان فلار ملز ایسوسی ایشن کا کہنا ہے کہ ملک میں ضرورت سے زائد گندم موجود ہے نئی فصل انے کے بعد پرانی لاکھ ٹن گندم بچ جائے گیسینیٹ کی قائمہ کمیٹی برائے فوڈ سیکیورٹی کو بریفنگ دیتے ہوئے چیئرمین ال پاکستان فلار ملز ایسوسی ایشن عاصم رضا نے بتایا کہ سیکرٹری لائیو اسٹاک نے پاکستان کی تاریخ میں پہلی بار فیڈ ملز کو گندم کی خریداری کی اجازت دی کوئی نوٹیفکیشن بھی جاری نہیں کیا پنجاب سے فیڈ مل…	Business & Economics	2020-02-06	https://urdu.geo.tv/latest/213770-	Geo News	2984
70704	حکومتی قرض گیری کے سبب نجی شعبے کو قرض نہیں مل رہا موڈیز	معاشیدرجہ بندی کرنے والے ادارے موڈیز کی رپورٹ میں کہا گیا ہےکہ پاکستان میں حکومتی قرض گیری کے سبب نجی شعبے کو قرض نہیں مل رہاموڈیز کی رپورٹ کے مطابق پاکستانی بینکوں کا لک مستحکم ہے جس کی وجہ ڈپازٹس اور حکومتی قرض گیری ہےموڈیز کے مطابقریاست کے قرض لینے کی صلاحیت بہتر ہونے کا فائدہ بینکوں کو ہوا ہے مگر بینکوں کا منافع بہتری کے باوجود تاریخی سطح سے کم رہے گا اور بینکوں کے سرمائے کی صورتحال برقرار رہ…	Business & Economics	2020-02-06	https://urdu.geo.tv/latest/213757-	Geo News	1088
70705	حکومت جولائی تک مزید 1900 ارب روپے کا قرض لے گی	قومی اسمبلی میں جمع کرائی گئی دستاویزات میں انکشاف ہوا ہے کہ موجودہ حکومت جولائی تک مزید 1900 ارب روپے کا قرض لے گیوزارت خزانہ کی جانب سے قومی اسمبلی میں جمع کرائی گئی دستاویزات میں انکشاف ہوا ہے کہ حکومت بیرونی طور پر 1100 ارب روپے اور اندرونی طور پر 800 ارب روپے کا قرض لینے کا ارادہ رکھتی ہےدستاویزات کے مطابق حکومت اپنی ئینی مدت میں 12261 ارب روپے ملکی اور 282 ارب ڈالر بیرونی قرضہ واپس کرنے کا …	Business & Economics	2020-02-06	https://urdu.geo.tv/latest/213753-	Geo News	413
70706	کورونا وائرس ائیربس نے بھی چین میں اپنا پلانٹ بند کردیا	کورونا وائرس کی وجہ سے ہوائی جہاز بنانے والی یورپی کمپنی ائیربس نے بھی چین میں اپنا پروڈکشن پلانٹ بند کردیاغیر ملکی خبر رساں ایجنسی کے مطابق یورپی کمپنی ائیر بس نے چین کے شمال مشرقی شہر تیانجن میں اپنا پروڈکشن پلانٹ بند کرنے کا اعلان کیا ہےدوسری جانب ائیر بس کے حریف امریکی جہاز ساز ادارے بوئنگ نے بھی شنگھائی کے قریب واقع اپنے بند پلانٹ کو مزید کچھ عرصے تک نہ کھولنے کا فیصلہ کیا ہےادھر فرانس کی ای…	Business & Economics	2020-02-05	https://urdu.geo.tv/latest/213718-	Geo News	1417
70707	ایف بی ار کو رواں مالی سال کے ماہ میں ریکارڈ 2407 ارب روپے کا ریونیو حاصل	فیڈرل بورڈ اف ریونیو ایف بی ار کے مطابق رواں مالی سال کے ماہ میں ریکارڈ 2407 ارب روپے کا ریونیو حاصل کیا گیاترجمان ایف بی نے بتایا کہ ریونیو میں پچھلے سال کے مقابلے میں 17 فیصد اضافہ ہوا ہے اور گزشتہ سال کے مقابلے میں رواں سال اندرونی ٹیکسز میں 27 فیصد اضافہ ہواترجمان کا کہنا ہے کہ گزشتہ سال اندرونی ٹیکسز کی مد میں 1066 ارب روپے ریونیو حاصل ہوا جبکہ رواں سال اندرونی ٹیکسز کی مد میں 1341 ارب روپے …	Business & Economics	2020-02-05	https://urdu.geo.tv/latest/213719-	Geo News	706
70708	برطانیہ میں پیٹرول ڈیزل اور ہائبرڈ گاڑیوں پر 2035 تک پابندی لگادی جائے گی	برطانیہ نے ماحولیاتی مسائل سے نمٹنے کے لیے 2035 کے بعد پیٹرول ڈیزل اور ہائبرڈ گاڑیوں کی فروخت پر پابندی کا اعلان کردیابرطانوی وزیراعظم بورس جانسن نے اس پالیسی کا اعلان اسکاٹ لینڈ کے شہر گلاسگو میں اقوام متحدہ کے تحت ہونے والی ماحولیاتی مسائل سے متعلق کانفرنس کے دوران کیابرطانیہ کی جانب سے اس پالیسی پر عمل درامد کا مقصد عالمی ماحولیاتی مسائل سے نمٹنا ہے اور اقوام متحدہ کے ہدف کے مطابق 2050 تک کارب…	Business & Economics	2020-02-04	https://urdu.geo.tv/latest/213671-	Geo News	1801
70709	ئی ایم ایف مزید ٹیکس لگا کر محصولات کا ہدف پورا کرنے پر بضد	اسلام باد عالمی مالیاتی فنڈ ئی ایم ایف اور فیڈرل بورڈ اف ریونیو ایف بی کے درمیان ٹیکس وصولیوں کا ہدف کم کرنے پر اتفاق نہ ہو سکاگزشتہ روز ائی ایم ایف کے جائزہ مشن سے مذاکرات میں ایف بی ار نے ٹیکس اہداف میں کمی کا مطالبہ کیا تھا لیکن اج ہونے والے مذاکرات میں ایف بی کی ٹیم ئی ایم ایف کے وفد کو قائل کرنے میں ناکام رہیذرائع کے مطابق ئی ایم ایف مزید ٹیکس لگا کر ٹیکس وصولیوں کا ہدف پورا کرنے پر بضد ہے ج…	Business & Economics	2020-02-04	https://urdu.geo.tv/latest/213669-	Geo News	1171
70710	ای سی سی نے گیس کی قیمتوں میں اضافہ ایک بار پھر مخر کردیا	اسلام اباد اقتصادی رابطہ کمیٹی نے گیس کی قیمتوں میں اضافہ ایک بار پھر مخر کردیامشیر خزانہ عبدالحفیظ شیخ کی زیرصدارت اقتصادی رابطہ کمیٹی کا اجلاس ہوا جس میں گیس کی قیمتوں میں اضافے کو ایک بار پھر مخر کردیا گیامشیر خزانہ کا کہنا تھا کہ گیس کی قیمتوں میں اضافہ جلدی بازی میں نہیں کریں گے قیمتوں میں تجاویز کو مزید بہتر بنایا جائے اور عوام کو گیس کی قیمتوں میں اضافے کے اثرات سے بچانے کی تجاویز دی جائیں…	Business & Economics	2020-02-04	https://urdu.geo.tv/latest/213641-	Geo News	633
70711	بولٹن مارکیٹ کے تاجروں نے دیر سے دکانیں کھولنے کی روایت توڑ ڈالی	کراچی کی سب سے بڑی بولٹن مارکیٹ کے اندر قائم ایک چھوٹی مارکیٹ نے دیر سے دکانیں کھولنے کی روایت توڑ ڈالیکراچی کا یہ کلچر ہے کہ کاروباری طبقہ عموما صبح دیر سے اٹھتا ہے اور بازار دوپہر میں جا کر کھلتے ہیں اور پھر رات گئے تک کھلے رہتے ہیں تاہم اب کراچی کے مصروف ترین تجارتی علاقے بولٹن مارکیٹ کی ایک چھوٹی سی حافظ اسلام مارکیٹ کے دکانداروں نے اعلان کیا ہے کہ وہ صبح مارکیٹ کھولیں گے اور شام ہوتے ہی بند …	Business & Economics	2020-02-03	https://urdu.geo.tv/latest/213612-	Geo News	828
70712	ائی ایم ایف سے مذاکرات میں ایف بی کا ٹیکس اہداف میں کمی کا مطالبہ	اسلام باد عالمی مالیاتی فنڈ ائی ایم ایف کے جائزہ مشن سے مذاکرات میں فیڈرل بورڈ اف ریونیو ایف بی ار نے ٹیکس اہداف میں کمی کا مطالبہ کردیاائی ایم ایف کا جائزہ مشن ان دنوں پاکستان کے دورے پر ہے اور یہ دورہ 13 فروری تک جاری رہے گا جس میں اعلی حکام سے مذاکرات کیے جائیں گےدورے کے پہلے روز ائی ایم ایف اور ایف بی ار حکام کے درمیان مذاکرات ہوئے جس میں ایف بی نے ٹیکس وصولیوں پر بریفنگ دیذرائع کے مطابق ماہ …	Business & Economics	2020-02-03	https://urdu.geo.tv/latest/213608-	Geo News	1335
70713	جولائی 2018 سے ستمبر 2019 تک حاصل کردہ مجموعی قرضوں کی تفصیلات جاری	وزارت خزانہ نے جولائی2018ء سے ستمبر 2019ء تک کے 15 ماہ میں مجموعی قرضوں کے حجم میں ہونے والے 1161 ٹریلین روپے اضافے کی تفصیلات جاری کر دیںوزارت خزانہ کے مطابق411 ٹریلین روپے قرضکل اضافے کا35 فیصد مالی خسارہ پورا کرنے کے لیے حاصل کیا گیاوزارت خزانہ کا کہنا ہے کہ 354 ٹریلین روپے قرض 31 فیصد روپے کی قدر میں کمی کی وجہ سے بڑھا جو پچھلی حکومت کی غلط شرح مبادلہ اور ناقص صنعتی تجارتی پالیسیوں کی وجہ سے …	Business & Economics	2020-02-02	https://urdu.geo.tv/latest/213537-	Geo News	1038
70714	ئی ایم ایف کا جائزہ مشن سے 13 فروری تک پاکستان کا دورہ کرے گا	پاکستان اور عالمی مالیاتی فنڈ ئی ایم ایف کے درمیان دوسرے جائزہ مذاکرات کا اغاز کل سے ہوگائی ایم ایف کا وفد قرض پروگرام کے دوسرے جائزے کے لیے سے 13 فروری تک پاکستان کا دورہ کرے گا جس کی قیادتمشن چیف ارنسٹو رمریز ریگو کریں گےوفد اپنے دورے کے دوران پاکستان کی اقتصادی ٹیم کے وزراء اور افسران سے ملاقاتیں کرے گا جبکہ وفد صوبوں کا بھی دورہ کرے گاذرائع کے مطابق مذاکرات میں ایف بی کی ٹیکس وصولیوں اور اسٹی…	Business & Economics	2020-02-02	https://urdu.geo.tv/latest/213535-	Geo News	996
70715	اپٹما کا بجلی کے اضافی ٹیرف واپس نہ لینے کی صورت میں ملک گیر ہڑتال کا اعلان	بجلی کے بڑھتے ٹیرف کے معاملے پر ٹیکسٹائل ملزمالکان اور وزارت بجلی کے درمیان تنازعہ شدت اختیار کرگیا ال پاکستان ٹیکسٹائل ملز ایسوسی ایشن اپٹما نے ملک گیر ہڑتال کی دھمکی دے دی اپٹماذرائع کےمطابق بجلی کے بلوں میں اضافی سرچارجزکی وصولی کی بنا پر تمام ملوں کو 40 فی صد اضافی بل بھیج دیے گئے ہیں اورفی یونٹ قیمت 12 کے بجائے 20 روپے وصول کی جا رہی ہےٹیکسٹائل ملز مالکان کی جانب سے اضافی ٹیرف کو مسترد کردیا…	Business & Economics	2020-02-02	https://urdu.geo.tv/latest/213527-	Geo News	916
70716	ملک میں مہنگائی کی شرح 146 فیصد تک پہنچ گئی	ملک میں مہنگائی کا جن بے قابو ہوگیا ہے اور جنوری 2020 میں مہنگائی کی شرح 146 فیصد رہی جو کہ پاکستان تحریک انصاف پی ٹی ائی حکومت میں سب سے زیادہ ہےادارہ شماریات پاکستان کی ماہانہ رپورٹ کے مطابق دسمبر 2019 میں مہنگائی کی شرح 126 فیصد تھی جو جنوری 2020 میں بڑھ کر 14 اعشاریہ فیصد ہو گئی جب کہجنوری 2019 میں یہ شرح 56 فیصد تھیرپورٹ کے مطابقدسمبر 2019کے مقابلے میں جنوری 2020میں دال مونگ 1974 فیصد جب کہ …	Business & Economics	2020-02-01	https://urdu.geo.tv/latest/213489-	Geo News	1093
70717	50 ہزار کی خریداری پر شناختی کارڈ کی شرط اج سے لاگو خواتین کیلئے خصوصی رعایت	ملک بھر میں 50 ہزار روپے کی خریداری کے لیے شناختی کارڈ کی نقل جمع کرانے کی شرط اج سے نافذ العمل ہوگئیجیو نیوز سے بات کرتے ہوئے ممبر فیڈرل بورڈ اف ریونیو ایف بی ار ڈاکٹر حامد عتیق سرور نے بتایا کہ 50 ہزار روپے یا اس سے زائد کی خریداری پر شہریوں کو شناختی کارڈ کی نقل دکاندار کو فراہم کرنا ہوگیخواتین کے حوالے سے ان کا کہنا تھا کہ خواتین کے لیے اپنا شناختی کارڈ دکھانا لازمی نہیں ہوگا وہ اپنے والد شوہ…	Business & Economics	2020-02-01	https://urdu.geo.tv/latest/213484-	Geo News	1072
70718	ایک ہفتے کے دوران روزمرہ استعمال کی 14 اشیاء مہنگی ہوگئیں ادارہ شماریات	ملک میں مہنگائی کا طوفان رواں ہفتے بھی تھم نہیں سکا اور ایک ہفتے کے دوران روزمرہ استعمال کی 14 اشیاء مہنگی ہوگئی ہیںادارہ شماریات پاکستان کی رپورٹ کے مطابق ملک میں مہنگائی کا طوفان رواں ہفتے بھی تھم نہیں سکا ہےادارہ شماریات کی مہنگائی کے حوالے سے ہفتہ وار رپورٹ کے مطابق چینی کی قیمتوں میں مسلسل اضافہ جاری ہے اور ایک ہفتے میں چینی مزید ایک روپے 17 پیسے فی کلو مہنگی ہوئی ہےرپورٹ کے مطابق گزشتہ دو ہ…	Business & Economics	2020-02-01	https://urdu.geo.tv/latest/213473-	Geo News	1023
70719	شبر زیدی پھر غیر معینہ مدت کیلئے رخصت پر چلے گئے	فیڈرل بورڈ اف ریوینیو ایف بی ار کے چیئرمین شبرزیدی پھر رخصت پر چلے گئےشبر زیدی کی جگہ نوشین امجد جاوید کو چیئرمین ایف بی رکا اضافی چارج دے دیا گیا جس کا نوٹیفکیشن بھی جاری کردیا گیا ہے البتہ نوٹیفکیشن میں شبر زیدی کی چھٹی کا دورانیہ نہیں بتایا گیاایف بی کی طرف سے جاری نوٹیفکیشن کے مطابق چیئرمین ایف بی شبر زیدی رخصت پر چلے گئے ہیں جن کی غیر موجودگی میں ایف بی کی ممبر ایڈمن نوشین جاوید امجد چیئرمین…	Business & Economics	2020-02-01	https://urdu.geo.tv/latest/213472-	Geo News	833
70720	وزارت صنعت پیداوارنے لاکھ ٹن چینی درمد کرنے کی تجویز دے دی	گندم درمد کرنے کے فیصلے کے بعد چینی درمد کرنے کی تیاریاں وزارت صنعت پیداوارنے لاکھ ٹن چینی درمد کرنے کی تجویزدے دی جبکہ چینی کے باقی ماندہ ایکسپورٹ کوٹہ پر پابندی لگانے کا بھی مطالبہ کردیاگندم کے بعد چینی کا بحران بھی سر اٹھانے لگا حکومت نے گندم تو درمد کرلی اور اب چینی درمد کرنے کی تیاری شروع کی جارہی ہیںوزارت صنعت پیداوار نے تین لاکھ ٹن چینی درمد کرنے کی سمری تیارکرلیوزارت نے تجویز دی ہے کہ اسٹ…	Business & Economics	2020-02-01	https://urdu.geo.tv/latest/213471-	Geo News	876
70721	حکومت کا پیٹرولیم مصنوعات کی قیمتیں برقرار رکھنے کا فیصلہ	وفاقی وزارت خزانہ نے پیٹرولیم مصنوعات کی قیمتیں برقرار رکھنے کا فیصلہ کیا ہےگزشتہ روز ائل اینڈ گیس ریگولیٹری اتھارٹی اوگرا نے یکم فروری سے پیٹرولیم مصنوعات کی قیمتوں میں اضافے کی سفارش کی تھیسمری میںڈیزل کی قیمت میں روپے 47 پیسے فی لیٹر اضافے اور پیٹرول کی قیمت میں پیسے فی لیٹر کمی کی سفارش کی گئی تھے تاہم وفاقی حکومت نے پیٹرولیم مصنوعات کی قیمتیں برقرار رکھنے کا فیصلہ کیا ہےوزرات خزانہ کے اعلامی…	Business & Economics	2020-01-31	https://urdu.geo.tv/latest/213423-	Geo News	803
70722	ٹیکس گوشوارے جمع کرانے کی تاریخ میں مزید ایک ماہ کی توسیع	فیڈرل بورڈ اف ریوینیو ایف بی ار نے مالی سال 202019 کے ٹیکس گوشوارے جمع کرانے کی تاریخ میں ایک ماہ کی توسیع کردیایف بی ار کی جانب سے جاری نوٹیفکیشن کے مطابق ٹیکس گوشوارے اب 28 فروری 2020 تک جمع کرائے جاسکتے ہیںخیال رہے کہ ٹیکس گوشوارے جمع کرانے کی اخری تاریخ 31 جنوری 2020 تھی ٹیکس گوشوارے جمع کرانے کی تاریخ میں چوتھی مرتبہ توسیع کی گئی ہے	Business & Economics	2020-01-31	https://urdu.geo.tv/latest/213415-	Geo News	339
70723	کورونا وائرس چین سے تجارت معطل درامدی مال پر اسپرے کیا جائیگا	لاہور چیمبر نے کورونا وائرس کے خطرے کے پیش نظر چین سے تجارت معطل کرنے کا اعلان کردیا جب کہ چین سے انے والے درامدی مال پر اسپرے بھی کرانے کا فیصلہ کیا گیا ہےلاہور چیمبر کے کنوینر رحمت اللہ جاوید کے مطابق تاجروں کے لیے نئی ایڈوائزری جاری کردی گئی ہےاعلامیے کے مطابق کورونا وائرس کی وجہ سے چین سے تجارت معطل کرکے تمام کنٹینرزکی درمد روک دی گئی ہےاعلامیے میں بتایا گیا کہ چین سے تجارت فی الحال ایک ماہ ک…	Business & Economics	2020-01-31	https://urdu.geo.tv/latest/213387-	Geo News	2247
70724	حکومت ایل این جی کے کاروبار میں نہیں رہے گی ندیم بابر	اسلام باد وزیراعظم عمران خان کے معاون خصوصی برائے پیٹرولیم ندیم بابر نے کہا کہ حکومت ایل این جی کے کاروبار میں نہیں رہے گیاسلام اباد میں ایک کانفرنس سے خطاب کرتے ہوئے ندیم بابر نے کہا کہ دنیا میں ایل این جی کے سودے شارٹ ٹرم کانٹریکٹ کی بنیاد پر ہو رہے ہیں مگر ہمیں اپنے توانائی سیکٹر کو مثر بنانا ہوگا اس لیے حکومت ایل این جی کاروبار میں نہیں رہے گیانہوں نے کہا کہ ہم بجلی اور گیس کے شعبے میں 25 سال…	Business & Economics	2020-01-31	https://urdu.geo.tv/latest/213367-	Geo News	685
70725	اوگرا کی پیٹرول کی قیمت میں پیسے فی لیٹر کمی کی سفارش	ائل اینڈ گیس ریگولیٹری اتھارٹی اوگرا نے یکم فروری سے پیٹرول کی قیمت میں پیسے فی لیٹر کمی کی سفارش کردیاوگرا نے پیٹرولیم مصنوعات کی قیمتوں میں ردوبدل کی سمری پیٹرولیم ڈویژن کو ارسال کردی جس میں ڈیزل کی قیمت میں روپے 47 پیسے فی لیٹر اضافے کی تجویز دی گئی ہےذرائع کا کہنا ہے کہ پیٹرول کی قیمت میں پیسے فی لیٹر اور مٹی کے تیل کی قیمت میں فی لیٹر 66 پیسے کمی کی تجویز دی ہےذرائع نے بتایا کہ سمری میں لائٹ…	Business & Economics	2020-01-30	https://urdu.geo.tv/latest/213328-	Geo News	548
70726	ایشیائی ترقیاتی بینک نے پاکستان کیلئے کروڑ 50 لاکھ ڈالر قرض کی منظوری دیدی	ایشیائی ترقیاتی بینک اے ڈی بی نے پاکستان کے لیے ایک کروڑ 50 لاکھ ڈالر قرض کی منظوری دے دیایشیائی ترقیاتی بینک کی جانب سے جاری اعلامیے کے مطابق پاکستان کے لیے قرض کی منظوری بورڈ ڈائریکٹرز کی جانب سے دی گئی ہےاعلامیے کے مطابق ایشیائی ترقیاتی بینک کی جانب سے پنجاب کے شہروں کے لیے قرض دیا گیا ہے جس کا مقصد شہری خدمات کا معیار بہتر اور جدید منصوبوں کے لیے سانی فراہم کرنا ہےاعلامیے میں بتایا گیا ہے کہا…	Business & Economics	2020-01-30	https://urdu.geo.tv/latest/213311-	Geo News	520
70727	ای سی سی نے پاکستان اسٹیل ملز کیلئے 35 کروڑ روپے جاری کرنے کی منظوری دے دی	اقتصادی رابطہ کمیٹی ای سی سی نے پاکستان اسٹیل ملز کے لیے 35 کروڑ روپے جاری کرنے کی منظوری دیدیوزیر اعظم عمران خان کے مشیر برائے خزانہ ڈاکٹر عبد الحفیظ شیخ کی زیر صدارت اسلام اباد میں کابینہ کی اقتصادی رابطہ کمیٹی کا اجلاس ہواوزرات خزانہ کے حکام کے مطابق اجلاس میں اقتصادی رابطہ کمیٹی نے پاکستان اسٹیل ملز کے لیے 35 کروڑ روپے جاری کرنے کی منظوری دی کہ یہ رقم سوئی سدرن گیس کمپنی ایس ایس جی سی کو بلز …	Business & Economics	2020-01-29	https://urdu.geo.tv/latest/213268-	Geo News	965
70728	ملک غلط سمت جارہا ہے گیلپ سروے میں تاجروں کی اکثریت کی رائے	پاکستان میں کاروباری حضرات کی اکثریت کا خیال ہے کہ ملک غلط سمت میں جارہا ہےعوامی اراء جاننے کے حوالے سے معروف ادارے گیلپ پاکستان کے نئے سروے کے مطابق جب تاجروں سے ملکی سمت کے حوالے سے سوال کیا گیا تو 60 فیصد تاجروں کا کہنا تھا کہ وہ سمجھتے ہیں کہ ملک غلط سمت جارہا ہے37 فیصد کا مقف تھا کہ ملک درست راستے پر گامزن ہے جب کہ فیصد نے کوئی جواب نہیں دیاگیلپ پاکستان کی سروے رپورٹ میں تاجروں سے جب سوال کی…	Business & Economics	2020-01-28	https://urdu.geo.tv/latest/213200-	Geo News	1339
70729	اسٹیٹ بینک کی مانیٹری پالیسی جاری شرح سود 1325 فیصد پر برقرار رکھنے کا اعلان	اسٹیٹ بینک نے ائندہ ماہ کے لیے مانیٹری پالیسی کا اعلان کردیا ہے جس کے تحت شرح سود 1325 فیصد پر برقرار رکھنے کا فیصلہ کیا گیا ہےگورنر اسٹیٹ بینک رضا باقر نےئندہ ماہ کی مانیٹری پالیسی کا اعلان کرتے ہوئے بتایا کہ ملک میں ایکسپورٹ کے شعبے اچھا پرفارم کررہے ہں ایکسپورٹ سیکٹر کے لیے 200 ارب روپے کا اضافہ کیا جارہا ہےانہوں نے کہا کہ ٹیکسٹائل سیکٹر کی جانب سے اچھے اشاریے سامنے رہے ہں جب کہ مقامی مارکیٹ م…	Business & Economics	2020-01-28	https://urdu.geo.tv/latest/213192-	Geo News	988
70730	پاکستان میں طبی جراحی کے الات کی بر امدات میں اضافہ	پاکستان میں رواں سال کے پہلے ماہ میں طبی الات اور جراحی کے سازوسامان کی بر امدات میں اضافہ ریکارڈ کیا گیاسرکاری خبر رساں ادارے ایسوسی ایٹڈ پریس اے پی پی کے مطابق رواں مالی سال کے ماہ کے دوران پاکستان میں بننے والے طبی سامان اور الات جراحی کی برامدات میں گزشتہ سال کے مقابلے میں اعشاریہ56 فیصد اضافہ ہوا ہےرپورٹ کے مطابق جولائی 2019 سے دسمبر 2019 کے دوران مہینوں میں 206815 ملین ڈالر مالیت کے الات جر…	Business & Economics	2020-01-27	https://urdu.geo.tv/latest/213124-	Geo News	815
70731	ملک میں اٹا اور چینی کے بعد کپاس بحران سر اٹھانے لگا پیداوار کم ترین سطح پر	ملک میں سب سے زیادہ روزگار اور ایکسپورٹ کا ذریعہ کپاس کی فصل کی ریکارڈ کم پیداوار نے ایکسپورٹرز کی نیندیں اڑا دیںپاکستان کی سب سے بڑی ایکسپورٹ ٹیکسٹائلز لیکن اس کے خام مال کپاس کا حال برا ہے اور کپاس بیج پر توجہ نہ ہونے کے سبب بھارت جیسے ملک کپاس کی پیداوار میں پاکستان سے گے نکل گئے ہیںحکومت کے اہداف تھے کہ پاکستان کپاس ایکپسورٹ کے ساتھ بھاری زرمبادلہ کمائے تاکہ عالمی مالیاتی فنڈ ئی ایم ایف جیسے …	Business & Economics	2020-01-25	https://urdu.geo.tv/latest/213008-	Geo News	1288
70732	ایک ہفتے میں چینی روپے 60 پیسے مہنگی ہوگئی ادارہ شماریات	ادارہ شماریات نے ملک میں منہگائی کے حوالے سے ہفتہ وار رپورٹ جاری کردیادارہ شماریات کے مطابق ایک ہفتے میں چینی روپے 60 پیسے فی کلو منہگی ہوئی اور اس کی قیمت 74 روپے 29 پیسے سے بڑھ کر 77 روپے 89 پیسے فی کلو ہوگئیمحکمہ شماریات نے بتایا کہ ایک سال میں چینی 18 روپے 86 پیسے فی کلو منہگی ہوئی ایک سال قبل چینی کی قیمت 59 روپے پیسے فی کلو تھیادارہ شماریات کے مطابق ایک سال میں ٹے کا 20 کلو کا تھیلا 167 روپ…	Business & Economics	2020-01-24	https://urdu.geo.tv/latest/212943-	Geo News	1002
70733	امریکی پابندیوں کی وجہ سے پاک ایران گیس منصوبے پر کام رک گیا	وزارت توانائی کا کہنا ہے کہ پاک ایران گیس پائپ لائن منصوبے پر کام امریکی پابندیوں کے باعث رکا ہوا ہےسینیٹ میں تحریری جواب میں وزارت توانائی نے بتایا کہ امریکا نے ایران پر پابندیاں عائد کررکھی ہیں جس کی وجہ سے پاک ایران گیس پائپ لائن منصوبے پر بھی رک گیا ہےامریکا نے ایران کے مختلف شعبوں کے ساتھ ساتھ ایرانی عہدیداروں پر بھی پابندی عائد کردی ہےوزارت توانائی کا مزید کہنا ہے کہ ایران اور پاکستان نے گی…	Business & Economics	2020-01-24	https://urdu.geo.tv/latest/212942-	Geo News	870
70734	ٹیسلا دنیا کی دوسری بڑی کار کمپنی بن گئی	کار بنانے والی امریکی کمپنی ٹیسلا اثاثوں کے اعتبار سے دنیا کی دوسری بڑی کار کمپنی بن گئیبرطانوی خبر رساں ایجنسی کے مطابق امریکی کمپنی ٹیسلا کے شیئرز میں حالیہ دنوں میں کافی زیادہ اضافہ ریکارڈ کیا گیا جس کی اہم وجہ الیکٹرانک کارز کی مانگ میں اضافہ اور ٹیسلا کا اس شعبے میں دیگر کمپنیوں سے تھوڑا اگے ہونا ہےگزشتہ بدھ تک کے اعداد شمار کے مطابق ٹیسلا کے اثاثوں کی کل مالیت 100 ارب ڈالر کی سطح عبور کرگئی…	Business & Economics	2020-01-24	https://urdu.geo.tv/latest/212933-	Geo News	1243
70735	کراچی والوں کو اب گھر بیٹھے سرکاری قیمت پر پھل اور سبزیاں ملیں گی	کراچی والوں کو اب گھربیٹھے سرکاری نرخ پر پھل اور سبزیاں ملیں گیبڑے سپر اسٹورز پر سبزی اور پھلوں کی فروخت کے بعد اب گھروں تک ان لائن سبزی فروٹ کی ترسیل موبائل ایپ کے ذریعے سرکاری قیمت پر کی جائے گیکمشنر کراچی افتخار شالوانی نے مہنگائی کے خلاف نئی حکمت عملی کے تحت سبزی فروٹ کی قیمتوں کو کنٹرول کرنے اور عوام کو مناسب داموں پر گھروں تک سبزی وفروٹ کی فراہمی کی منصوبہ بندی کی ہے جس کے لیے کمشنر افس سے …	Business & Economics	2020-01-24	https://urdu.geo.tv/latest/212886-	Geo News	894
70736	ڈالر مزید پیسے مہنگا ہوکر 15461 روپے کا ہوگیا	امریکی ڈالر کے مقابلے میں پاکستانی روپے کی قدر میں پیسے کی کمی ریکارڈ کی گئی جس کے بعد انٹربینک میں ایک ڈالر 15461 روپے کا ہوگیاسرکاری خبر رساں ایجنسی اے پی پی کے مطابق اسٹیٹ بینک اف پاکستان ایس بی پی نے بتایا کہ جمعرات کو امریکی ڈالر کے مقابلے میں پاکستانی روپے قدر میں پیسے کمی ہوئی گزشتہ روز انٹربینک میں ایک ڈالر 15452 روپے کا تھا جس کی قیمت اب 15461 روپے ہوگئی ہے علاوہ ازیں اوپن مارکیٹ میں فی …	Business & Economics	2020-01-23	https://urdu.geo.tv/latest/212867-	Geo News	971
70737	سی پیک پاکستان کو حق ہے وہ جس سے چاہے شراکت داری کرے وزارت منصوبہ بندی	وزارت منصوبہ بندی ترقیات نے امریکی قائم مقام نائب وزیر خارجہ ایلس ویلز کے بیان پر ردعمل دیتے ہوئے کہا ہے کہ چائنا پاکستان اقتصادی راہداری سی پیک کے سماجی اقتصادی فوائد حاصل ہونا شروع ہوگئے ہیںوزارت منصوبہ بندی ترقیات کے ترجمان نے کہا کہ سی پیک کے پہلے مرحلے میں ہی سماجی اقتصادی طور پر کافی ریلیف اور ٹھوس فوائد ملنا شروع ہوگئے ہیںانہوں نے اس بات کا اظہار امریکا کی قائم مقام نائب وزیر خارجہ ایلس وی…	Business & Economics	2020-01-23	https://urdu.geo.tv/latest/212866-	Geo News	2767
70738	امریکا عالمی تھانیدار نہ بنے چین نے سی پیک پر امریکی الزامات مسترد کردیے	چین نے ایک بار پھر پاک چین اقتصادی راہداری سی پیک پر امریکی الزامات مسترد کردیےپاکستان کے دورے پر ائی ہوئی امریکی نائب معاون وزیرخارجہ ایلس ویلز نے ایک بار پھرپاک چین اقتصادی راہداری سی پیک کے حوالے سے الزامات دہرائے ہیںپاکستان میں چینی سفارتخانے نے امریکی الزامات کو مسترد کرتے ہوئے کہا ہے کہ اسٹیٹ بینک اف پاکستان کے اعدادو شمار کے مطابق پاکستان کا کل غیرملکی قرضہ 110 ارب ڈالر ہے پیرس کلب اور ئی …	Business & Economics	2020-01-22	https://urdu.geo.tv/latest/212792-	Geo News	2956
70739	ملک کا ٹیکس نظام درہم برہم ہے چیئرمین ایف بی ار کا اعتراف	چیئرمین فیڈرل بورڈ اف ریونیو ایف بی شبر زیدی نے ملک کے ٹیکس نظام کے ناکامی کی طرف جانے کا اعتراف کرلیااسلام اباد میں ایک سیمینار سے خطاب کرتے ہوئے شبر زیدی کا کہنا تھا کہ ملک کا ٹیکس نظام درہم برہم ہے پاکستان میں کوئی بھی ذاتی طور پر ٹیکس نہیں دینا چاہتاان کا کہنا تھا کہوہ مانتے ہیں کہ ٹیکسیشن کا نظام ناکامی کی طرف جا رہا ہے ٹیکسیشن کو عوام کی مدد سے صحیح کرنا ہے اور سسٹم میں بنیادی تبدیلیاں کرنی…	Business & Economics	2020-01-21	https://urdu.geo.tv/latest/212707-	Geo News	1054
70740	امیرترین افراد 10 سال تک صرف 05 فیصد اضافی ٹیکس دیں تو کیا ہوگا	عالمی سطح پر غربت کے خاتمے کیلئے کام کرنے والی برطانوی تنظیم اکسفام کا کہنا ہے کہ گزشتہ دہائی کے دوران دنیا میں ارب پتی افراد کی تعداد دگنی ہوچکی ہے جبکہ دنیا کے 22 امیر ترین افراد کے پاس براعظم افریقا کی تمام خواتین کے پاس موجود دولت سے زیادہ پیسہ موجود ہےاکسفام نے سوئٹزرلینڈ کے شہر ڈیووس میں ہونے والے عالمی اقتصادی فورم میں شرکت کرنے والے عالمی رہنماں سے درخواست کی ہے کہ وہ امیروں اور غریبوں کے…	Business & Economics	2020-01-20	https://urdu.geo.tv/latest/212656-	Geo News	3280
70741	وفاقی حکومت نے مرتضی سید کو ڈپٹی گورنر اسٹیٹ بینک تعینات کردیا	اسلام باد وفاقی حکومت نے مرتضی سید کو ڈپٹی گورنر اسٹیٹ بینک تعینات کردیاصدر مملکت نے گزشتہ روز ئی ایم ایف کے سابق عہدیدار کو تین سال کے لیے گورنر اسٹیٹ بینک بنانے کی منظوری دی تھیوزارت خزانہ نے مرتضی سید کی تعیناتی کا نوٹیفکیشن بھی جاری کردیا جس کے مطابق ان کو سال کے لیے ڈپٹی گورنراسٹیٹ بینک تعینات کیا گیا ہےذرائع کے مطابق وفاقی کابینہ نے مرتضی سید کی تعیناتی کی منظوری سرکولیشن کے ذریعے دی تھیخیا…	Business & Economics	2020-01-20	https://urdu.geo.tv/latest/212649-	Geo News	576
70742	امریکی نائب وزیر خارجہ کی مشیر تجارت سے ملاقات تجارتی حجم بڑھانے کا عزم	امریکا کی نائب معاون وزیر خارجہ ایلس ویلز نے وزیراعظم عمران خان کے مشیر برائے صنعت تجارتعبد الرزاق داد سے ملاقات کیمشیر تجارت عبدالرزاق داد نے ایک بیان میں کہا کہ امریکی نائب معاون وزیر خارجہ نے ملاقات میں دونوں ممالک کے درمیان تجارتی حجم بڑھانے کی خواہش کا اظہار کیاایلس ویلز پاکستانی حکام سے حالیہ ایران امریکا کشیدگی اور افغانستان میں جاری مفاہمتی عمل کے حوالے سے بات چیت کریں گیانہوں نے کہا کہ ا…	Business & Economics	2020-01-20	https://urdu.geo.tv/latest/212644-	Geo News	862
70743	پاکستان میں بننے والی گاڑیاں ٹین کا ڈبہ ہیں سینیٹ کمیٹی میں انکشاف	سینیٹ کمیٹی برائے صنعت کے اجلاس میں انکشاف ہوا ہے کہ پاکستان میں بننے والی گاڑیاں ٹین کا ڈبہ ہیںسینیٹر ساجد حسین طوری کی زیر صدارت سینیٹ کی قائمہ کمیٹی برائے صعنت کا اجلاس ہواکمیٹی ممبران نے اظہار خیال کرتے ہوئے کہا کہ پاکستان میں بننے والی گاڑیاں عالمی معیار کے مطابق نہیں ہیں گاڑیوں میں حادثے کی صورت میں بچا کے لیے کوئی سہولیات بھی نہیں ہیںایڈیشنل سیکریٹری صنعت نے اجلاس کو بتایا کہ گاڑیوں کا معی…	Business & Economics	2020-01-20	https://urdu.geo.tv/latest/212622-	Geo News	1015
70744	گیس کی قیمت میں ایک بار پھر اضافے کا امکان	اسلام اباد حکومت نے ایک بار پھر گیس کی قیمتوں میں اضافے کی تیار کرلیجیونیوز کے مطابق پیٹرولیم ڈویژن نے یکم فروری سے گیس کی قیمتوں میں اضافے کے لیے سمری اقتصادی رابطہ کمیٹی کو بھیج دی ہے جس میں گھریلو صارفین کے لیے گیس کی قیمتوں میں فیصد اضافے کی تجویز دی گئی ہے جب کہ گھریلو صارفین کے لیے گیس میٹر کرائے میں ماہانہ 60 روپے اضافے کی تجویز بھی دی گئی ہےدستاویز کے مطابق نیا گیس میٹر کرایہ 80 روپے ماہا…	Business & Economics	2020-01-20	https://urdu.geo.tv/latest/212609-	Geo News	739
70745	کنزیومر کورٹ نے شہری کا موبائل فون گم کرنے پر کورئیر کمپنی کو جرمانہ کردیا	کراچی کی کنزیومر پروٹیکشن کورٹ تحفظ صارف عدالت نے شہری کا موبائل فون گم کرنے کے مقدمے میں نجی کورئیر کمپنی کو موبائل فون کی قیمت اور جرمانہ ادا کرنے کا حکم دے دیاکراچی کی کنزیومر پروٹیکشن کورٹ میں لاہورکے شہری کا موبائل فون گم کرنے کے مقدمے کی سماعت ہوئیصارف عدالت میں درخواست جمع کروائی گئی تھی کہ لاہور کے شہری نے کراچی سے موبائل فون خریدا تھا اور اسے یہاں سے بھجوانے کے لیے نجی کوریئر کمپنی کے حو…	Business & Economics	2020-01-18	https://urdu.geo.tv/latest/212506-	Geo News	888
70746	کراچی محکمہ فائر بریگیڈ کو 10 روز سے ڈیزل کی فراہمی معطل	کراچی محکمہفائر بریگیڈ کو 10 روز سے ڈیزل کی فراہمی معطل ہونے کے باعث ریسکیو پریشن متاثر ہونے کا خدشہ ہےذرائع کے مطابق کراچی میں 23 میں سے 18 فائر اسٹیشنز بند ہیں جن میں فائر اسٹیشن گاڑیوں کی خرابی اور دیگر پیٹرول ڈیزل کی عدم فراہمی کے باعث بند ہیںبند فائر اسٹیشنوں میں لانڈھی سہراب گوٹھ نیو کراچی گلشن اقبال سائٹ سپر ہائی وے ٹو کے اسٹیشن شامل ہیں جب کہ ناظم اباد کورنگی بلدیہ بولٹن مارکیٹ اور سوک سی…	Business & Economics	2020-01-15	https://urdu.geo.tv/latest/212255-	Geo News	1155
70747	کے الیکٹرک اور بجلی کی تقسیم کار کمپنیوں نے 123 ارب روپے کا نقصان کیا نیپرا	نیشنل الیکٹرک پاور ریگولیٹری اتھارٹی نیپرا نے انکشاف کیا ہے کہ گزشتہ سالوں کے دوران کراچی الیکٹرک سمیت ملک بھر کی بجلی تقسیم کار کمپنیوں کی جانب سے حفاظتی اقدامات نہ کرنے کے باعث 1300 سے زائد مہلک حادثات پیش ئےنیپرا کی سالانہ رپورٹ میں انکشاف کیا گیا ہے کہ گزشتہ مالی سال کے دوران کراچی الیکٹرک اور بجلی تقسیم کار کمپنیوں نے ٹرانسمیشن ڈسٹری بیوشن لاسز اور کم وصولیوں سے مجموعی طور پر 123 ارب روپے کا…	Business & Economics	2020-01-15	https://urdu.geo.tv/latest/212243-	Geo News	1549
70748	ٹرانسپورٹرز نے روزہ ہڑتال ختم کرنے کے بعد کرایوں میں 50 فیصد تک اضافہ کردیا	گڈز ٹرانسپورٹرز نے ہڑتال ختم کرنے کے بعد کرایوں میں من مانا اضافہ کردیاکھانے پینے سے لے کر ہر طرح کے مال کی ترسیل کا کرایہ 40 سے 50 فیصد بڑھا دیا گیاٹرانسپورٹرز نے روزہ ہڑتال کے دوران ہونے والا نقصان عوام سے نکالنے کا فیصلہ کر لیا ہے اور کرایوں میں اچانک بڑا اضافہ کردیا ہے کراچی سے لاہور جانے والے مال کا فی ٹن کرایہ 2500 روپے سے بڑھا کر 3500 روپے اور کراچی سے پنڈی کا کرایہ 3500 روپے فی ٹن سے بڑھا…	Business & Economics	2020-01-14	https://urdu.geo.tv/latest/212207-	Geo News	1436
70749	کراچی میں چپاتی اور نان کا وزن اور نئی قیمت مقرر	کراچی کے مختلف علاقوں میں روٹی کی الگ الگ قیمتوں کی شکایات کے بعد کمشنر کراچی نے روٹی کی وزن کے حساب سے ایک ہی قیمت مقرر کر دی ہےکمشنر کراچی افتخار شالوانی کی جانب سے جاری نوٹیفکیشن کے مطابق روٹی کی قیمت اس کے وزن کے مطابق ہو گی یعنی 120 گرام پیڑے کا تندوری نان 10 روپے اور 110 گرام پیڑے کی تندوری روٹی یا چپاتی روپے کی ہو گینوٹیفکیشن میں کہا گیا ہے کہ روٹی کی مذکورہ قیمت کراچی کے تمام اضلاع میں نا…	Business & Economics	2020-01-14	https://urdu.geo.tv/latest/212192-	Geo News	659
70750	گورنر سندھ سے مذاکرات کے بعد گڈز ٹرانسپورٹرز کا ہڑتال ختم کرنے کا اعلان	گورنر سندھ عمران اسماعیل سے مذاکرات کے بعد گڈز ٹرانسپورٹرز نے روز سے جاری ہڑتال ختم کرنے کا اعلان کر دیاگڈز ٹرانسپورٹرز کی روزہ ہڑتال سے ایکسپورٹ تقریبا بند جبکہ امپورٹ کا مال بندرگاہوں تک محصور ہو کر رہ گیا تھاگیس بحران سے پریشان صنعت کاروں کو ہڑتال نے کچھ ایسا دا دیا کہ ایکسپورٹرز کو بیرون ملک رڈرز یا خریدار کھونے کے ڈرانے خواب نا شروع ہوگئےہڑتال کے ٹھویں روز امپورٹرز ایکسپورٹرز اور صنعت کاروں …	Business & Economics	2020-01-13	https://urdu.geo.tv/latest/212126-	Geo News	1300
70751	فچ نے پاکستانی معیشت کا اٹ لک مستحکم قرار دے دیا	بین الاقوامی کریڈٹ ریٹنگ ایجنسی فچ نے پاکستانی معیشت کی بی مائنس ریٹنگ برقرار رکھتے ہوئے اٹ لک مستقبل کا معاشی منظر نامہ مستحکم قرار دیا ہےفچ کی جانب سے جاری کی گئی رپورٹ میں کہا گیا ہے کہ بین الاقوامی مالیاتی فنڈ ائی ایم ایف پروگرام اور پالیسی ایکشن نے معاشی خرابیوں کو دور کیا ہےکریڈٹ ریٹنگ ایجنسی فچ کا کہنا ہے کہ مالی خسارہ کم ہوا ہے اور زرمبادلہ ذخائر بڑھے ہیںفچ کے مطابق رواں مالی سال پاکستان …	Business & Economics	2020-01-13	https://urdu.geo.tv/latest/212112-	Geo News	1304
70752	گڈز ٹرانسپورٹرز کی حمایت پیر سے اندرون ملک بس سروس معطل کرنے کا اعلان	انٹر سٹی بس اونرز نے کراچی میں گڈز ٹرانسپورٹرز کی ہڑتال کی حمایت کرتے ہوئے پیر سے اندرون ملک بس سروس معطل رکھنے کا اعلان کیا ہےکراچی میں گڈز ٹرانسپورٹرز کی ایکسل لوڈ کنٹرول پر عملدرمد روٹ پرمٹ اور ٹوکن فیس میں اضافہ واپس لینے سمیت 10 نکاتی مطالبات کے حق میں ایک ہفتے سے ہڑتال جاری ہےترجمان گورنر سندھ کے مطابق گورنر سندھ عمران اسماعیل سے گڈز ٹرانسپورٹرز کے وفد کی ملاقات ہوئی جس میں وفاقی وزیر محمد …	Business & Economics	2020-01-12	https://urdu.geo.tv/latest/212038-	Geo News	1179
70753	گڈز ٹرانسپورٹرز کی ہڑتال کا چھٹا روز بندرگاہوں سے مال کی ترسیل بند	کراچی میں گڈز ٹرانسپورٹرز کی ہڑتال چھٹے روز بھی جاری ہے جس کے باعث بندرگاہوں سے مال کی ترسیل بند ہوگئیکراچی میں گڈز ٹرانسپورٹرزایکسل لوڈ کنٹرول پر عملدرمد روٹ پرمٹ اور ٹوکن فیس میں اضافہ واپس لینے سمیت 10 نکاتی مطالبات کے حق میں ہڑتال جاری ہےفیصل باد میں کنٹینرز اونرز ایسوسی ایشن کی پہیہ جام ہڑتال برمدی اور درمدی ترسیل معطل ہوکر رہ گئیٹرانسپورٹرز کی ہڑتال چھٹے روز میں داخل ہوگئی جس کے باعث بندرگا…	Business & Economics	2020-01-11	https://urdu.geo.tv/latest/212012-	Geo News	847
70754	رواں مالی سال کے پہلے ماہ میں قرضوں کے حجم میں 344 ارب روپے کا اضافہ	کراچی رواں مالی سال کے پہلے ماہ میں قرضوں کے حجم میں 344 ارب روپے کا اضافہ ہوامرکزی بینک کے مطابق نومبر2018 سے نومبر2019 تک حکومتی قرضوں میں 5678 ارب روپےکا اضافہ ہوااسٹیٹ بینک نے بتایا کہ نومبر 2018 کے اختتام پر حکومتی قرضوں کا حجم 26452 ارب روپے تھا جو نومبر 2019 کے اختتام پر 32130 ارب روپے ہوگیا	Business & Economics	2020-01-10	https://urdu.geo.tv/latest/211909-	Geo News	299
70755	حکومت کا اسٹیل ملز اور پاکستان اسٹیٹ ائل کو گرانٹ دینے سے انکار	اقتصادی رابطہ کمیٹی ای سی سی نے پاکستان اسٹیل ملز اور پاکستان اسٹیٹ ائل پی ایس او کو گرانٹ دینے سے انکار کردیاوزیراعظم عمران خان کے مشیر برائے خزانہ ڈاکٹر عبدالحفیظ شیخ کی زیر صدارت اقتصادی رابطہ کمیٹی کا اجلاس ہواکمیٹی نے ایکسچینج ریٹ میں ردوبدل کی وجہ سے پی ایس او کو 28 ارب روپے کا نقصان پوراکرنے کے لیے اضافی گرانٹ دینے سے انکار کیا اور کہا کہ موجودہ مالی سال کے بجٹ سے ہی یہ نقصان پورا کیا جائے…	Business & Economics	2020-01-08	https://urdu.geo.tv/latest/211810-	Geo News	1266
70756	امریکا ایران کشیدگی سونے کی قیمت میں اضافہ اسٹاک مارکیٹس میں مندی کا رجحان	امریکا ایران تنازع کے باعث خطے میں کشیدگی کی صورتحال ہے جس کے باعث عالمی منڈی میں سونے کی قیمت میں ریکارڈ توڑ اضافہ دیکھا جا رہا ہے3 جنوری کو عراق کے دارالحکومت بغداد میں امریکی ڈرون حملے میں ایران کی القدس فورس کے کمانڈر جنرل قاسم سلیمانی کی ہلاکت کے بعد عالمی مارکیٹ میں تیل اور سونے کی قیمتوں میں مسلسل اضافہ دیکھنے میں رہا ہے جب کہ دنیا کی کئی بڑی اسٹاک مارکیٹس میں بھی شدید مندی کا رجحان ہےامری…	Business & Economics	2020-01-08	https://urdu.geo.tv/latest/211771-	Geo News	1242
70757	وزیراعظم کا عوام کیلئے یوٹیلٹی اسٹورز کے ذریعے ارب روپے کا ریلیف پیکج	وزیراعظم کی معاون خصوصی برائے اطلاعات ونشریات فردو عاشق اعوان نے کہا ہے کہ وزیراعظم نے یوٹیلٹی اسٹورز کارپوریشن کے ذریعے عوام کو چینی اٹا گھی اور چاول پر ارب روپے کا ریلیف پیکج دیا ہےپریس کانفرنس کرتے ہوئے فردوس عاشق اعوان کا کہنا تھا کہ وزیراعظم عمران خان نے عوام کو ریلیف پیکج کا اعلان کیا ہے پاکستانی عوام کی مشکلات کم کرنے کے لیے یہ اقدام کیا گیاانہوں نے کہاکہ چینی اٹاگھی اور چاول پر ارب روپے ک…	Business & Economics	2020-01-07	https://urdu.geo.tv/latest/211743-	Geo News	1522
70758	ایران امریکا جنگ کا سعودیہ اور دیگر خلیجی ریاستوں پر کیا اثر پڑے گا	سالوں سے عالمی مارکیٹ میں تیل کی کم قیمت کی وجہ سے مسائل سے دوچار خلیجی ممالک کی معیشتیں اس وقت امریکا اور ایران میں جاری حالیہ تنازع کی وجہ سے دو دھاری تلوار کا سامنا کر رہی کیونکہ کشیدگی بڑھنے سے تیل کی قیمتیں بڑھیں گی اور اس کی برامدات شدید متاثر ہوں گیایرانی جنرل قاسم سلیمانی کی ہلاکت کے بعد اگر واشنگٹن اور تہران کسی تنازع میں الجھتے ہیں تو خلیجی ممالک میں موجود تیل کی تنصیبات اہم اہداف ہو سک…	Business & Economics	2020-01-06	https://urdu.geo.tv/latest/211682-	Geo News	2274
70759	کسٹم حکام کا طارق روڈ پر چھاپہ بڑی تعداد میں اسمگل شدہ کپڑا برامد	کراچی کے علاقے طارق روڈ پر دکانداروں نے کسٹمز کے چھاپے کے خلاف احتجاجا سڑک بند کردی جس کے باعث اطراف کے علاقوں میں ٹریفک شدید جام ہوگیاکراچی میں اسمگل شدہ مال بیچنے والوں کے خلاف کسٹمز حکام نے بڑی کارروائی کرتے ہوئے طارق روڈ کے شاپنگ مال سے لاکھوں روپے مالیت کا غیر قانونی کپڑا برامد کرلیاکسٹمز حکام کے مطابق خفیہ اطلاع پر طارق روڈ پر واقع شاپنگ مال میں غیر قانونی اسمگل شدہ کپڑے کی موجودگی کی اطلاع…	Business & Economics	2020-01-06	https://urdu.geo.tv/latest/211671-	Geo News	1016
70760	سونے کی فی تولہ قیمت میں ریکارڈ 2600 روپے کا اضافہ	سونے کی قدر نے ملک میں نئی تاریخ رقم کردی اور فی تولہ قیمت 93400 روپے ہوگئی3 جنوری کو عراق کے دارالحکومت بغداد میں امریکا ڈرون حملے میں ایران کی قدس فورس کے کمانڈر جنرل قاسم سلیمانی کو ہلاکت کے بعد عالمی مارکیٹ میں تیل اور سونے کی قیمتوں میں مسلسل اضافہ ہورہا ہے جبکہ دنیا کی کئی بڑی اسٹاک مارکیٹس میں بھی مندی کا رجحان ہےسونے کی فی تولہ قیمت 1150 روپے اضافے کے بعد 90800 روپے ہوگئی سندھ صرافہ بازار…	Business & Economics	2020-01-06	https://urdu.geo.tv/latest/211668-	Geo News	956
70761	امریکا ایران کشیدگی عالمی مارکیٹ میں تیل کی قیمتوں میں اضافہ جاری	مشرق وسطی میں کشیدگی کے بعد بین الاقوامی مارکیٹ میں تیل کی قیمتوں میں اضافہ جاری ہےعالمی مارکیٹ میں خام تیل کی قیمت 70 ڈالرفی بیرل کی سطح تک پہنچ گئی ہے جب کہ ٹریڈنگ کے دوران برینٹ خام تیل کی قیمت 195 ڈالراضافےکے بعد 7055 ڈالرفی بیرل ہوگئی ہےجنرل سلیمانی کے قتل سے اب تک برینٹ خام تیل میں ڈالرفی بیرل اضافہ ہو چکا ہےدوسری جانب امریکا ایران تنا پر جاپان کی منڈیوں میں بھی مندی کا رجحان ہے اور نکی انڈ…	Business & Economics	2020-01-06	https://urdu.geo.tv/latest/211636-	Geo News	588
70762	سونے کی قدر میں ایک دن میں مرتبہ اضافہ تاریخ کی بلندترین سطح پر پہنچ گیا	کراچی سونے کی قدر ایک دن میں مرتبہ اضافے کے بعد تاریخ کی بلندترین سطح پر پہنچ گئیسندھ صرافہ بازار جیولرز ایسوسی ایشن کے مطابق سونے کی فی تولہ قیمت میں پہلا اضافہ 550 روپے جبکہ دوسرا اضافہ 600 روپے کا ہوا ہےسونے کی قیمت اضافے کے بعد مجموعی طور پر1150 روپے بڑھ کر 90800 روپے ہوگئی اور یہ ملک میں سونے کی اب تک سب سے زیادہ قیمت ہے10 گرام سونےکی قدر 986 روپے اضافے سے 77846 روپے ہوگئی ہے جبکہ عالمی صراف…	Business & Economics	2020-01-04	https://urdu.geo.tv/latest/211569-	Geo News	469
70763	امریکا ایران کشیدگی عالمی منڈی میں تیل کی قیمتوں میں اضافہ	عراق میں ایرانی جنرل قاسم سلیمانی کے امریکی حملے میں قتل کے بعد خطے میں کشیدگی کی صورتحال ہے اور جنگ کے خدشات کے پیشر نظر عالمی منڈی میں تیل کی قیمتوں میں اضافہ دیکھا جا رہا ہےگزشتہ روز ایرانی پاسداران انقلاب کی القدس فورس کے سربراہ میجر جنرل قاسم سلیمانی عراق میں امریکی راکٹ حملے میں جاں بحق ہوئے جس کے بعد پیدا ہونے والی کشیدگی سے نہ صرف عالمی مارکیٹ میں تیل کی قیمتوں میں اضافہ ہوا بلکہ ایشیا می…	Business & Economics	2020-01-04	https://urdu.geo.tv/latest/211524-	Geo News	908
70764	سونا مزید مہنگا ہو گیا	سونے کی فی تولہ قیمت میں 1350روپے کا اضافہ ہو گیاکاروباری ہفتےکے اخری روز ملک میں 10گرام سونے کی قیمت 1157 روپے اضافے سے 76 ہزار سو 60 روپے جب کہ ایک تولہ سونے کی قیمت 89 ہزار 650روپے ہوگئی ہےیاد رہے کہ عالمی صرافہ مارکیٹ میں سونے کی قیمت 29 ڈالر اضافے سے 1551ڈالر فی اونس پر ہے	Business & Economics	2020-01-03	https://urdu.geo.tv/latest/211489-	Geo News	278
70765	ولی عہد ابوظبی کا پاکستان میں اسمال انڈسٹریز کے فروغ کیلئے 20 کروڑ ڈالر فنڈز کا اعلان	متحدہ عرب امارات کی ریاست ابوظبی کے ولی عہد شیخ محمد بن زاید النیہان نے پاکستان میں چھوٹے کاروبار کے فروغ کے لیے 20 کروڑ ڈالر کے فنڈز کا اعلان ہےشیخ محمد بن زاید النہیان نے اسمال انڈسٹریز کی ترقی کے لیے قائم کیے گئےابوظبی کے ریاستی ادارے خلیفہ فنڈ برائے انٹرپرائز ڈویلپمنٹ کو پاکستان کو فنڈز کی فراہمی کی ہدایت کردی ہےیہ رقم پاکستان میں اسمال اور میڈیم انٹرپرائزز چھوٹے پیمانے پر کاروبار کی مدد کےلی…	Business & Economics	2020-01-02	https://urdu.geo.tv/latest/211436-	Geo News	1488
70766	قومی بچت کی متعدد اسکیموں میں منافع کی شرح کم کردی گئی	حکومت نے نئے سال کی امد پر بجلی پیٹرول اور گیس کی قیمتیوں میں اضافہ کیا وہیں دوسری جانب قومی بچت اسکیموں کے شرح منافع میں بھی کمی کردی ہےرپورٹ کے مطابقڈیفس سیونگ سرٹیفکیٹ کا منافع 10 اعشاریہ 68 فیصد سے28 بیسسز پوائنٹس کم کرکے 10 اعشاریہ 40 فیصد کردیاگیا ہےبہبود اور پینشن اسکیمز کا منافع 12 اعشاریہ 48 سے 24 پوائنٹس کم ہو کر 12 اعشاریہ 24 ہوگیا ہےریگولر انکم سرٹیفیکٹ کا منافع 36 بیسسز پوائنٹس کم کر…	Business & Economics	2020-01-02	https://urdu.geo.tv/latest/211414-	Geo News	634
70767	اسٹاک ایکسچینج میں زبردست رجحان 100 انڈیکس میں 1100 سے زائد پوائنٹس کا اضافہ	پاکستان اسٹاک ایکسچینج میں کاروبار کا مثبت رجحان دیکھنے میں رہا ہے اور 100 انڈیکس میں 1100 سے زائد پوائنٹس کا اضافہ ہوا ہےنئے سال کے دوسرے روز بھی پاکستان اسٹاک ایکسچینج میں شیئرز بازار میں سرمایہ کاری کا مثبت رجحان دیکھنے میں رہا ہے اور ایک موقع پر 100 انڈیکس 1143 پوائنٹس اضافے کے ساتھ 42543 پر ٹریڈ کرتا رہاکاروباری دن کے اختتام پر 100 انڈیکس 1080 پوائنٹس کے اضافے سے 42480 پر بند ہوا مجموعی طور …	Business & Economics	2020-01-02	https://urdu.geo.tv/latest/211400-	Geo News	1008
70768	سال 2019 پیٹرول کی قیمت میں مرتبہ اضافہ کیا گیا	اسلام اباد سال 2019کے مہینوں میں پیٹرول کی قیمت بڑھی اور مہینوں میں کمی ہوئی جب کہ ماہ قیمت کو مستحکم رکھا گیاسال 2019 میں بار اضافے سے پیٹرول کی فی لیٹر قیمت 28 روپے 33 پیسے فی لیٹر بڑھائی گئی جب کہ بار کمی سے پیٹرول کی قیمت میں10 روپے 29 پیسے کمی ہوئی پیٹرول کی قیمت میں روپے 61 پیسے فی لیٹر اضافہ کیا گیا ہے جس کے بعد نئی قیمت 116 روپے 60 پیسے ہوگئی ہےسال کے دوران مرتبہ پیٹرول کی ماہانہ قیمتیں ب…	Business & Economics	2020-01-02	https://urdu.geo.tv/latest/211379-	Geo News	919
70769	پاکستان کی 313 مصنوعات کو چینی منڈیوں تک ڈیوٹی فری رسائی مل گئی	پاکستان اور چین کے درمیان زادانہ تجارتی معاہدہدوئم سے نافذ العمل ہو گیا ہے جس سے پاکستان کی چین کے لیے برمدات میں اضافہ ہوگاپاکستان اور چین کے درمیان زادنہ تجارتی معاہدے کے نفاذ کے بعد چین کی 90 فیصد درمدی اشیاء پاکستان ڈیوٹی فری حاصل کرسکے گا جبکہ پاکستان کی 313 مصنوعات کو چینی منڈیوں میں ڈیوٹی فری رسائی حاصل ہو گیاس سلسلے میں سیکرٹری تجارت سردار احمد نواز سکھیرا کا کہنا ہے کہ پاکستان اور چین کے…	Business & Economics	2020-01-01	https://urdu.geo.tv/latest/211365-	Geo News	892
70770	سونا اور ڈالرز پاکستان سے باہر لے جانے پر بھاری جرمانہ اور قید کی سزا ہوگی	فیڈرل بورڈ اف ریونیو ایف بی ار نے ٹیکس قوانین کے دوسرے ترمیمی ارڈیننس کی تفصیلات جاری کردیںتفصیلات کے مطابق فنانشل ایکشن ٹاسک فورس ایف اے ٹی ایف کی سفارشات پر عمل کے لیے ترمیمی رڈیننس جاری کیا گیا ہے جو 26 دسمبر 2019 سے لاگو ہےارڈیننس کے مطابق 10 ہزار ڈالرز سے زائد رقم بیرون ملک لے جانے پر بھاری جرمانہ اور سزائیں ہوں گی 10 ہزار ایک ڈالر سے 20 ہزار ڈالر تک کرنسی باہرلے جانے پر کرنسی ضبط ہوگیرڈیننس…	Business & Economics	2020-01-01	https://urdu.geo.tv/latest/211364-	Geo News	2115
70771	بجلی ایک روپے 56 پیسے فی یونٹ مہنگی کرنے کا نوٹیفکیشن جاری	نیشنل الیکٹرک پاور ریگولیٹری اتھارٹی نیپرا نے بجلی ایک روپے 56 پیسے فی یونٹ مہنگی کرنے کا نوٹیفکیشن جاری کردیانوٹیفکیشن کے مطابق بجلی کی قیمتوں میں اضافہ اکتوبر کی فیول ایڈجسٹمنٹ کی مد میں کیا گیا جس کااطلاق ماہانہ 50 یونٹ استعمال کرنے والے صارفین پر نہیں ہوگابجلی کی قیمتوں میں اضافے سے صارفین پر ساڑھے 14 ارب روپے کا اضافی بوجھ پڑےگا اور یہاضافہ صارفین سے بجلی کی تقسیم کار کمپنیاں جنوری کے بلوں م…	Business & Economics	2020-01-01	https://urdu.geo.tv/latest/211354-	Geo News	655
70772	ایڈجسٹمنٹ کی مد میں بڑھایا گیا ٹیرف صارفین پرلاگو نہیں ہوگا کے الیکٹرک	کراچی پاکستان کے سب سے بڑے شہر کراچی کو بجلی فراہم کرنے والی کمپنی کے الیکٹرک کا کہنا ہے کہ ایڈجسٹمنٹ کی مد میں بڑھایا گیا ٹیرف صارفین پرلاگو نہیں ہوگانیشنل الیکٹرک پاور ریلگولیٹری اتھارٹی نیپرا نے کے الیکٹرک کے صارفین کیلئے فی یونٹ بجلی روپے 90 پیسے مہنگی کرنے کی منظوری دی تھیکے الیکٹر صارفین کے لیے فی یونٹ بجلی کی اوسط قیمت 17 روپے 69 پیسے مقرر کرنے کی منظوری دی گئی نیپرانیپرا نے کے الیکٹرک کی …	Business & Economics	2019-12-31	https://urdu.geo.tv/latest/211299-	Geo News	1040
70773	ٹیکس گوشوارے جمع کرانے کی تاریخ میں 31 جنوری تک توسیع	فیڈرل بورڈ اف ریونیو ایف بی ار نے ٹیکس گوشوارے جمع کرانے کی تاریخ میں 31 جنوری تک توسیع کردیایف بی ار کی جانب سے تاریخ میں یہ توسیع ساتویں مرتبہ کی گئی ہے اس سے قبل 16 دسمبر کو ایف بی ار نے ٹیکس گوشوارے جمع کرانے کی تاریخ 31 دسمبر تک بڑھائی تھی29 نومبر کو ایف بی ار نے انکم ٹیکس گوشوارےجمع کرانےکی تاریخ میں 16 دسمبر تک توسیع کی تھیایف بی ار کا کہنا ہے کہ شہری اب 31 جنوری تک اپنے انکم ٹیکس ریٹرنز گ…	Business & Economics	2019-12-31	https://urdu.geo.tv/latest/211294-	Geo News	548
70774	بجلی اور پیٹرول کے بعد ایل پی جی کا گھریلو سلنڈر بھی 277 روپے مہنگا	پیٹرول اور بجلی کے بعد ایل پی جی کا گھریلو سلنڈر بھی 277 روپے 79 پیسے مہنگا کردیا گیاائل اینڈ گیس ریلگولیٹری اتھارٹی اوگرا نوٹیفکیشن کے مطابقفی کلو ایل پی جی 23 روپے 55 پیسے مہنگی کردی گئی جس کے بعد قیمت 128 روپے 27 پیسے سے بڑھ کر 151 روپے 82 پیسے ہوگئیایل پی جی کا گھریلو سلنڈر 277 روپے 79 پیسے مہنگا کردیا گیا جس کے بعد 118کلو کا گھریلو سلنڈر 1791 روپے 48 پیسے کا ہوگیانوٹیفکیشن کے مطابق ایل پی جی…	Business & Economics	2019-12-31	https://urdu.geo.tv/latest/211298-	Geo News	940
71483	انٹربینک میں ڈالر 86 پیسے کمی سے 124 روپے 18 پیسے کا ہوگیا	کراچی انٹربینک میں امریکی ڈالر کی قدر میں کمی کا رجحان برقرار ہے اور بھی ڈالر 86 پیسے کمی پر بند ہوامارکیٹ میں ٹریڈنگ کے غاز پر پاکستانی کرنسی کے مقابلے میں ڈالر کی قدر میں روپے کی کمی واقع ہوئیمنگل کو جب مارکیٹ کا غاز ہوا تو امریکی ڈالر کی قیمت خرید 122 روپے 80 پیسے جب کہ قیمت فروخت 123 روپے تھی تاہم دوپہر میں ڈالر کی قدر میں کچھ بہتری ئی اور اس کی قیمت فروخت 124 روپے 45 پیسے ہوگئیکاروبار کے اخت…	Business & Economics	2018-07-31	https://urdu.geo.tv/latest/188098-	Geo News	694
71484	بجلی کی فی یونٹ قیمت میں 51 پیسے اضافہ	نیپرا نے بجلی کی فی یونٹ قیمت میں 51 پیسے اضافے کا نوٹیفکیشن جاری کردیانیپرا کی جانب سے جاری نوٹیفکیشن کے مطابق بجلی جون کی فیول ایڈجسٹمنٹ کی مد میں مہنگی کی گئینوٹیفکیشن کے مطابق بجلی کی تقسیم کارکمپنیاں اگست کے بجلی کے بلوں کی مد میں صارفین سے اضافہ وصول کریںنیپرا کے مطابق نوٹیفکیشن کا اطلاق لائف لائن صارفین اور کے الیکٹرک کے صارفین پر نہیں ہو گا	Business & Economics	2018-07-30	https://urdu.geo.tv/latest/188082-	Geo News	350
71485	انٹربینک مارکیٹ میں ڈالر روپے 80 پیسے کمی کے بعد 125 روپے پر گیا	کراچی انٹر بینک مارکیٹ میں ڈالر کی قیمت میں گراوٹ کا سلسلہ جاری ہے اور بھی ڈالر 282 پیسے کی کمی پر بند ہواانٹر بینک میں کاروبار کے غاز سے ہی ڈالر کی قیمت میں بے قدری دیکھنے میں ئی اور ایک وقت پر ڈالر روپے کی کمی کے بعد 122 روپے پر ٹریڈ کرتا رہاانٹر بینک مارکیٹ کے اختتام پر ڈالر کی قدر 125 روپے پیسے رہیاوپن مارکیٹ میں ڈالر کی قیمت خرید 118 روپے رہی جب کہ قیمت فروخت 123 روپے ہےکراچی اسٹاک ایکسچینج …	Business & Economics	2018-07-30	https://urdu.geo.tv/latest/188045-	Geo News	695
71486	گزشتہ حکومتوں کی طرح تحریک انصاف کو بھی معاشی مسئائل کا حل درپیش	پاکستان میں یہ مسلسل تیسری بار ہو رہا ہے کہ الیکشن جیتنے والوں کو سب سے پہلے معاشی مشکل کا حل تلاش کرنا پڑ رہا ہےسابقہ دور میں معاشی نمو مشرف دور کے بعد بلند ترین رہی لیکن اس کے باوجود حکومت گئی ہے تو خزانے میں زرمبادلہ کم ہےجیو نیوز کے مطابق پاکستانی معیشت ترقی کے لئے درمدات پر انحصار کرتی ہے درمدات کے لیے ڈالرز چاہیے جو جکل کم ہیں مسلم لیگ کی حکومت اقتدار میں ئی تھی تو لگ بھگ یہی صورتحال تھی او…	Business & Economics	2018-07-28	https://urdu.geo.tv/latest/188010-	Geo News	1635
71487	ڈالر کی قدر میں روپے کمی 124 روپے تک اگیا	اوپن مارکیٹ میں ڈالرایک دن میں روپے سستا ہوکر 128 سے124 روپے کا ہوگیاایکسچینج کرنسی ایسوسی ایشن کے مطابق اوپن مارکیٹ میں روپے کے مقابلے میں ڈالرکی قدر میں نمایاں کمی واقع ہوئی ہے اور ڈالر 128 روپے سے کم ہوکر 124 روپے کا ہوگیا ہےجنرل سیکریٹری ایکسچینج کرنسی ایسوسی ایشن ظفر پراچہ کے مطابق عام انتخابات کے بعد ڈالر روپے سستا ہوکر 130 روپے سے گر کر 124 روپے کا ہوچکا ہے	Business & Economics	2018-07-28	https://urdu.geo.tv/latest/187996-	Geo News	366
71488	پاکستان کی بیرونی ادائیگیوں کی صورتحال انیوالی حکومت کیلئے بڑا چیلینج موڈیز	عالمی ریٹنگ ایجنسی موڈیز کا کہنا ہےکہ پاکستان کی بیرونی ادائیگیوں کی صورتحال بڑا چیلینج ہے اورحکومت کو ادائیگوں کی فنانسنگ کے لیے ئی ایم ایف پروگرام میں جانا پڑے گاپاکستان کے عام انتخابات پر ریٹنگ ایجنسی موڈیز نے تبصرہ کرتے ہوئے کہا ہےکہ تحریک انصاف دیگر چھوٹی جماعتوں اور ازاد امیدواروں کے ساتھ مل کر حکومت بنائے گی جس کے لیے پاکستان کی بیرونی ادائیگیوں کی صورتحال بڑا چیلینج ہےموڈیز کا کہنا ہےکہ م…	Business & Economics	2018-07-27	https://urdu.geo.tv/latest/187949-	Geo News	861
71489	پی ٹی ئی کی واضح برتری کا پاکستان اسٹاک ایکسچینج پر مثبت اثر	کراچی عام انتخابات 2018 میں پاکستان تحریک انصاف پی ٹی ئی کی واضح برتری کا اثر پاکستان اسٹاک ایکسچینج پر بھی پڑا جہاں خریداری کی لہر دیکھنے میں ئیاسٹاک ایکسچینج میں کاروبار کا غاز 767 پوائنٹس اضافے سے ہوا اور 100 انڈیکس 42 ہزار 106 پر ریکارڈ ہوا معاشی تجزیہ نگار محمد سہیل کے مطابق پی ٹی ئی کو توقعات سے بہتر نتائج ملنے پر اسٹاک ایکسچینج میں رجحان مثبت ہےواضح رہے کہ گزشتہ روز ہونے والی پولنگ کے نتائ…	Business & Economics	2018-07-26	https://urdu.geo.tv/latest/187901-	Geo News	488
71490	نیپرا نے بجلی 50 پیسے فی یونٹ مہنگی کردی	اسلام اباد نیشنل الیکٹرک پاور ریگولیٹری اتھارٹی نیپرا نے بجلی کی قیمت میں اضافے کی منظوری دےدیسینٹرل پاور پرچیزنگ ایجنسی نے بجلی کی فی یونٹ قیمت میں 70 پیسے اضافے کی درخواست دی تھی تاہم نیپرا کی جانب سے بجلی کی قیمت میں 50 پیسے فی یونٹ اضافے کی منظوری دی گئی ہے جو جون کی فیول ایڈجسٹمنٹ کی مد میں ہےنیپرا کی جانب سے بجلی کی قیمت میں اضافے کا اطلاق کے الیکٹرک پر نہیں ہوگا اور کراچی کے صارفین اس سے م…	Business & Economics	2018-07-24	https://urdu.geo.tv/latest/187818-	Geo News	408
71491	پاکستان اسٹاک ایکسچینج کاروباری ہفتے کے پہلے روز انڈیکس منفی رہا	کراچی پاکستان اسٹاک ایکسچینج میں منفی رجحان دیکھا گیا اور انڈیکس 757 پوائنٹس کی کمی پر بند ہواملک میں انتخابات کے ماحول کا اثر کاروبار پر بھی پڑرہا ہے اور انتخابات سے پہلے سرمایہ کاری غیر یقینی صورتحال کا شکار ہیںپاکستان اسٹاک ایکسچینج میں کاروباری ہفتے کے پہلے روز ہی منفی رجحان دیکھا گیاکاروبار کے اغاز پر ہنڈرڈ انڈیکس میں 572 پوائنٹس کی کمی دیکھی گئی جس سے انڈیکس 40 ہزار 678 پر ریکارڈ کیا گیادیک…	Business & Economics	2018-07-23	https://urdu.geo.tv/latest/187756-	Geo News	693
71492	ڈالر کی قدر میں ایک پیسے اضافہ 128 روپے 48 پیسے پر بند	کراچی انٹربینک میں ڈالر ایک پیسے اضافے سے 128 روپے 48 پیسے پر بند ہواگزشتہ روز انٹربینک اور اوپن مارکیٹ میں روپے کی قدر میں تاریخی کمی ائی اور ڈالر تاریخ کی بلند ترین سطح 128 روپے 26 پیسے تک پہنچا جو کاروبار کےاختتام پر 127 روپے 99 پیسے پر بند ہواجمعہ کےروز انٹر بینک میں ڈالر کی قدر میں اتار چڑھا جاری رہا اور کاروبار کے اختتام پر ڈالر کی قدر میں ایک پیسے کا اضافہ ہوا اور ڈالر 128 روپے 49 پیسے پر …	Business & Economics	2018-07-20	https://urdu.geo.tv/latest/187630-	Geo News	542
71493	پاکستان اسٹاک ایکسچینج میں مثبت رجحان انڈیکس میں 900 پوائنٹس کا اضافہ ریکارڈ کیا گیا	کراچی پاکستان اسٹاک ایکسچینج میں اج کاروبار کے اغاز کے ساتھ ہی تیزی کا رجحان رہا جو ٹریڈنگ کا وقت ختم ہونے تک برقرار رہاڈالر کی قیمت مستحکم ہونے کے بعد پاکستان اسٹاک ایکسچینج میں کاروبار کا اغاز مثبت انداز میں ہوا اور کاروبار میں تیزی دیکھی گئیکاروبار کے اغاز پر 100 انڈیکس میں 600 سے زائد پوائنٹس کا اضافہ دیکھا گیا جس سے انڈیکس 41 ہزار 529 کی سطح پر پہنچ گیاکاروبار کے دوران اسٹاک ایکسچینج میں زبر…	Business & Economics	2018-07-19	https://urdu.geo.tv/latest/187564-	Geo News	656
71494	روپے کی قدر میں کمی جاری انٹربینک میں ڈالر 12875 پیسے کا ہوگیا	کراچی انٹربینک میں روپے کی قدر میں کمی کا سلسلہ جاری ہے اور اج بھی ڈالر میں اب تک 76 پیسے کا اضافہ ہوچکا ہےڈالر مہنگا ہونے سے حکومت کے بیرونی قرضوں میں 800 ارب روپے کا اضافہ ہوا اسٹیٹ بینکگزشتہ روز انٹربینک اور اوپن مارکیٹ میں روپے کی قدر میں تاریخی کمی ائی اور ڈالر تاریخ کی بلند ترین سطح 128 روپے 26 پیسے تک پہنچا جو کاروبار کےاختتام پر 127 روپے 99 پیسے پر بند ہوافاریکس ڈیلرز کے مطابق انٹربینک می…	Business & Economics	2018-07-17	https://urdu.geo.tv/latest/187472-	Geo News	591
71495	ڈالر کی بلند ترین سطح پاکستان اسٹاک ایکسچینج میں شدید مندی	کراچی پاکستان اسٹاک ایکسچینج میں شدید مندی کا رجحان دیکھا گیا اور ہنڈرڈ انڈیکس 605 پوائنٹس کی کے ساتھ بند ہواانٹر بینک میں پیسے کی قدر میں کمی اور ملکی تاریخ میں ڈالر کی بلند ترین سطح کے بعد سرمایہ کار بھی بے یقینی کی کیفیت میں نظر ائےپاکستان اسٹاک ایکسچینج میں شدید مندی کا رجحان رہا اور کاروباری ہفتے کے پہلے روز ڈالر کی بلند ترین سطح کے باعث 100 انڈیکس میں 800 پوائنٹس کی کمی دیکھی گئیمارکیٹ میں …	Business & Economics	2018-07-16	https://urdu.geo.tv/latest/187430-	Geo News	593
71496	روپے کی قدر میں تاریخی کمی انٹر بینک مارکیٹ میں ڈالر 127 روپے 99 پیسے پر بند	کراچی پاکستانی روپے کی قدر میں کمی کا سلسلہ جاری ہے اور امریکی ڈالر ملکی تاریخ کی بلند ترین سطح 127 روپے 99 پیسے تک پہنچ گیاانٹر بینک فارن ایکسچینج مارکیٹ میں کاروبار کے دوران امریکی ڈالر کی قیمت میں روپے 75 پیسے کا اضافہ دیکھا گیا جس کے بعد ایک ڈالر 128 روپے 26 پیسے کا ہوگیاکاروبار کے دوران ایک موقع پر ڈالر 126 روپے کی سطح پر پہنچا جس کے بعد اس میں کمی دیکھی گئی اور ایک ڈالر 125 روپے 50 پیسے پر …	Business & Economics	2018-07-16	https://urdu.geo.tv/latest/187413-	Geo News	1377
71497	پاکستان کو اپنے شہریوں کی بیرون ملک جائیدادوں کی معلومات ملنا شروع	اسلام اباد پاکستان کو بیرون ملک جائیدادوں کی معلومات تک رسائی کے اہم ترین معاہدے کے تحت اپنے شہریوں کی بیرون ملک جائیدادوں کی معلومات ملنا شروع ہوگئیںبیرون ملک جائیدادوں کی معلومات تک رسائی کے معاہدے او ای سی ڈی کے تحت 101 ممالک معلومات فراہم کرنے کےپابند ہیں اور معاہدے پر مکمل عملدرامد یکم ستمبر سے ہوگافیڈرل بورڈ اف ریونیو ایف بی ار کے اعلامیے کےمطابق برطانیہ میں پاکستانیوں کی غیر منقولہ جائیداد…	Business & Economics	2018-07-16	https://urdu.geo.tv/latest/187436-	Geo News	784
71498	اسٹیٹ بینک نے شرح سود ایک فیصد بڑھا دی	کراچی اسٹیٹ بینک نے ائندہ دو ماہ کیلئے شرح سود میں ایک فیصد اضافہ کرتے ہوئے اسے 65 فیصد سے بڑھا کر ساڑھے فیصد کر دیا ہےمرکزی بینک ایک سال میں چھ بار مانیٹری پالیسی وضع کرتا ہے اور ہر پالیسی دو مہینوں کے لئے نافذ کی جاتی ہےعموما پالیسی کا اعلان مہینے کے خری دنوں میں ہوتا ہے لیکن الیکشن کی وجہ سے نئی پالیسی کا اعلان تقریبا دس روز پہلے کیا گیا ہےشرح سود اعشاریہ فیصد اضافے کے بعد 650 فیصد مقرر کی گئی…	Business & Economics	2018-07-14	https://urdu.geo.tv/latest/187375-	Geo News	1158
71499	ہماری امدنی اور اخراجات میں بہت بڑا فرق ہے نگران وزیر خزانہ	کراچی نگران وزیر خزانہ ڈاکٹر شمشاد اختر کا کہنا ہےکہ ہماری امدنی اور اخراجات میں بہت بڑا فرق ہے اور ہم اپنی ضرورت سے زیادہ خرچ کررہے ہیںنگران وزیر خزانہ ڈاکٹر شمشاد اختر نے پاکستان اسٹاک ایکسچینج کا دورہ کیا اور اس موقع پر سرمایہ کاروں سے خطاب کرتے ہوئے انہوں نے کہاکہ معاشی نمو اس سال 58 رہنے کی توقع ہے زرعی صنعتی اور خدمات کے شعبے ترقی کررہے ہیں انویسمنٹ طلب 156 فیصد ہے لہذا اسے دگنا ہونا چاہیےا…	Business & Economics	2018-07-14	https://urdu.geo.tv/latest/187367-	Geo News	864
71500	ایمنسٹی اسکیم سے مجموعی طور97 ارب روپے ٹیکس وصول ہوا وزرات خزانہ	اسلام اباد نگران وفاقی وزرات خزانہ کا کہنا ہے کہ ایمنسٹی اسکیم کی مد میں مجموعی طور97 ارب روپے ٹیکس وصول ہوا ہےوزارت خزانہ نے ٹیکس ایمنسٹی اسکیم کے تازہ ترین اعداد شمار جاری کردیئے جس کے مطابقٹیکس ایمنسٹی اسکیم پر عوام کامثبت ردعمل سامنےیا ہے اور اب تک 55 ہزار 225 افراد نے اسکیم سے فائدہ اٹھایا ہےاعلامیے کے مطابق جن لوگوں نے اسکیم سے فائدہ اٹھایا ان کے بیرون ملک ظاہر کیے گئے اثاثوں کی مالیت 577 ا…	Business & Economics	2018-07-11	https://urdu.geo.tv/latest/187243-	Geo News	1242
71501	اگلی حکومت کیلئے سب سے بڑا چیلنج غیر ملکی قرضوں کی ادائیگیاں ہونگی شمشاد اختر	اسلام اباد نگران وزیر خزانہ ڈاکٹر شمشاد اختر کا کہنا ہےکہ پاکستان کے ذمہ اندرونی اور بیرونی قرضوں کا حجم 245 ٹریلین روپے ہے اور اگلی حکومت کے لیے سب سے بڑا چیلنج غیر ملکی قرضوں کی ادائیگیاں ہوں گیاسلام اباد میں وزارت منصوبہ بندی کے زیر اہتمام سرکاری قرضوں کے موضوع پر سیمینار سے خطاب کرتے ہوئے نگران وزیر خزانہ ڈاکٹر شمشاد اختر نےکہا کہ پاکستان کے ذمہ اندرونی اور بیرونی قرضوں کا حجم 245 ٹریلین روپے…	Business & Economics	2018-07-11	https://urdu.geo.tv/latest/187230-	Geo News	1075
71502	حسین لوائی کو پاکستان اسٹاک ایکسچینج کی صدارت سے الگ کردیا گیا	کراچی سابق صدر اصف علی زرداری کے قریبی ساتھی اور معروف بینکر حسین لوائی کو پاکستان اسٹاک ایکسچینج کی صدارت سے الگ کردیا گیاحسین لوائی کی پاکستان اسٹاک ایکسچینج کی صدارت سے برطرفی کا نوٹیفیکیشن سیکیورٹی اینڈ ایکسچینج کمیشن اف پاکستان ایس ای سی پی نے جاری کیاایس ای سی پی کے مطابق ایف ئی اے حسین لوائی کے خلاف ایف ئی درج کرچکی ہےایس ای سی پی نے پاکستان اسٹاک ایکسچینج کے چیف ایگزیکٹو افسر کو ہدایات جا…	Business & Economics	2018-07-10	https://urdu.geo.tv/latest/187180-	Geo News	1916
71503	پاکستان اسٹاک ایکسچینج 100 انڈیکس رواں سال کی کم ترین سطح پر بند	کراچی پاکستان اسٹاک ایکسچینج رواں سال کی کم ترین سطح پر اگیاپاکستان اسٹاک ایکسچینج میں کاروباری ہفتے کے پہلے روز شدید ترین مندی رہی جس سے سرمایہ کار بھی پریشانی کا شکار ہیںکاروبار کے پہلے روز ہی اسٹاک ایکسچینج کا 100 انڈیکس گرگیا اور پہلے سیشن میں رواں سال کی کم ترین سطح پر اگیاکاروبار کے اختتام پر ہنڈرڈ انڈیکس میں 995 پوائنٹس کمی کے بعد 39 ہزار 288 پوائنٹس پر بند ہوا جب کہ 32 کمپنیوں کے حصص کی ق…	Business & Economics	2018-07-09	https://urdu.geo.tv/latest/187107-	Geo News	467
71504	پیٹرول کی قیمت میں روپے کمی فی لیٹر 95 روپے 24 پیسے میں دستیاب	اسلام اباد نگران حکومت نے پیٹرولیم مصنوعات پر سیل ٹیکس میں کمی کردی جس کے بعد فی لیٹر پیٹرول 95 روپے 24 پیسے میں دستیاب ہےنگران وفاقی وزیر توانائی سید علی ظفر نے گزشتہ روز پیٹرولیم مصنوعات پر عائد سیلز ٹیکس میں کٹوتی کا اعلان کیا جس کے بعد پیٹرول سمیت دیگر مصنوعات کی نئی قیمتوں پر اطلاق رات 12 بجے کے بعد سے ہوگیاسیلز ٹیکس میں کمی کے بعدپیٹرول روپے 26 پیسے فی لیٹر سستا ہو کر 95 روپے 24 پیسے کا ہو …	Business & Economics	2018-07-08	https://urdu.geo.tv/latest/187073-	Geo News	1806
71505	عوام پیٹرول پر 37 روپے سے زائد ٹیکسز ادا کرنے پر مجبور	اسلام اباد پاکستان اسٹیٹ ائل پی ایس او نے رواں ماہ کے لیے پیٹرولیم مصنوعات پر عائد ٹیکسز کی تفصیلات سپریم کورٹ میں جمع کرادیںپی ایس او کی جانب سے جمع کرائی گئیں دستاویزات کےمطابق عوام صرف جولائی میں 70 ارب روپے سے زائد کا اضافی بوجھ برداشت کریں گےپی ایس او کے مطابق پیڑول پر 37 روپے 63 پیسے فی لیٹر ٹیکسز اور ڈیوٹیز وصول کیے جارہے ہیں ہائی اسپیڈ ڈیزل پر 52روپے 24 پیسے اور مٹی کے تیل پر 22 روپے93 پی…	Business & Economics	2018-07-05	https://urdu.geo.tv/latest/186943-	Geo News	1096
71506	گزشتہ مالی سال جولائی سے جون تک مہنگائی بڑھنے کی شرح 392 فیصد رہی	اسلام اباد وفاقی ادارہ شماریات کےمطابق گزشتہ مالی سال جولائی سے جون تک مہنگائی بڑھنے کی شرح 392 فیصد رہیاسلام اباد میں پریس کانفرنس کرتے ہوئے وفاقی ادارہ شماریات کے حکام نےبتایاکہ جون 2018 میں مہنگائی مزید 057 بڑھی اور گزشتہ سال جون 2017 کی نسبت رواں برس کےجون میں مہنگائی بڑھنے کی شرح 521 فیصد رہی گزشتہ مالی سال جولائی سے جون تک مہنگائی بڑھنے کی شرح 392 فیصد رہیادارہ شماریات کےمطابق ایک سال میں م…	Business & Economics	2018-07-04	https://urdu.geo.tv/latest/186863-	Geo News	642
71507	گزشتہ حکومت نے گردشی قرضے کا بوجھ بجلی کے بلوں میں ڈال دیا	اسلام اباد گزشتہ حکومت نے گردشی قرضے کی ادائیگی کے 150 ارب روپے کا بوجھ عوام پرڈال دیاجیونیوز کے مطابق گزشتہ حکومت نے گردشی قرضے کا بوجھ کے الیکٹرک سمیت ملک بھر کے صارفین پر ڈالا ہے جس کے بعد عوام سے بجلی ٹیکس کی مد میں 150 ارب روپے کی وصولی شروع کردی گئی ہے جس کا اعتراف وزارت خزانہ کے حکام نے سینیٹ کی خصوصی کمیٹی کے اجلاس میں کیاوزارت خزانہ کے حکام نے بتایا کہ دسمبر 2017 تک گردشی قرض 514 ارب روپ…	Business & Economics	2018-07-03	https://urdu.geo.tv/latest/186792-	Geo News	612
71508	عالمی مارکیٹ میں تیل کی قیمت میں کمی کے باوجود پاکستان میں اضافہ	لندن روس اور سعودی عرب کی جانب سے خام تیل کی پیدوار میں اضافے کے باعث عالمی مارکیٹ میں تیل کی قیمتوں میں کمی دیکھی گئیعرب میڈیا کے مطابق خام تیل کی قیمتوں میں ایک موقع پر 124 ڈالر تک کی گراوٹ دیکھی گئی اور یہ 7799 ڈالر فی بیرل تک پہنچ گیا تاہم مارکیٹ کے بند ہونے سے قبل خام تیل کی فی بیرل قیمت 7840 ڈالر ہوگئیپیٹرولیم مصنوعات کی قیمتوں میں اضافے کے بعد مہنگائی کا نیا طوفان انے کا خدشہ عوام نے نئی ق…	Business & Economics	2018-07-02	https://urdu.geo.tv/latest/186759-	Geo News	1260
71509	ایف بی ار نے پیٹرول پر سیلز ٹیکس کی شرح 17 فیصد کردی	اسلام باد فیڈرل بورڈ اف ریوینو ایف بی ار نے پیٹرول پر سیلز ٹیکس کی شرح 12 فیصد سے بڑھاکر 17 فیصد کردیایف بی ار کے مطابق ہائی اسپیڈ ڈیزل پر سیلز ٹیکس کی شرح 24 فیصد سے بڑھاکر 31 فیصد کردیاس کے علاوہ مٹی کے تیل پر سیلز ٹیکس کی شرح 12 فیصد سےبڑھا کر 17فیصد کر دی گئیخیال رہے کہ نگران حکومت نے پیٹرولیم مصنوعات پر سیلز ٹیکس کی شرح میں 11 جون کو بھی اضافہ کیا تھاپیٹرولیم مصنوعات کی قیمتوں میں اضافے کے ب…	Business & Economics	2018-07-01	https://urdu.geo.tv/latest/186719-	Geo News	1042
71510	ٹیکس ایمنسٹی اسکیم میں 31 جولائی تک توسیع صدر نے رڈیننس پر دستخط کردیے	اسلام اباد صدر مملکت ممنون حسین نے ٹیکس ایمنسٹی اسکیم میں31 دن کی توسیع کے ارڈیننس پر دستخط کردیےنگران وفاقی کابینہ نے ٹیکس ایمنسٹی اسکیم میں 31 جولائی تک توسیع سے متعلق صدر مملکت کو سمری ارسال کی جس پر صدر ممنون حسین نے دستخط کردیےصدر کے دستخط کے بعد ٹیکس ایمنسٹی اسکیم میں 31 جولائی تک توسیع کردی گئی اور صارفین مقررہ تاریخ تک ایف بی ار کو ذرائع امدن ظاہر کیے بغیر اثاثے ظاہر کرسکتے ہیںایف بی کے م…	Business & Economics	2018-07-01	https://urdu.geo.tv/latest/186684-	Geo News	1069
71511	نگران حکومت کا عوام پر پیٹرول بم پیٹرول روپے 54 پیسے اور ڈیزل 14 روپے مہنگا	اسلام اباد نگران حکومت نے پیٹرولیم مصنوعات قیمتوں میں اضافہ کردیا جس کے بعد پیٹرول اب 9950 روپے فی لیٹر میں دستیاب ہےمحکمہ خزانہ کی جانب سے جاری نوٹی فکیشن کے مطابق پیٹرول کی قیمت میں روپے 54 پیسے فی لیٹر اضافہ کیا گیا جس کے بعد اس کی نئی قیمت 9950 روپے ہوگئیڈیزل کی قیمت میں فی لیٹر 14 روپے کا اضافہ کیا گیا ہے جس کے بعد اس کی نئی قیمت 119 روپے 31 پیسے ہوگئی جبکہ مٹی کے تیل کی قیمت روپے 36 پیسے اض…	Business & Economics	2018-07-01	https://urdu.geo.tv/latest/186691-	Geo News	1350
71512	اوگرا کی پیٹرول کی قیمت 5روپے 40پیسے فی لیٹر بڑھانے کی تجویز	اسلام اباد ائل اینڈ گیس ریگولیٹری اتھارٹی اوگرا کی جانب سے پیٹرولیم مصنوعات کی قیمتوں سے متعلق سمری بھجوادی گئی ہے جس میں پیٹرول روپے 40 پیسے فی لیٹر مہنگا کرنے کی تجویز پیش کی گئی ہےذرائع کے مطابق پٹرولیم مصنوعات کی قیمتوں میں اضافے کی سمری پٹرولیم ڈویژن کو ارسال ہوگئی ہےسمری میں ڈیزل کی فی لیٹر قیمت روپے 20 پیسے جبکہ مٹی کا تیل 12روپے مہنگا کرنے کی تجویز دی گئی ہےذرائع کے مطابق نگران وزیرخزانہ …	Business & Economics	2018-06-29	https://urdu.geo.tv/latest/186627-	Geo News	710
71513	اسٹیٹ بینک نے ٹیکس وصولیوں کیلئے مخصوص بینکوں کے اوقات کار بڑھادیئے	کراچی اسٹیٹ بینک نے ٹیکس وصولیوں کے لیے مخصوص بینکوں کی برانچز کے اوقات کار بڑھادیئےاسٹیٹ بینک کے مطابق رواں مالی سال کے اخری چند دنوں میں ٹیکس وصولیوں کی غرض سے مخصوص بینک کے اوقات کار بڑھادیئے گئے ہیںاسٹیٹ بینک کا کہنا ہےکہ ٹیکس وصولیوں کےلیے مخصوص بینکوں کی برانچیں کل رات 11 بجے تک کھلی رہیں گیواضح رہےکہ اسٹیٹ بینک کے مطابق جولائی کو بینک عملہ مالی سال کی کلوزنگ کرے گا لہذا اس روز بینک عوامی ل…	Business & Economics	2018-06-29	https://urdu.geo.tv/latest/186621-	Geo News	418
71514	جولائی کو ملک بھر کے بینک عوامی لین دین نہیں کریں گے اسٹیٹ بینک	کراچیاسٹیٹ بینک اف پاکستان نے جولائی کو ملک بھر میں تمام بینکوں میں تعطیل کا اعلان کردیامرکزی بینک کی جانب سے جاری نوٹیفکیشن کے مطابق جولائی بروز پیر ملک کے بھر کے تمام بینکس اور مالیاتی ادارے عوامی لین دین کے لیے بند ہوں گےاسٹیٹ بینک کے مطابق جولائی کو بینک عملہ مالی سال کی کلوزنگ کرے گا لہذا اس روز بینک عوامی لین دین نہیں کریں گےنوٹیفکیشن کے مطابق بینک صرف پبلک ڈیلنگ کے لیے بند ہوں گے البتہ عمل…	Business & Economics	2018-06-28	https://urdu.geo.tv/latest/186572-	Geo News	427
71515	ایمنسٹی اسکیم کے تحت ایف بی ار کو ٹیکس کی مد میں 30 ارب روپے موصول	اسلام اباد فیڈرل بورڈ اف ریونیو ایف بی کو ایمنسٹی اسکیم کے تحت 30 ارب روپے موصول ہوگئے اور تازہ ترین اعداد شمار کے مطابق گزشتہ رات تک 15 ہزار افراد اپنے اثاثے ظاہر کرچکے ہیںاپریل کے فنانس بل میں منظور کی جانے والی ایمنسٹی اسکیم 30 جون کو ختم ہورہی ہے تاہم اسے سے قبل پاکستان اور بیرون ملک مقیم پاکستانیوں کی جانب سے ایف بی ار میں اثاثے ظاہر کرنے کا سلسلہ جاری ہےذرائع کے مطابق مجموعی طور پر 15 ہزار …	Business & Economics	2018-06-28	https://urdu.geo.tv/latest/186527-	Geo News	1336
71516	بجلی کی قیمت میں ایک روپے 32 پیسے فی یونٹ اضافے کی تجویز	نیپرا کو بجلی کی قیمت میں ایک روپے 32 پیسے فی یونٹ اضافے کی تجویز دی گئی ہےنیپرا کی جانب سے جاری بیان کے مطابق بجلی قیمت میں اضافے کی درخواست سینٹرل پاور پرچیزنگ ایجنسی کی جانب سے دی گئینیپرا کے مطابق بجلی کی قیمت میں ایک روپے 32 پیسے فی یونٹ اضافے کی درخواست مئی کے مہینے کی فیول ایڈجسٹمنٹ کی مد میں کی گئی ہےدرخوات میں کہا گیا ہے کہ مئی میں کل 12 ارب 11 کروڑ یونٹ بجلی پیدا ہوئی اور بجلی کی پیداوا…	Business & Economics	2018-06-26	https://urdu.geo.tv/latest/186458-	Geo News	510
71517	انڈس موٹرز کا گاڑیوں کی قیمت میں اضافے کا اعلان	انڈس موٹرز کمپنی نے مختلف کار برانڈز کی قیمت میں ایک بار پھر اضافے کا اعلان کردیاموٹر ڈیلرز کے مطابق انڈس موٹرز نے مختلف کار قیمتوں میں 50 ہزار سے ڈھائی لاکھ روپے اضافے کا اعلان کیا ہےکرولا ایکس ایل ئی کی قیمت 50 ہزار روپے اور جی ایل ائی کی قیمت میں ایک لاکھ جب کہ لٹس اور گرینڈی قیمتیں ڈیڑھ لاکھ روپے بڑھائی گئی ہیںکمپنی کی جانب سے فورچیونر کی قیمت ڈھائی لاکھ روپے بڑھانے کا اعلان کیا گیا ہےکمپنی ح…	Business & Economics	2018-06-26	https://urdu.geo.tv/latest/186436-	Geo News	465
71518	بیرون ملک بغیر ٹیکس مدن پر جیل بھی بھیجا جاسکتا ہے چیئرمین ایف بی ار	کراچی چیئرمین ایف بی ار طارق باجوہ کا کہنا ہے ہےکہبیرون ملک بغیر ٹیکس مدن نہ صرف ضبط ہورہی ہے بلکہ جیل بھی بھیجا جاسکتا ہےکراچی میں ایف پی سی سی ائی کی تقریب سے خطاب کرتے ہوئے چیئرمین فیڈرل بورڈ اف ریونیو ایف بی ار طارق باجوہ نے کہ کہ بیرون ملک بغیر ٹیکس مدن نہ صرف ضبط ہورہی ہے بلکہ جیل بھی بھیجا جاسکتا ہے اپنا مال بیرون ملک برباد ہونے سے بچانے کا یہ خری موقع ہےطارق باجوہ نے کہا کہ ٹیکس ایمنسٹی ا…	Business & Economics	2018-06-23	https://urdu.geo.tv/latest/186278-	Geo News	841
71519	ٹیکس ایمنسٹی اسکیم اب تک صرف ہزار 580 افراد نے فائدہ اٹھایا	اسلام باد پاکستان کی ٹیکس ایمنسٹی اسکیم سے فائدہ حاصل کرنے والے افراد کی تفصیلات منظرعام پر گئیں جس کے تحت اب تک صرف ہزار 580 افراد نے اسکیم سے استفادہ کیا ہےاس طرح فیڈرل بورڈ ریونیو ایف بی کو مجموعی طور پر ٹیکس کی مد میں ارب روپے وصول ہوئے ہیںذرائع کے مطابق اسکیم سے استفادہ کرنے والوں میں ہزار 900 افراد پاکستان میں اثاثہ جات رکھتے ہیں جبکہ بیرون ملک اثاثہ جات رکھنے والے ہزار 680 پاکستانیوں نے ای…	Business & Economics	2018-06-23	https://urdu.geo.tv/latest/186241-	Geo News	1217
71520	ٹیکس ایمنسٹی اسکیم کی مدت 30 جون تک ہے ترجمان ایف بی ار	اسلام اباد فیڈرل بورڈ اف ریونیو ایف بی ار کے ترجمان ڈاکٹر اقبال کا کہنا ہےکہ ٹیکس ایمنسٹی اسکیم کی مدت 30 جون تک ہےڈاکٹر اقبال نے پریس کانفرنس کرتے ہوئے بتایا کہ ٹیکس ایمنسٹی اسکیم کی مدت 30 جون تک ہے اسکیم کی مدت میں توسیع کا اختیار نہیں ہےانہوں نے کہا کہ ملکی اور غیر ملکی اثاثے ظاہر کرنے کےلیے ٹیکس ایمنسٹی اسکیم جاری کی گئی اسکیم سے زیادہ سے زیادہ لوگ فائدہ اٹھائیں کیونکہ اسکیم کی ناکامی کےنتائ…	Business & Economics	2018-06-22	https://urdu.geo.tv/latest/186212-	Geo News	719
71521	ملکی زرمبادلہ کے ذخائر میں 34 کروڑ ڈالر کا اضافہ	کراچی ملکی زرمبادلہ کے ذخائر میں 34 کروڑ ڈالر کا اضافہ ہو گیا ہےاسٹیٹ بینک کی جانب سے جاری بیان کے مطابق ملکی زرمبادلہ کے ذخائر 16 ارب 79 کروڑ ڈالر ہو گئے ہیں مرکزی بینک کے ذخائر 20 کروڑ ڈالر اضافے سے 10 ارب 26 کروڑ ڈالر ہو گئے ہیں جب کہ شیڈول بینکوں کے ذخائر 14 کروڑ ڈالر اضافے سے ارب 53 کروڑ ڈالر ہو گئے ہیں	Business & Economics	2018-06-21	https://urdu.geo.tv/latest/186165-	Geo News	309
71522	ایف بی ار نے شاہین ایئر کا مرکزی دفتر کچھ دیر سیل رکھنے کے بعد کھول دیا	کراچی فیڈرل بیورو اف ریوینیو ایف بی ار نے واجبات کی عدم ادائیگی پر شاہین ایئر کا کراچی میں مرکزی دفتر سیل کرنے کے کچھ دیر بعد کھولنے کی اجازت دے دیایف بی ار کے مطابق شاہین ایئر انتظامیہ نے 91 کروڑ روپے کے دو چیک دے دیے ہیں جس کے بعد سیل کھولنے کا حکم دیا گیااس سے قبل شاہین ایئر انتظامیہ اور ایف بی ار کے درمیان مذاکرات ناکامی کے بعد مرکزی دفتر سیل کردیا گیا تھاشاہین ائیر پر فیڈرل ایکسائز ڈیوٹی کی …	Business & Economics	2018-06-21	https://urdu.geo.tv/latest/186161-	Geo News	1037
71523	موڈیز نے پاکستان کی ریٹنگ مستحکم سے منفی کردی	عالمی ریٹنگ ایجنسیموڈیز نے پاکستان کی ریٹنگ میں تبدیلی کرتے ہوئے اسے مستحکم سے منفی کردیاموڈیز کی جانب سے جاری رپورٹ میں کہا گیا ہے کہ اکتوبر 2016 سے زرمبادلہ کے ذخائر 40 فیصد کم ہوئے ہیں اور ملکی ذرمبادلہ کے ذخائر صرف دو ماہ کی درمد کیلئے کافی ہیں موڈیز کے مطابق پاکستان کی معاشی نمو میں بہتری کے امکانات موجود ہیں اور مرکزی بینک کی جانب سے پالیسی سخت کرنے کے فوائد ہوں گے جب کہ پاکستان کی معاشی نم…	Business & Economics	2018-06-20	https://urdu.geo.tv/latest/186104-	Geo News	669
71524	رواں مالی سال کے 11 ماہ میں غیر ملکی سرمایہ کاری میں 52 فیصد اضافہ	کراچی رواں مالی سال کے 11 ماہ میں غیر ملکی سرمایہ کاری میں 52 فیصد اضافہ ہوااسٹیٹ بینک کےمطابق رواں مالی سال سرمایہ کاری میں اضافے سے غیر ملکی سرمایہ کاری ارب 76 کروڑ ڈالر رہی غیر ملکی نجی سرمایہ کاری 94 فیصد اضافے سے 231 ارب ڈالر ہوئی جب کہ براہ راست سرمایہ کاری 13 فیصد کمی سے247 ارب ڈالر رہیمرکزی بینک کے مطابق ماہ میں اسٹاک مارکیٹ سے 1619کروڑڈالر کا انخلا ہوا اور سرکاری شعبے میں ارب 45 کروڑ ڈال…	Business & Economics	2018-06-20	https://urdu.geo.tv/latest/186093-	Geo News	420
71525	ایمنسٹی اسکیم 135 ارب روپے کے اثاثے ٹیکس نیٹ میں شامل ذرائع	کراچی ایمسنٹی اسکیم سے 1100 پاکستانیوں نے 135 ارب روپے کے اثاثے ٹیکس نیٹ میں شامل کیے جن سے حکومت کو ارب روپے کی ٹیکس مدنی ہوئیبیرون ملک اور ملکی اثاثے ظاہر کرنے کی اسکیم سے ایک ہزار ارب روپے یعنی ارب 20 کروڑ ڈالر ٹیکس نیٹ میں نے کے اندازے ہیںذرائع کے مطابق اثاثے ظاہر ہونے کی اسکیم سے حکومت کو مجموعی طور پر 35 ارب روپے ٹیکس ملنے کا امکان ہےاثاثے ظاہر کرنے کی اسکیم کی خری تاریخ 30 جون 2018 ہے لیکن…	Business & Economics	2018-06-19	https://urdu.geo.tv/latest/186023-	Geo News	781
71526	انٹربینک میں ڈالر 61 پیسے مہنگا 122 روپے کی بلند ترین سطح پر اگیا	کراچی انٹر بینک میں ڈالر 61 پیسے مہنگا ہوکر 122 روپے کی بلند ترین سطح پر اگیافاریکس ڈیلرز ایسوسی ایشن کے مطابق انٹربینک میں ڈالر 61 پیسے مہنگا ہوا جس سے اوپن مارکیٹ میں بھی ڈالر کی قیمت میں اضافہ ہوافاریکس ڈیلرز کے مطابق انٹربینک میں ڈالر 122 روپے کی سطح پر پہنچ گیا جب کہ اوپن مارکیٹ میں 15 روپے مہنگا ہوکر 124 روپے 50 پیسے تک اگیا ہےمعاشی ماہرین کا کہنا ہےکہ جون 2018 سے اب تک انٹربینک میں ڈالر 63…	Business & Economics	2018-06-19	https://urdu.geo.tv/latest/186009-	Geo News	420
71527	رواں سال عید پر 40 ارب روپے کی خریداری کا تخمینہ ہے عتیق میر	کراچی تاجر اتحاد کے چیئرمین عتیق میر کا کہنا ہےکہ رواں سال عید پر 40 ارب روپے کی خریداری کا تخمینہ ہےجیونیوز سے گفتگو کرتے ہوئے عتیق میر نے کہا کہ رواں سال عید پر 40 ارب روپے کی خریداری کا تخمینہ ہے عید پر کراچی کے شہری 100 ارب روپےکی خریداری کرسکتے تھےانہوں نےکہا کہ روایتی بازاروں سے خریداری اب بڑے شاپنگ مالزمیں منتقل ہورہی ہے جب کہ عید خریداری میں غربت مہنگائی اور بے روزگاری کا عنصر نظر ایا عید…	Business & Economics	2018-06-17	https://urdu.geo.tv/latest/185940-	Geo News	452
71528	موبائل کارڈ ٹیکس ختم ہونے سے ایف بی ار کو 15 روز میں ارب ٹیکس نہیں ملے گا	اسلام اباد موبائل فون کارڈ پر سروس چارجز اور ٹیکس ختم ہونے سے ایف بی کو 15 روز میں ارب روپے ٹیکس نہیں ملے گاایف بی ار ذرائع کے مطابق موبائل فون کے کارڈ پر تمام ٹیکس اور سروس چارجز 15 روز کے لیے ختم ہونے پر کمپنیوں کو 15 روز میں ایک ارب 45 کروڑ روپے کم ملیں گے کارڈ لوڈ کرنے پر کمپنیاں 10 فیصد کے حساب سے سالانہ 35 ارب روپے سروسز چارج لیتی تھیںذرائع کے مطابق موبائل فون پر کارڈ لوڈ کرنے سے 120 ارب رو…	Business & Economics	2018-06-14	https://urdu.geo.tv/latest/185840-	Geo News	942
71529	یوٹیلٹی اسٹورز کارپوریشن کے ملازمین کیلئے عید سے قبل خوشخبری اگئی	اسلام باد یوٹیلٹی اسٹورز کارپوریشن کے ملازمین کے لیے عید سے قبل خوش خبری اگئی ملازمین کو رمضان المبارک کا اعزازیہ دینے کا فیصلہ کیا گیا ہےیوٹیلٹی اسٹورز کارپوریشن کے ہزارمستقل ملازمین کو بنیادی تنخواہ کے برابراعزازیہ ملے گا جبکہ 3500 کنٹریکٹ ملازمین کوبھی ایک بنیادی تنخواہ کے برابراعزازیہ ملے گاکارپوریشن کے 3500 سے زائد ڈیلی ویجزملازمین کو ہزار روپے اعزازیہ دیا جائے گایوٹیلٹی اسٹورز کارپوریشن کے …	Business & Economics	2018-06-13	https://urdu.geo.tv/latest/185809-	Geo News	480
71530	انٹر بینک مارکیٹ میں ڈالر 122 روپے 50 پیسے کی بلند سطح پر پہنچ گیا	کراچی انٹر بینک مارکیٹ میں ڈالر دو روپے 66 پیسے مہنگا ہوکر 122 روپے 50 پیسے کی سطح پر پہنچ گیافاریکس ڈیلرز کے مطابق گزشتہ دو روز کے دوران انٹر بینک مارکیٹ میں ڈالر روپے 88 پیسے مہنگا ہوچکا ہے اور اج ڈالر نے 266 روپے کی چھلانگ لگائی ہےانٹر بینک مارکیٹ میں ڈالر 11562 روپے سے بڑھ کر 12250 روپے کی بلند سطح پر پہنچ چکا ہے	Business & Economics	2018-06-12	https://urdu.geo.tv/latest/185719-	Geo News	318
71531	عید سے قبل پیٹرول کی قیمت میں روپے سے زائد کا اضافہ	نگران حکومت نے عید الفطر سے قبل عوام پر پیٹرول بم گرادیا اور پٹرولیم مصنوعات کی قیمتوں میں اضافےکا اعلان کردیاحکومت کی جانب سے جاری نوٹیفکیشن کے مطابق پیٹرول کی نئی قیمت روپے 26 پیسے اضافے کے بعد 91 روپے 96 پیسے مقرر کردی گئی ہےلائٹ ڈیزل کی قیمت میں روپے14پیسے کا اضافہ ہوا ہے جس کے بعد نئی قیمت 74 روپے 99 پیسےہو گئی ہےمٹی کا تیل روپے 46 پیسے اضافے کے بعد 84 روپے 34 پیسے فی لیٹر ہوگئی ہےوزارت خزان…	Business & Economics	2018-06-12	https://urdu.geo.tv/latest/185699-	Geo News	1818
71532	انٹر بینک مارکیٹ میں ڈالر 121 روپے کی بلند ترین سطح پر جا پہنچا	کراچی انٹربینک مارکیٹ میں ڈالر 121 روپے کی بلند ترین سطح پر جا پہنچا جو بعد میں کم ہوکر 11950 پیسے پر اگیا جب کہ اسٹیٹ بینک نے روپے کی قدر میں مزید کمی پرمداخلت نہ کرنے کا فیصلہ کیا ہےفاریکس ڈیلرز کے مطابق انٹربینک مارکیٹ میں اج ڈالر روپے 38 پیسے تک مہنگا ہوا اور 121 روپے کی بلند ترین سطح پرپہنچ گیا تاہم کاروبار کے دوران ڈالر کی قیمت میں روپے 88 پیسے کمی ہوگئی جس سے ڈالر 11950 روپے پر اگیاڈالر کی…	Business & Economics	2018-06-11	https://urdu.geo.tv/latest/185686-	Geo News	1204
71533	رواں مالی سال برمدات سے ارب ڈالر زائد زرمبادلہ ملے گا سیکریٹری تجارت	کراچی سیکریٹری تجارت یونس ڈاگھا کا کہنا ہےکہگزشتہ مالی سال کے مقابلےمیں 11 ماہ کی برامدات ایک ارب ڈالرز زائد ہیں اور رواں مالی سال برمدات سے ارب ڈالر زائد زرمبادلہ ملے گاسیکریٹری تجارت یونس ڈاگھا نے جیونیوز سے بات چیت کرتے ہوئے کہا کہ مئی 2018 میں برامدات 32 فیصد اضافے سے ارب 14 کروڑ ڈالر رہیں رواں مالی سال کے اختتام پر برامدات کا حجم 23 ارب 40 کروڑ ڈالر سے زائد ہوگاسیکریٹری تجارت نےبتایا کہ مالی…	Business & Economics	2018-06-09	https://urdu.geo.tv/latest/185629-	Geo News	704
71534	ئی ایم ایف سے بیل پیکج لینے کا کوئی فیصلہ نہیں کیا وزارت خزانہ	وزارت خزانہ کی جانب سے جاری بیان میں کہا گیا ہے کہ پاکستان نے ئی ایم ایف سے بیل پیکج لینے کا کوئی فیصلہ نہیں کیا ہےوزارت خزانہ کی جانب سے جاری اعلامیے کے مطابق ئی ایم ایف سے کسی بیل وٹ پیکج پر کسی قسم کے مذاکرات بھی نہیں ہو رہےپاکستان کے زرمبادلہ کے ذخائر تین سال کی کم ترین سطح پر ہیں ئندہ مالی سال میں ساڑھے ارب ڈالر کے غیر ملکی قرض لینا ہوں گے بلوم برگاعلامیے میں مزید کہا گیا ہے کہ ئی ایم ایف سے…	Business & Economics	2018-06-07	https://urdu.geo.tv/latest/185567-	Geo News	647
71535	نگران حکومت کا پیٹرولیم مصنوعات کی قیمتیں نہ بڑھانےکا فیصلہ	نگران حکومت نے پیٹرولیم مصنوعات کی قیمتیں نہ بڑھانےکا فیصلہ کرلیاذرائع کے مطابق نگران وزیرخزانہ شمشاد اختر کا کہنا ہے کہ وہ پیٹرولیم مصنوعات کی قیمتیں بڑھانے جیسا کوئی فیصلہ نہیں کریں گیذرائع کے مطابق نگران سیٹ اپ قائم ہونے سے قبل پیٹرولیم مصنوعات کی قیمتوں پر وزیراعظم کو بھجوائی گئی سمری بھی واپس نہیں ئی وزارت خزانہ کی جانب اوگرا کی سفارشات پر مبنی سمری وزیراعظم کو بھجوائی گئی تھیحکمراں جماعت پا…	Business & Economics	2018-06-07	https://urdu.geo.tv/latest/185566-	Geo News	894
71536	اسٹیٹ بینک کے ذخائر میں 80 لاکھ ڈالر کا اضافہ	کراچی ایک ہفتے کے دوران مرکزی بینک کے ذخائر میں 80 لاکھ ڈالر کا اضافہ ہوا ہےاسٹیٹ بینک کے مطابق 80 لاکھ ڈالر اضافے کے بعد مرکزی بینک کے ذخائر 10 ارب 4کروڑ ڈالر پر پہنچ گئے اور مجموعی طور پر زرمبادلہ کے ذخائر 16 ارب 42 کروڑ ڈالر ہوگئے ہیںمرکزی بینک کے مطابق کمرشل بینکوں کے پاس ارب 37 کروڑ ڈالر موجود ہیں	Business & Economics	2018-06-07	https://urdu.geo.tv/latest/185555-	Geo News	303
71537	ٹیکس اہداف حاصل کرنے کیلئے تمام اقدامات کیے جائیں وزیر خزانہ	اسلام اباد وزیر خزانہ ڈاکٹر شمشاد اختر ںے ایف بی ار کو رواں مالی سال کے ٹیکس اہداف حاصل کرنےکیلئے تمام اقدامات کی ہدایت کی ہےاسلام اباد میں وزیر خزانہ ڈاکٹر شمشاد اختر سے فیڈرل بورڈ اف ریونیو ایف بی ار حکام نے ملاقات کی جس میں وزیر خزانہ کو مالی سال 182017 کی کارکردگی پر بریفنگ دی گئی جب کہ انہیں ایمنسٹی اسکیم اور ٹیکس ریبیٹ صورتحال پر بھی معلومات دی گئیںچیئرمین ایف بی ار نے بتایا کہ مالی سال 201…	Business & Economics	2018-06-06	https://urdu.geo.tv/latest/185502-	Geo News	1146
71538	پاکستان ریلویز کا عیدالفطر پر اسپیشل ٹرینیں چلانے کا فیصلہ	لاہور پاکستان ریلویز نے عیدالفطر کے موقع پر اسپیشل ٹرینیں چلانے کا اعلان کیا ہےپاکستان ریلوے نے عید الفطر کے پرمسرت موقع پر پردیسیوں کی گھروں کو واپسی پر اسانی کے لیے اسپیشل ٹرینیں چلانے کا فیصلہ کیا ہےریلوے حکام کےمطابق عیدالفطر پر اسپیشل ٹرینیں کوئٹہ سمیت ملک بھر میں چلائی جائیں گے جس کے شیڈول کی چیف ایگزیکٹو افیسر پاکستان ریلوے افتاب اکبر نے بھی منظوری دے دی ہےریلوے حکام کے مطابق پہلی عید اسپی…	Business & Economics	2018-06-05	https://urdu.geo.tv/latest/185451-	Geo News	965
71539	پاکستان ریلوے کا لاہور نارووال کے درمیان نئی مسافر ٹرین چلانے کا اعلان	لاہور پاکستان ریلوے نے لاہور نارووال کے درمیان نئی مسافر ٹرین چلانے کا اعلان کیا ہےسابق وزیر ریلوے خواجہ سعد رفیق نے نارووال ریلوے اسٹیشن کے افتتاح پر ٹرین چلانے کا اعلان کیا تھاجیونیوز کے مطابق چیف ایگزیکٹو ریلوے محمد افتاب نے لاہور نارووال کے درمیان ٹرین چلانے کی منظوری دے دی ہے اور ریلوے حکام نے نارووال ایکسپریس کے اجرا کا نوٹیفیکیشن بھی جاری کردیا ہےترجمان ریلوے کا کہنا ہےکہ نارووال پسنجر کا …	Business & Economics	2018-06-04	https://urdu.geo.tv/latest/185402-	Geo News	486
71540	کویت نے بھارتی پھل اور سبزیوں کی درمد پر پابندی عائد کردی	کراچی کویت کی حکومت نے بھارت سے پھل اور سبزی کی درمد پر پابندی عائد کردیحکومت کویت کے وزارت تجارت کے مطابق کویت کی فوڈ سیفٹی کمیٹی نے بھارت سے درمدی پھل اور سبزی میں نپھا وائرس کی موجودگی کی رپورٹ پر پابندی کی تجویز دی تھیکویتی فوڈ سیفٹی کمیٹی کے مطابق بھارت کی ریاست کیرالہ اور جنوبی بھارت میں نپھا وائرس کی وباء پھیل رہی ہے اور نپھا وائرس انسان اور جانور دونوں کے لیے خطرے کا باعث ہےاس حوالے سے فی…	Business & Economics	2018-06-03	https://urdu.geo.tv/latest/185378-	Geo News	1216
71541	لیگ کے دور حکومت میں منافع بخش یوٹیلٹی اسٹورز کارپوریشن خسارے میں چلا گیا	مسلم لیگ کے دور حکومت میں منافع بخش یوٹیلٹی اسٹورز کارپوریشن اربوں روپے خسارے میں چلا گیاجیو نیوز کو موصول دستاویز کے مطابق سال میں یوٹیلٹی اسٹورز کارپوریشن منافع سے خسارے میں چلا گیا ہےدستاویز میں بتایا کہ کارپوریشن کا 2013 میں سالانہ بنیاد پر منافع ایک ارب 40 کروڑ روپے تھا لیکن اب ادارہ ارب روپے کے خسارے میں چلاگیا ہےدستاویز کے مطابق سالانہ بنیاد پر کارپوریشن کے کاروبار میں 36 ارب روپے کمی ہوئی…	Business & Economics	2018-06-01	https://urdu.geo.tv/latest/185281-	Geo News	620
71542	حکومت جاتے جاتے کوئی پیٹرول بم نہیں گرائے گی	حکومت جاتے جاتے کوئی پیٹرول بم نہیں گرائے گی پٹرولیم مصنوعات کی قیمتوں میں اضافے کا فیصلہ نگراں حکومت کرے گیحکمراں جماعت پاکستان مسلم لیگ کے رہنما زعیم قادری کہتے ہیں کہ حکومت اوگرا کی جانب سے بھیجی گئی سمری کی منظوری نہیں دے گیاس حوالے سے وزیر خزانہ مفتاح اسماعیل نے کہا ہے کہ حکومت نے پیٹرولیم مصنوعات کی قیمتیں جون تک برقرار رکھنے کا فیصلہ کیا ہےمفتاح اسماعیل نے کہا کہ ہماری حکومت ختم ہو رہی ہے …	Business & Economics	2018-05-31	https://urdu.geo.tv/latest/185241-	Geo News	767
71543	سابقہ فاٹا اور پاٹا کےعوام کیلئے سال تک ٹیکس استثنا اور مراعات کی منظوری	اسلام اباد وزیراعظم شاہد خاقان عباسی کی زیر صدارت کابینہ کی اقتصادی رابطہ کمیٹی ای سی سی کا اجلاس ہوا جس میں سابقہ فاٹا اور پاٹا کےعوام کیلئے سال تک ٹیکس استثنا اور مراعات کی منظوری دے دی گئیکابینہ کی اقتصادی رابطہ کمیٹی نے 31ویں ائینی ترمیم کے تناظر میں سابق فاٹا اور پاٹا کے عوام کی سہولت کیلئے مختلف ٹیکسوں میں چھوٹ اور دیگر مراعات کی منظوری دیای سی سی کا اجلاس وزیراعظم شاہد خاقان عباسی کی زیر ص…	Business & Economics	2018-05-31	https://urdu.geo.tv/latest/185239-	Geo News	1755
71544	پاکستانی قرضوں کا حجم ئی ایم ایف بیل پیکیج کی گھنٹیاں بجا رہا ہے رپورٹ	بلوم برگکا کہنا ہےکہ پاکستان کے زرمبادلہ کے ذخائر تین سال کی کم ترین سطح پر ہیں اور پاکستانی قرضوں کا حجم ئی ایم ایف بیل وٹ پیکیج کی گھنٹیاں بجانے لگا ہےبرطانوی جریدے بلوم برگ کی رپورٹ میں کہا گیاہے کہ پاکستانی قرضوں کا حجم ئی ایم ایف بیل وٹ پیکیج کی گھنٹیاں بجانے لگا ہے پاکستان کی فنانسنگ ضرورت ایمرجنگ ملکوں میں سب سے زیادہ ہےئندہ مالی سال میں ساڑھے ارب ڈالر کے غیر ملکی قرض لینا ہوں گے جب کہ 198…	Business & Economics	2018-05-31	https://urdu.geo.tv/latest/185210-	Geo News	1169
71545	اوگرا کی پیٹرول کی قیمت میں 8روپے37پیسے اضافے کی تجویز	اسلام اباد ائل اینڈ گیس ریگولیٹری اتھارٹی اوگرا نے یکم جون سے پیٹرول کی قیمت میں روپے37پیسے اضافےکی تجویز دے دیاوگرا نے پیٹرولیم مصنوعات کی قیمتیں بڑھانے کی سمری پاور ڈویژن کو بھجوادی جس کے مطابق ڈیزل کی قیمت میں 12روپے 50 پیسے اضافے کی سفارش کی گئی ہےاس کے علاوہ مٹی کا تیل روپے 30 پیسے مہنگا کرنے جبکہ ڈیزل ئل کی قیمت میں 11روپے 65پیسے فی لیٹر اضافے کی سفارش کی گئی ہےخیال رہے کہ یکم مئی کو بھی وف…	Business & Economics	2018-05-30	https://urdu.geo.tv/latest/185120-	Geo News	464
71546	حکومت نے ایل این جی کے شعبے میں داستان رقم کی وزیراعظم	اسلام اباد وزیراعظم شاہد خاقان عباسی کا کہناہےکہ گیس سے سستا ایندھن بھی کوئی نہیں اور حکومت نے ایل این جی کے شعبے میں داستان رقم کیاسلام اباد میں ئل اور گیس کے شعبے کی کارکردگی سے متعلق پریس کانفرنس کرتے ہوئے وزیراعظم شاہد خاقان عباسی نے کہاکہ موجودہ دور حکومت میں 116 نئے ذخائر دریافت کیے گئے تیل کے 445 نئے کنویں کھودے گئے 46 نئے لائسنس اور 31 نئی لیز دی گئی ہیں اور 25 ہزار کی ڈسٹری بیوشن پائپ لا…	Business & Economics	2018-05-30	https://urdu.geo.tv/latest/185153-	Geo News	1244
71547	سرکاری ملازمین کو اضافی تنخواہیں دینے کا فیصلہ قومی خزانے پر 60 ارب کا بوجھ پڑے گا	اسلام اباد وزیراعظم شاہد خاقان عباسی کی جانب سے وفاقی ملازمین کو تین ماہ کی بنیادی اضافی تنخواہ دینے کا فیصلہ کیا گیا ہے جس کے باعث قومی خزانے پر 60 ارب روپے کا اضافی بوجھ پڑے گاذرائع کے مطابق وفاقی حکومت کے اس وقت 11 لاکھ کے قریب سرکاری ملازمین ہیں جن میں سے سویلین ملازمین کی تعداد تقریبا تین لاکھ 80 ہزار جبکہ وزارت دفاع کے تحت فوجی سول ملازمین کی تعداد لاکھ سے زیادہ ہےپاکستان کی تاریخ میں پہلی …	Business & Economics	2018-05-25	https://urdu.geo.tv/latest/184974-	Geo News	873
71548	اسٹیٹ بینک کا ماہ کےلیے مانیٹری پالیسی کا اعلان	اسٹیٹ بینک نے ائندہ ماہ کے لیے مانیٹری پالیسی کا اعلان کر دیا ہےاسٹیٹ بینک نے شرح سود اعشاریہ 50 بیسس پوائنٹس اضافہ کرتے ہوئے 650 فیصد کر دی گئیشرح سود فیصد برقرار معاشی نمو فیصد رہنے کا امکان مہینوں میں مہنگائی کی اوسط شرح 41 فیصد رہی اعلامیہاسٹیٹ بینک کے اعلامیے کے مطابق رواں مالی سال ملک کی معاشی ترقی کی شرح 58 فیصد رہے گی جو کہ گزشتہ 13 برس کے دوران بلند ترین سطح ہےمرکزی بینک کا کہنا ہے کہ مل…	Business & Economics	2018-05-25	https://urdu.geo.tv/latest/184965-	Geo News	523
71549	پاکستان اسٹاک ایکسچینج رواں سال کاروبار کے 100 دنوں میں 2300 پوائنٹس کااضافہ	کراچی پاکستان اسٹاک ایکسچینج میں رواں سال سے اب تک کاروبار کے 100 دن میں ہنڈرڈ انڈیکس میں 2300 پوائنٹس کا اضافہ ہواپاکستان اسٹاک ایکسچینج میں رواں سال سے اب تک کاروباری دنوں میں کاروبار میں استحکام رہا اور ہنڈرڈ انڈیکس میں اضافہ دیکھنے میں ایاجنوری 2018 سے اب تک کاروبار کے 100 دنوں میں پاکستان اسٹاک ایکسچینج کے ہنڈرڈ انڈیکس میں 2300 پوائنٹس کا اضافہ ہوا100 کاروباری دنوں میں 20 ارب شیئرز کے سودے ہ…	Business & Economics	2018-05-23	https://urdu.geo.tv/latest/184876-	Geo News	486
71550	کراچی میں مرغی کی قیمتوں میں کمی	کراچی شہر میں مرغی کی قیمتوں میں کمی کردی گئی جس کےبعد برائیلر مرغی کا گوشت 264 روپے فی کلو ہوگیاکمشنر کراچی کی جانب سے جاری نئی پرائس لسٹ کے مطابق تین روز میں زندہ برائیلر مرغی 14 روپے فی کلو سستی ہوگئی جس کے بعد برائیلر مرغی 184 روپے سے کم ہوکر 170 روپے فی کلو پرگئیپرائس لسٹ کے مطابق تین روز میں برائیلر مرغی کے گوشت میں 21 روپے تک کمی ہوچکی ہے اور برائیلر مرغی کا گوشت 285 روپے سے کم ہوکر264 روپ…	Business & Economics	2018-05-22	https://urdu.geo.tv/latest/184821-	Geo News	413
71551	فنانس بل میں سیمنٹ اور سگریٹ پر فیڈرل ایکسائز ڈیوٹی میں اضافہ	اسلام اباد وفاقی حکومت نے نئےمالی سال کے فنانس بل میں سگریٹ اور سیمنٹ پر فیڈرل ایکسائز ڈیوٹی میں اضافہ کردیاجیونیوز کے مطابق فنانس بل میں ٹیئر ون سگریٹ پر فیڈرل ایکسائز ڈیوٹی 230 روپے بڑھا دی گئی جس کے بعد ڈیوٹی 3740 روپے سے بڑھ کر 3970 روپے ہوگئی ہےفنانس بل میں ٹئیرٹو سگریٹ پر فیڈرل ایکسائز ڈیوٹی 106 روپے بڑھا کر1776 روپے کردی گئی جب کہ ٹئیر تھری سگریٹ پر فیڈرل ایکسائز ڈیوٹی 54 روپے بڑھا کر 854 …	Business & Economics	2018-05-21	https://urdu.geo.tv/latest/184770-	Geo News	607
71552	پاکستان اسٹاک ایکسچینج کے 100 انڈیکس میں رواں ہفتے فیصد کمی رہی	کراچی پاکستان اسٹاک ایکسچینج کے 100 انڈیکس میں ہفتے کے دوران فیصد کمی واقع ہوئیپاکستان اسٹاک ایکسچینج میں رواں ہفتے کے دوران مجموعی طور پر 1971 پوائنٹس کی کمی ہوئی اور انڈیکس 41 ہزار 623 پر بند ہوا جب کہ ہفتے کے دوران 100 انڈیکس میں فیصد کمی ہوئیاسٹاک مارکیٹ میں کاروباری ہفتے میں 57 کروڑ شیئرز کے سودے ہوئے جن کی مالیت 25 ارب روپے رہی بیرونی سرمایہ کاروں نے ایک کروڑ 99 لاکھ ڈالر مالیت کے شیئرز فرو…	Business & Economics	2018-05-19	https://urdu.geo.tv/latest/184673-	Geo News	467
71553	نان ٹیکس فائلر ڈالر اکانٹ نہیں رکھ سکتے وزیر خزانہ	اسلام اباد وفاقی وزیر خزانہ مفتاح اسماعیل نے کہا ہےکہ جو لوگ ڈالر اکانٹ رکھتے ہیں ان کے لیے ٹیکس فائلر ہونا لازم ہوگا اور نان ٹیکس فائلر ڈالر اکانٹ نہیں رکھ سکیں گےقومی اسمبلی میں بجٹ پر بحث کرتے ہوئے وزیر خزانہ مفتاح اسماعیل نےکہا کہ سمندر پار پاکستانیوں کے ملک میں زرمبادلہ بھیجنے پر کوئی پابندی نہیں اگر سمندر پار پاکستانی ایک لاکھ ڈالر سے زیادہ بھیجیں گے تو ذرائع پوچھے جائیں گے ایک کروڑ روپے سے…	Business & Economics	2018-05-18	https://urdu.geo.tv/latest/184627-	Geo News	1024
71554	ملکی زر مبادلہ کے ذخائر میں 36 کروڑ 40 لاکھ ڈالرز کی کمی	کراچی ایک ہفتے میں ملکی زرمبادلہ کے ذخائر میں 36 کروڑ 40 لاکھ ڈالرز کی کمی واقع ہوگئیاسٹیٹ بینک کےمطابق ایک ہفتے میں بیرونی قرض اور دیگر ادائیگی پر زرمبادلہ کے ذخائر میں 36 کروڑ 40 لاکھ ڈالرز کی کمی اگئی ہے اور مرکزی بینک کے ذخائر 10 ارب 80 کروڑ ڈالر رہ گئےاسٹیٹ بینک کا بتانا ہےکہ کمرشل بینکوں کے ذخائر 14 کروڑ ڈالر اضافے سے ارب 27 کروڑ ڈالر ہوگئے	Business & Economics	2018-05-17	https://urdu.geo.tv/latest/184594-	Geo News	348
71555	رمضان کی امد کراچی میں پھلوں کی قیمتوں میں من مانا اضافہ	کراچی ماہ رمضان کی امد کے ساتھ ہی شہر میں پھلوں کی قیمتوں میں من مانا اضافہ کردیا گیا ہےسبزی منڈی ہول سیلرز کے مطابق شہر میں ہول سیل مارکیٹ میں کیلے 30 روپے فی درجن اضافے سے 120روپے کے ہوگئے جب کہ اڑو کی قیمت میں 20 روپے فی کلو اضافہ کردیا گیا جس کے بعد اڑو 180 روپے فی کلو ہوگئے ہیںہول سیلرز کا کہنا ہےکہ شہر میں تربوز روپے فی کلواضافے کے بعد 27 روپے فی کلو ہوگیا ہےکہ جب کہ سیب 120روپے کلو کے حساب…	Business & Economics	2018-05-17	https://urdu.geo.tv/latest/184570-	Geo News	556
71556	رمضان المبارک کے دوران بینکوں کے اوقات کار کی تفصیلات جاری	کراچی اسٹیٹ بینک اف پاکستان نے رمضان المبارک کے دوران بینکوں کے اوقات کار کی تفصیلات جاری کردیںمرکزی بینک کی جانب سے جاری بیان کے مطابق رمضان کے مہینے میں تمام بینکس پیر تا جمعرات صبح بجے سے بجکر 15 منٹ تک بغیر کسی وقفے کے کھلے رہیں گےسعودی عرب خلیجی ریاستوں اور یورپ میں بھی کل رمضان کا پہلا روزہ رکھا جائے گااسٹیٹ بینک کے مطابق جمعہ کے روز تمام بینک بجے سے ساڑھے 12 بجے تک بغیر کسی وقفے کے کھلے رہ…	Business & Economics	2018-05-16	https://urdu.geo.tv/latest/184545-	Geo News	703
71557	کراچی رمضان سے قبل کھانے پینے کی اشیاء کی پرائس لسٹ جاری	رمضان المبارک کی مد کے پیش نظر کراچی میں تیاریوں کا سلسلہ جاری ہے لیکن یہ بھی ایک تلخ حقیقت ہے کہ ماہ مقدس کے غاز کے ساتھ ہی اشیائے خورونوش کی قیمتیں سمان سے باتیں کرنے لگتی ہیںایسے میں کمشنر کراچی نے سحر افطار کے لیے کھانے پینے کی اشیاء کی پرائس لسٹ جاری کردیسوئٹس اینڈ نمکو درجہ اول کی پرائس لسٹسموسہ قیمہ فی درجن 168 روپےسموسہ لو فی درجن 168 روپے بہترین کوالٹی کے ایک سموسے کی قیمت 14 روپےمکس پکو…	Business & Economics	2018-05-16	https://urdu.geo.tv/latest/184526-	Geo News	1249
71558	ملک بھر کے تمام یوٹیلٹی اسٹورز پر سستی اشیاء کی فروخت شروع	رمضان المبارک کے پیش نظر ملک بھر میں قائم تمام یوٹیلٹی اسٹورز پر دستیاب ایک ہزار سے زائد اشیائے ضروریہ کی قیمتوں میں کمی کردی گئییوٹیلٹی اسٹورز پر حکومت کی جانب سے ایک ارب 73 کروڑ روپے کی سبسڈی کے رمضان پیکج پر عملدرامد شروع ہوگیا جس کے تحت مارکیٹ کے مقابلے میں اشیاء ضروریہ سے 10 فیصد کم قیمت پر دستیاب ہیںتمام یوٹیلٹی اسٹورز پر فی کلو چینی 51 روپے میں دستیاب ہے جب کہ مارکیٹ میں چینی کی قیمت 56 رو…	Business & Economics	2018-05-16	https://urdu.geo.tv/latest/184521-	Geo News	1263
71559	ملک کی معاشی صورتحال کے مطابق بہترین بجٹ پیش کیا وزیر خزانہ	اسلام اباد وزیر خزانہ مفتاح اسماعیل کا کہنا ہےکہ حکومت نے ملک کی معاشی صورتحال کے مطابق بہترین بجٹ پیش کیاقومی اسمبلی میں بجٹ پر بحث سمیٹتے ہوئے وزیر خزانہ مفتاح اسماعیل نے کہا کہ ملکی معاشی صورتحال کے مطابق بہترین بجٹ پیش کیا بجٹ اس طرح ترتیب دیا ہے کہ مستحکم معیشت فروغ پاسکے برمدات میں کچھ سالوں میں کمی ہوئی اب خاصی بڑھی ہیںانہوں نے کہاکہ ہمیں یاد ہے ذرا ذرا پی پی پی دور میں 1212 گھنٹے بجلی غائ…	Business & Economics	2018-05-15	https://urdu.geo.tv/latest/184475-	Geo News	724
71560	رواں سال کیلئے زکو کا نصاب جاری کردیا گیا	وزارت مذہبی امور اور اسٹیٹ بینک اف پاکستان نے رواں سال کے لیے زکو کا نصاب جاری کردیامرکزی بینک کی جانب سے جاری بیان کے مطابق وزارت مذہبی امور نے رواں سال زکو کا نصاب جاری کردیا ہے جس کے تحت زکو کٹوتی کے لیے نصاب 39 ہزار198 روپے مقرر کیا گیا ہےوفاقی وزارت مذہبی امور نے رواں مالی سال کے نصاب کا اعلان کردیا رواںاسٹیٹ بینک کے مطابق یکم رمضان کو تمام بینکس سیونگ اکانٹ سے زکو کٹوتی کریں گے رواں سال سیو…	Business & Economics	2018-05-14	https://urdu.geo.tv/latest/184423-	Geo News	606
71561	کراچی میں برائیلر مرغی کا گوشت 25 روپے فی کلو سستا ہوگیا	کراچیبرائیلر مرغی کے گوشت میں فی کلو 25 روپے کمی کردی گئی جس کےبعد فی کلو گوشت کی قیمت 285 روپے ہوگئیکراچی میں گزشتہ چند روز سے مرغی کے گوشت کی قیمت میں ہوشربا اضافے پر شہریوں نے شدید غصے کا اظہار کیا تھا لیکن ابشہر میں اب مرغی کے گوشت کی قیمت میں 25 روپے فی کلو کمی کردی گئی ہےنئی پرائس لسٹ کے مطابق کراچی میں برائیلر مرغی کاگوشت 25 روپے کمی کے بعد310 روپے سے کم ہوکر 285 روپے فی کلو پر گیا ہےپرائس…	Business & Economics	2018-05-14	https://urdu.geo.tv/latest/184404-	Geo News	540
71562	میرا کام ایف بی کی وصولیاں بڑھانا نہیں بزنس کمیونٹی کو مراعات دینا ہے	کراچی وزیر خزانہ مفتاح اسماعیل نے کہا ہےکہمیرا کام ایف بی کی وصولیاں بڑھانا نہیں بزنس کمیونٹی کو مراعات دینا ہےبجٹ کےبغیر حکومت ایک دن بھی نہیں چل سکتی اس کے بغیر حکومت نظم نسق نہیں چلاسکتیں مفتاح اسماعیلکراچی میں تاجروں سے گفتگو کرتے ہوئے وزیر خزانہ مفتاح اسماعیل نے کہا کہ ادویات پرکسٹم ڈیوٹی میں کمی پرغور کریں گے لیکن گاڑیوں پر ٹیکس سے پیچھے نہیں ہٹیں گےانہوں نے کہاکہ متحدہ عرب امارات سے تجارت …	Business & Economics	2018-05-12	https://urdu.geo.tv/latest/184329-	Geo News	956
71563	یوٹیلیٹی اسٹورز پر رمضان پیکیج کا اطلاق 14 مئی سے ہوگا	اسلام اباد ترجمان یوٹیلیٹی اسٹورز کے مطابق ملک بھر کے یوٹیلیٹی اسٹورز پر رمضان پیکیج کا اطلاق 14 مئی سے ہوگاوفاقی حکومت نے رمضان پیکیج کے تحت یوٹیلیٹی اسٹورز پر سبسڈی دینے کا فیصلہ کیا ہے جس کے تحت ایک ہزار سے زائد اشیاء سستے داموں دستیاب ہوں گیجیونیوز کے مطابق ترجمان یوٹیلیٹی اسٹورز کا کہنا ہےکہ 14 مئی سے رمضان پیکیج کے اطلاق کے بعد یوٹیلیٹی اسٹورز پراشیاء خردونوش میں سبسڈی چاند رات تک جاری رہے …	Business & Economics	2018-05-11	https://urdu.geo.tv/latest/184286-	Geo News	811
71564	ایران جوہری معاہدے سے امریکی دستبرداری کے بعد تیل کی قیمتوں میں اضافہ	نیویارک امریکا کی جانب سے ایران سے ہونے والے جوہری معاہدے سے دستبرداری کے بعد عالمی مارکیٹ میں خام تیل کی قیمتوں میں فیصد سے زائد اضافہ ہوگیاغیر ملکی خبر ایجنسی کے مطابق ایران معاہدے سے دستبرداری پر عالمی تیل سپلائی غیریقینی صورتحال سے دوچار ہے اور خام تیل کی قیمتیں ساڑھے سال کی بلند ترین سطح پر پہنچ گئیںبرینٹ کروڈ ائل کی فی بیرل قیمت 24 فیصد اضافے سے 7675 ڈالر ہوگئی اور برینٹ کروڈ کی قیمت نومبر …	Business & Economics	2018-05-09	https://urdu.geo.tv/latest/184139-	Geo News	872
71565	ڈاکٹر رتھ فا کی خدمات کے اعتراف میں 50 روپے کا یادگاری سکہ جاری	کراچی اسٹیٹ بینک نے پاکستان میں جذام کے مرض کو شکست دینے والی جرمنڈاکٹر رتھ فا کی خدمات کے اعترافمیں 50 روپے کا یادگاری سکہ جاری کر دیا ہےیادگاری سکہ جاری کرنے کی تقریب اسٹیٹ بینک کے کراچی میں ہیڈ کوارٹرز میں ہوئی جس میں جرمنی کے سفیر مارٹن کوبلر اور اسٹیٹ بینک کے گورنر طارق باجوہ نے شرکت کیتقریب سے خطاب میں گورنر اسٹیٹ بینک طارق باجوہ کا کہنا تھا کہ ڈاکٹر رتھ فا نے اپنی زندگی پاکستان میں جذام کے…	Business & Economics	2018-05-08	https://urdu.geo.tv/latest/184123-	Geo News	2051
71566	حکومت کا رمضان میں یوٹیلیٹی اسٹورز پر ایک ہزار سے زائد اشیاء پر سبسڈی کا فیصلہ	اسلام اباد حکومت نے رمضان المبارک کے لیے پیکیج کو حتمی شکل دے دیجیونیوز کے مطابق حکومت نے رمضان پیکیج کے تحت یوٹیلیٹی اسٹورز پر سبسڈی دینے کا فیصلہ کیا ہے جس کے تحت ایک ہزار سے زائد اشیاء سستے داموں دستیاب ہوں گیسستی اشیاء میں ٹا چینی چائے چاول دال چنا بیسنکوکنگ ئل شامل ہیں جب کہ دودھ مشروبات کھجور اور مصالحہ جات بھی سستی قیمت پردستیاب ہوں گےحکومت کی جانب سے یوٹیلٹی اسٹورزکے لیے ایک ارب 73 کروڑ ر…	Business & Economics	2018-05-08	https://urdu.geo.tv/latest/184105-	Geo News	425
71567	چینی کمپنی علی بابا نے دراز ڈاٹ پی کے خرید لی	پاکستان کی مقبول ای کامرس ویب سائٹ دراز ڈاٹ پی کو چین کے علی بابا گروپ نے خرید لیاخبررساں ادارےرائٹرز کے مطابق راکٹ انٹرنیٹ کمپنی نے اپنی جنوبی ایشیاء کی مقبول ای کامرس ویب سائٹ دراز علی بابا گروپ کو فروخت کردیا ہےراکٹ انٹرنیٹ کے چیف ایگزیکٹو فیسر سی ای او الیور سیم ور نے ایک پریس کانفرنس کے دوران بتایا کہ دراز کو علی بابا گروپ کو فروخت کرنےکا مقصد ایک نیا تجربہ کرنا ہے تاکہ مارکیٹ میں کمپنی سب س…	Business & Economics	2018-05-08	https://urdu.geo.tv/latest/184095-	Geo News	742
71568	اسٹیٹ بینک نے بینکنگ سسٹم میں 1070 ارب روپے شامل کر دئیے	اسٹیٹ بینک اف پاکستان نے اوپن مارکیٹ اپریشن کے تحت بینکنگ سسٹم میں 1070 ارب روپے شامل کر دئیےاسٹیٹ بینک اف پاکستان نے اوپن مارکیٹ اپریشن ریورس ریپو کے تحت بینکنگ سسٹم میں روز کے لیے 601 فیصد سالانہ ریٹ اف ریٹرن کے حساب سے 1070 ارب روپے شامل کر دیےاوپن مارکیٹ اپریشن میں پیش کردہ بولی کی رینج 608 فیصد تا 601 فیصد سالانہ کے حساب سے 1090 ارب 15 کروڑ روپے مقرر کیے گئے تھےنیلامی میں شرکت کرنے والے تمام…	Business & Economics	2018-05-07	https://urdu.geo.tv/latest/184058-	Geo News	560
71569	شدید گرمی میں بن قاسم یونٹ کی خرابی کے الیکٹرک کو نوٹس جاری	کراچی نیشنل الیکٹرک پاور ریگولیٹری اتھارٹی نیپرا نے کراچی میں شدید گرمی کے دوران بن قاسم یونٹ کی خرابی کا سخت نوٹس لیتے ہوئے عوامی مشکلات پر کے الیکٹرک کو نوٹس جاری کردیانوٹس میں کہا گیا ہے کہ کے الیکٹرک بن قاسم بجلی گھر یونٹ کی خرابی کی وجوہات بتائے اور بیان کرے کہ کے الیکٹرک یونٹس کی بہتر مینٹی نینس کیوں نہ کر سکینیپرا ذرائع نے انکشاف کیا ہے کہ بن قاسم پلانٹ کے ایک نہیں دو یونٹس بجلی پیدا نہیں …	Business & Economics	2018-05-07	https://urdu.geo.tv/latest/184054-	Geo News	871
71570	اپریل میں گندم کی برامدات کا حجم ریکارڈ لاکھ ٹن سے متجاوز	اسلام اباد رواں برس اپریل کے دوران گندم کی برامدات میں ریکارڈ اضافے سے برامدات کا حجم 3لاکھ ٹن سے تجاوز کرگیا جو ملکی تاریخ میں ایک ماہ کے دوران کی جانے والی گندم کی سب سے زیادہ برامدات ہیںوفاق ایوان ہائے صنعت وتجارت پاکستان ایف پی سی سی ائی کی قائمہ کمیٹی برائے برامدات کے چیئرمین محمود مولوی نے کہا ہے کہ حکومت نے رواں مالی سال کے اختتام تک سمندر کے ذریعے گندم کا برامدی ہدف14 ملین ٹن حاصل کرلیا ج…	Business & Economics	2018-05-04	https://urdu.geo.tv/latest/183942-	Geo News	1049
71571	سندھ میں سی این جی کی قیمت میں ایک روپے 70 پیسے کا اضافہ	سندھ میں سی این جی پمپ مالکان نے گٹھ جوڑ کرکے گیس کی قیمت میں اضافہ کردیاانڈسٹری ذرائع کا کہنا ہے کہ پمپ مالکان نے خفیہ اجلاس کےبعد سی این جی کی قیمتیں بڑھائیںذرائع کے مطابق سندھ میں سی این جی کی قیمت میں ایک روپے 70 پیسے کا اضافہ کردیا گیاہے جس کے بعد سی این جی کی نئی قیمت 81 روپے 69 پیسےہوگئی ہے	Business & Economics	2018-05-03	https://urdu.geo.tv/latest/183872-	Geo News	298
71572	پیٹرولیم مصنوعات پر ٹیکس شرح اب بھی پیپلزپارٹی کے دور سے کم ہے مفتاح اسماعیل	کراچی وزیر خزانہ مفتاح اسماعیل نے پیٹرولیم مصنوعات کی قیمتوں میں اضافے پر پیپلز پارٹی کی تنقید کو مسترد کرتے ہوئے اسے بلاجواز قرار دے دیامفتاح اسماعیل نے اپنے بیان میں کہا کہ پیپلزپارٹی کے دور کے مقابلے میں پیٹرولیم مصنوعات کی قیمتیں اب بھی کم ہیں بیشتر پیٹرولیم مصنوعات پر ٹیکس کی شرح بھی پیپلزپارٹی کے دورحکومت سے کم ہےوزارت خزانہ کی جانب سے جاری نوٹیفکیشن کے مطابق پیٹرول کی نئی قیمت 87 روپے 70 پ…	Business & Economics	2018-05-01	https://urdu.geo.tv/latest/183772-	Geo News	848
71573	چوروں کو مراعات نہیں دے رہے انہیں قومی دھارے میں لانا ضروری ہے مفتاح اسماعیل	کراچی وفاقی وزیر خزانہ مفتاح اسماعیل نے کہا ہے کہ چوروں کو مراعات نہیں دے رہے مگر انہیں قومی دھارے میں لانا ضروری ہےکراچی میں ئی کیپ کے تحت پوسٹ بجٹ سیمنار سے خطاب کرتے ہوئے وفاقی وزیر خزانہ مفتاح اسماعیل نے کہا کہ گرین لائن کا منصوبہ ہمیں بنانا تھا تاہم بسیں سندھ حکومت کی ذمے داری تھی پاکستان پیپلز پارٹی کے سرجانی میں ووٹرز نہیں ہیں اسی لیے دلچسپی بھی نہیں ہےانہوں نے کہا کہ کے پی کے میں میٹرو بس…	Business & Economics	2018-05-01	https://urdu.geo.tv/latest/183730-	Geo News	2548
71574	پیٹرول ایک روپیہ 70 پیسے مہنگا ہو گیا	اسلام باد حکومت نے ائل اینڈ گیس ریگولیٹری اتھارٹی اوگرا کی پیٹرول روپے 22 پیسے فی لیٹر مہنگا کرنے کی تجویز مسترد کرتے ہوئے فی لیٹر پیٹرول کی قیمت میں ایک روپیہ 70 پیسے اضافہ کردیاوزارت خزانہ کی جانب سے جاری نوٹیفکیشن کے مطابقپیٹرول کی نئی قیمت 87 روپے 70 پیسے فی لیٹر مقرر کی گئی ہےڈیزل روپے 31 پیسے فی لیٹر مہنگا ہونے کے بعدڈیزل کی نئی قیمت 98 روپے 76 پیسے فی لیٹر تک پہنچ گئی ہےمٹی کے تیل کی قیمت …	Business & Economics	2018-05-01	https://urdu.geo.tv/latest/183684-	Geo News	1147
71575	ایف بی کی ٹیکس وصولیوں میں 16 فیصد اضافہ	فیڈرل بورڈ اف ریوینیو ایف بی ار نے مالی سال 182017 کے ابتدائی 10 ماہ کے دوران ٹیکس وصولیوں کے اعداد شمار جاری کردیےایف بی ار کی جانب سے جاری اعداد شمار کے مطابق مالی سال 182017 کے ابتدائی 10 ماہ میں 2922 ارب روپےکےمحصولات اکٹھے ہوئےاسکیم کے تحت فیصد ٹیکس دے کر بیرون ملک سے جتنے چاہیں پیسے پاکستان لائے جا سکیں گے جبکہ ایک لاکھ روپے ماہانہ مدنی پر کوئی ٹیکس نہیں ہوگاایف بی کے مطابق گزشتہ مالی سال م…	Business & Economics	2018-04-30	https://urdu.geo.tv/latest/183729-	Geo News	2067
71576	قومی بچت اسکیموں پر منافع کی شرح میں 14 ماہ بعد اضافہ	قومی بچت اسکیموں پر منافع کی شرح میں 14 ماہ بعد اضافہ کردیا گیا جن کا اطلاق یکم مئی 2018 سے ہوگاڈائریکٹر جنرل قومی بچت ظفر مسعود کا کہنا ہے کہ بہبود سیونگ سرٹیفکیٹ کی شرح 072 فیصد بڑھادی گئی جس کے بعد نئی شرح منافع 936 فیصد سے بڑھ کر 1008 فیصد ہوگئی ہےڈی جی قومی بچت کے مطابق پینشنرز بینیفٹ اکانٹس کے منافع میں بھی 072 فیصد اضافہ کیا گیا جو کہ اب 1008 فیصد ہوگیا ہے اور یہ پہلے 936 فیصد تھاانہوں نے …	Business & Economics	2018-04-30	https://urdu.geo.tv/latest/183723-	Geo News	917
71577	پاکستان کے زرمبادلہ کے ذخائر میں ایک ارب ڈالر کا اضافہ	اسلام اباد پاکستان کے زرمبادلہ کے ذخائر میں ایک ارب ڈالر کا اضافہ ہوا ہے جس کے بعد زرمبادلہ کے ذخائر 18 ارب 10 کروڑ ڈالر ہوگئےجیو نیوز کو ملنے والی معلومات کے مطابق چین کے ایک کمرشل بینک سے معاہدہ طے پاگیا ہے جس کے مطابق ہفتے اور اتوار کی درمیانی شب پاکستان کے اکانٹ میں ایک ارب ڈالر منتقل کردیے گئے ہیں جو پیر کو پاکستان کے اکاونٹ میں ظاہر ہوجائیں گےرقم کی اس منتقلی سے روپے پر دبا میں بھی کمی ئے گ…	Business & Economics	2018-04-29	https://urdu.geo.tv/latest/183673-	Geo News	549
71578	حکومت نے بجٹ میں پیٹرولیم لیوی 200 فیصد بڑھانے کی تجویز دے دی	اسلام اباد حکومت نے ئندہ بجٹ میں پیٹرولیم منصوعات پر پیٹرولیم لیوی کی حد بڑھانےکی تجویز دے دیفنانس بل میں حکومت نے پیٹرولیم مصنوعات پر پیٹرولیم لیوی ایکٹ میں ترمیم کردی اور پیٹرولیم مصنوعات پر زیادہ سے زیادہ پیٹرولیم لیوی 200 فیصد بڑھانےکی تجویز دی گئی ہےفنانس بل میں ڈیزل پیٹرول مٹی کےتیل ہائی اوکٹین پرلیوی 30 روپے فی لیٹر تک کرنے کی سفارش کی گئی ہےفنانس بل میں لائٹ اسپیڈ ڈیزل گیسولین ای 10 پر بھ…	Business & Economics	2018-04-28	https://urdu.geo.tv/latest/183639-	Geo News	838
71579	بیل پیکج پر ئی ایم ایف کی طرف جانے کا ارادہ نہیں وزیر خزانہ	اسلام باد وزیر خزانہ مفتاح اسماعیل کا کہنا ہے کہبیل پیکج کے لیے ئی ایم ایف کی طرف جانے کا کوئی ارادہ نہیں بلکہ بجٹ خسارے کو ساڑھے فی صد پر روکیں گےیاد رہے کہ گذشتہ روز وفاقی وزیر خزانہ مفتاح اسماعیل نے مالی سال 192018 کے لیے ہزار 932 ارب 50کروڑ روپے حجم کا بجٹ پیش کیا تھاوزیراعظم شاہد خاقان عباسی کے معاون خصوصی برائے ریونیو ہارون اختر کے ہمراہ پوسٹ بجٹ پریس کانفرنس کرتے ہوئے وزیر خزانہ مفتاح اسما…	Business & Economics	2018-04-28	https://urdu.geo.tv/latest/183638-	Geo News	1655
71580	بجٹ 192018 سگریٹ مہنگے ہو گئے	وفاقی حکومت نے سالانہ بجٹ 192018 میں سگریٹ پر عائد ڈیوٹی میں اضافہ کر دیا ہےج ہی وفاقی وزیر کا حلف اٹھانے والے وزیر خزانہ مفتاح اسماعیل نے ئندہ مالی سال کا بجٹ قومی اسمبلی میں پیش کیا جس کا مجموعی جحم 5932 ارب 50 کروڑ روپے ہےوفاقی حکومت نے جہاں بہت سے شعبوں میں نئے ٹیکسز لاگو کیے ہیں وہیں سگریٹ پر عائد ڈیوٹی میں بھی اضافہ کیابجٹ کےبغیر حکومت ایک دن بھی نہیں چل سکتی اس کے بغیر حکومت نظم نسق نہیں چ…	Business & Economics	2018-04-27	https://urdu.geo.tv/latest/183609-	Geo News	910
71581	پاکستان اسٹاک ایکسچینج میں تیزی 15 ارب 35 کروڑ روپے سے زائد کی سرمایہ کاری	کراچی پاکستان اسٹاک ایکسچینج میں کاروباری ہفتے کے اخری روز اتار چڑھا کے بعد تیزی دیکھنے میں ئی اور کے ایس ای 100 انڈیکس کی 45500 کی نفسیاتی حد بحال ہو گئیفروخت کے دبا اور پرافٹ ٹیکنگ کے سبب کاروبار کا اغاز مندی سے ہوا تاہم وفاقی بجٹ میں ٹیکسز میں کمی کی اطلاعات کے باعث مقامی سرمایہ گروپ مارکیٹ میں سرگرم نظر ائے اور منافع بخش سیکٹر میں خریداری کی جس کے نتیجے میں گزشتہ کئی روز سے چھائی مندی کے اثرا…	Business & Economics	2018-04-27	https://urdu.geo.tv/latest/183607-	Geo News	1982
71582	مالی سال 192018 کیلئے 52 کھرب 93 ارب 50 کروڑ روپے کا بجٹ پیش	اسلام اباد وفاقی وزیر خزانہ مفتاح اسماعیل نے مالی سال 192018 کے لیے ہزار 932 ارب 50کروڑ روپے حجم کا بجٹ پیش کردیااسپیکر قومی اسمبلی کی زیرصدارت اسمبلی کا اجلاس ہوا جس میں اپوزیشن نے مفتاح اسماعیل کو وفاقی وزیر کا درجہ دیئے جانے پر بجٹ اجلاس سے واک اٹ کردیاقومی اسمبلی میں بجٹ تقریر کا اغاز کرتے ہوئے مفتاح اسماعیل نے کہا کہ بجٹ کےبغیر حکومت ایک دن بھی نہیں چل سکتی اس کے بغیر حکومتیں نظم نسق نہیں چل…	Business & Economics	2018-04-27	https://urdu.geo.tv/latest/183554-	Geo News	7229
71583	اوگرا نے پیٹرولیم مصنوعات کی قیمتوں میں اضافے کی سفارش کردی	اسلام اباد اوگرا نے ائندہ ماہ کے لیے پیٹرولیم مصنوعات کی قیمتوں میں اضافے کی سفارش کرتے ہوئے پیٹرول روپے فی لیٹر تک مہنگا کرنے کی تجویز دے دیذرائع کے مطابق ائل اینڈ گیس ریگولیٹری اتھارٹی اوگرا کی جانب سے وزارت پیٹرولیم کو سمری بھیجی گئی ہے جس میں پیٹرولیم مصنوعات کی قیمتوں میں اضافہ تجویز کیا گیاہےذرائع کے مطابق اوگرا کی جانب سے پیٹرول روپے 22 پیسے اور مٹی کا تیل روپے 97 پیسے فی لیٹر مہنگا کرنے ک…	Business & Economics	2018-04-27	https://urdu.geo.tv/latest/183596-	Geo News	590
71584	اقتصادی رابطہ کمیٹی نے رمضان ریلیف پیکج 2018 کی منظوری دے دی	اسلام اباد وفاقی کابینہ کی اقتصادی رابطہ کمیٹی ای سی سی نے یوٹیلٹی اسٹورز کارپوریشن کی طرف سے فراہم کردہ 19 اشیائے ضروریہ کے لیے رمضان ریلیف پیکج 2018ءکی منظوری دے دیپاکستان کی اقتصادی ترقی کی شرح گزشتہ 13 سال میں سب سے زیادہ رہی اور افراط زر 38 فیصد پر گئی ہے مشیر خزانہ مفتاح اسماعیلوزیراعظم شاہد خاقان عباسی کی زیر صدارت ای سی سی کا اجلاس وزیراعظم افس میں منعقد ہوا اجلاس نے رمضان ریلیف پیکج کے ت…	Business & Economics	2018-04-26	https://urdu.geo.tv/latest/183555-	Geo News	1357
71585	رواں مالی سال شرح نمو 579 فیصد رہی اقتصادی سروے	وفاقی حکومت نے مالی سال 182017 کی اقتصادی جائزہ رپورٹ جاری کردی ہے جس کے مطابق شرح نمو گزشتہ 13 برسوں میں سب سے زیادہ یعنی 58 فیصد رہیوفاقی وزیر داخلہ اور وزیر برائے پلاننگ ڈویلمپنٹ اینڈ ریفارمز احسن اقبال اور وزیراعظم کے مشیر خزانہ مفتاح اسماعیل نے مشترکہ پریس کانفرنس میں اقتصادی جائزہ رپورٹ 182017 پیش کیانہوں نے کہا کہ پاکستان میں اقتصادی ترقی کی شرح گزشتہ 13 برسوں میں سب سے زیادہ 579 فیصد رہی …	Business & Economics	2018-04-26	https://urdu.geo.tv/latest/183504-	Geo News	3626
71586	اوپن مارکیٹ میں ڈالر مزید مہنگا 118 روپے 80 پیسے کا ہوگیا	اسلام اباد اسٹیٹ بینک کا اوپن مارکیٹ میں ڈالر مہنگا ہونے کا نوٹس لینے کے باوجود امریکی ڈالر کی اونچی اڑان نہ رک سکی اور ڈالر 30 پیسے مزید مہنگا ہوکر نئی بلند ترین سطح 118 روپے 80 پیسے پر پہنچ گیااوپن مارکیٹ میں مسلسل روپے کے مقابلے امریکی ڈالر مہنگا ہونے پر مرکزی بینک حکام اور ایکسچینج کمپنیز کے عہدیداران کے ساتھ اجلاس بھی ہواجمعہ کو اوپن کرنسی مارکیٹ میں روپے کے مقابلے میں امریکی ڈالرکی قدر میں …	Business & Economics	2018-04-25	https://urdu.geo.tv/latest/183494-	Geo News	1112
71587	مشترکہ مفادات کونسل نے پہلی قومی ابی پالیسی کی منظوری دے دی	اسلام ابادوزیراعظم شاہد خاقان عباسی کی زیر صدارت ہونے والے مشترکہ مفادات کونسل کے اجلاس میںپہلی ابی پالیسی اور پاکستان واٹر چارٹر کی متفقہ طور پر منظوری دےدیمشترکہ مفادات کونسل کا 37 واں اجلاس وزیراعظم شاہد خاقان عباسی کی زیر صدارت وزیراعظم افس میں منعقد ہوااجلاس میں وزیراعلی پنجاب محمد شہباز شریف وزیر اعلی سندھ سید مراد علی شاہ وزیراعلی خیبرپختونخوا پرویز خٹک وزیر اعلی بلوچستان عبدالقدوس بزنجو و…	Business & Economics	2018-04-24	https://urdu.geo.tv/latest/183397-	Geo News	999
71588	نیپرا نے بجلی ایک روپے 86 پیسے فی یونٹ سستی کردی	اسلام اباد نیشنل الیکٹرک پاور ریگولیٹری اتھارٹی نیپرا نے مارچ کی فیول پرائس ایڈجسٹمنٹ کے تحت بجلی سستی کرنے کی منظوری دےدیجیونیوز کے مطابق نیپرا میں مارچ کی فیول پرائس ایڈجسٹمنٹ کی سماعت ہوئی جس میں سینٹرل پاور پرچیزنگ ایجنسی نے بجلی فی یونٹ 44 پیسے مہنگی کرنے کی درخواست کیدرخواست میں کہا گیا کہ مارچ میں بجلی پیداوار پر فی یونٹ فیول لاگت 44 پیسے بڑھی مارچ میں کل ارب 74 کروڑ یونٹ بجلی بنی مارچ میں…	Business & Economics	2018-04-24	https://urdu.geo.tv/latest/183421-	Geo News	662
71589	سوئی سدرن نے کے الیکٹرک کو گیس سپلائی میں اضافہ شروع کردیا	کراچی سوئی سدرن نے کے الیکٹرک کو گیس سپلائی میں اضافہ شروع کر دیا جو 130 ایم ایم سی ایف ڈی تک کی جارہی ہےسوئی سدرن گیس کمپنی ذرائع کے مطابق مقامی گیس کی سپلائی 130 ملین مکعب فٹ جب کہ بقیہ 60 ایم ایم سی ایف ڈی گیس ایل این جی امپورٹ پر سپلائی ہو گیکے الیکٹرک کو جتنی گیس درکار ہوگی وہ سوئی سدرن دے گی شہر میں اب لوڈشیڈنگ نہیں ہوگی کے الیکٹرک کو سرکاری تحویل میں لیے جانے کا کوئی امکان نہیں شاہد خاقان …	Business & Economics	2018-04-23	https://urdu.geo.tv/latest/183365-	Geo News	979
71590	انٹربینک مارکیٹ میں روپے کے مقابلے میں ڈالر کی قدر میں استحکام	کراچی جمعہ کو اوپن کرنسی مارکیٹ میں روپے کے مقابلے میں امریکی ڈالرکی قدر میں مزید 20پیسے کااضافہ ریکارڈ کیا گیا جب کہ انٹربینک مارکیٹ میں ڈالر کی قدر میں استحکام رہافاریکس ایسوسی ایشن اف پاکستان کی جانب سے جاری اعداد شمار کے مطابق جمعہ کو انٹربینک مارکیٹ میں روپے کے مقابلے میں امریکی ڈالر کی قدرمیں استحکام رہا جس کے نتیجے میں امریکی ڈالر کی قیمت خرید 11562 روپے اور قیمت فروخت 11572روپے پرمستحکم ر…	Business & Economics	2018-04-21	https://urdu.geo.tv/latest/183282-	Geo News	598
71591	سونے کی قیمت تاریخ کی بلند ترین سطح پر پہنچ گئی	پاکستان میں سونے کی قیمت تاریخ کی بلند ترین سطح 60 ہزار 250 روپے فی تولہ پر پہنچ گئیسندھ صرافہ بازار ایسوسی ایشن کے مطابق سونے کی فی تولہ قیمت میں 250 روپے اضافہ ہوا جس کے بعد ایک تولہ سونا کی قیمت 60 ہزار 250 روپے ہوگئی ہےاس کے علاوہ 10 گرام سونے کی قیمت 214 روپے اضافے سے 51 ہزار 642 روپے پر پہنچ گئی حالانکہ عالمی مارکیٹ میں سونے کی قیمت ایک ڈالر کم ہوکر 1348 ڈالر فی اونس ہوگئی ہے	Business & Economics	2018-04-19	https://urdu.geo.tv/latest/183195-	Geo News	384
71592	پاکستان کے زرمبادلہ کے ذخائر میں مزید کروڑ 43 لاکھ ڈالر کی کمی	پاکستان کے زر مبادلہ کے ذخائر میں کمی کا سلسلہ جاری ہے اور اس میں مزید کروڑ 43 لاکھ ڈالر کمی واقع ہوگئی ہےاسٹیٹ بینک اف پاکستان کی جانب سے جاری اعداد شمار کے مطابق مجموعی طور پر زرمبادلہ کے ذخائر میں کروڑ 43 لاکھ ڈالر کمی واقع ہوئی ہے جس کے بعد زرمبادلہ کے ذخائر 17 ارب 54 کروڑ ڈالر رہ گئے ہیں6 اپریل کو ختم ہونے والے ہفتے پر ملکی زرمبادلہ کے ذخائر17 ارب 63 کروڑ 98لاکھ ڈالرز کی سطح پر رہےاسٹیٹ بینک…	Business & Economics	2018-04-19	https://urdu.geo.tv/latest/183187-	Geo News	661
71593	پاکستان میں سالانہ 80 ارب سگریٹ فروخت ہورہے ہیں ایف بی ار ذرائع	اسلام اباد ایف بی ار کا کہنا ہےکہ پاکستان میں سالانہ 80 ارب سگریٹ فروخت ہورہے ہیںایف بی ار ذرائع کے مطابق رواں مالی سال سگریٹ پر ریونیو وصولی میں45 فی صداضافہ ہوا سگریٹ پر ریونیو میں اضافہ تیسرے درجے کے ٹیکس سلیب سےہوا تیسرے درجے کا ٹیکس سلیب جاری رکھنے سے سگریٹ پر ٹیکس چوری مزید کم ہوگیذرائع نے بتایا کہ گزشتہ سال نان ٹیکس سگریٹ کی فروخت سے 130 ارب روپےخسارہ تھا گزشتہ سال سگریٹ کے غیرقانونی کاروب…	Business & Economics	2018-04-19	https://urdu.geo.tv/latest/183180-	Geo News	591
71594	سونے کی فی تولہ قیمت 60 ہزار روپے کی سطح پر پہنچ گئی	سونے کی قیمت میں اضافے کا سلسلہ جاری ہے اور اب اس کی فی تولہ قیمت میں مزید 450 روپے کا اضافہ ہوگیا ہےل سندھ صرافہ بازار ایسوسی ایشن کے مطابق ایک تولہ سونے کی قیمت میں 450 روپے کا اضافہ ہوگیا ہے جس کے بعد ایک تولہ سونے کی قیمت 60 ہزار روپے کی سطح پر پہنچ گئی ہےاس کے علاوہ 10 گرام سونے کی قیمت 386 روپے اضافے سے 51 ہزار 428 روپے ہوگئی ہےعالمی مارکیٹ میں سونا ڈالر مہنگا ہو کر ایک ہزار 349 ڈالر فی اون…	Business & Economics	2018-04-18	https://urdu.geo.tv/latest/183140-	Geo News	409
71595	وفاقی کابینہ نے سالہ بجٹ اسٹریٹجی پیپر کی منظوری دے دی	اسلام اباد وفاقی کابینہ کے خصوصی اجلاس میں سالہ بجٹ اسٹریٹجی پیپر کی منظوری دے دی گئی جس میں وسیع البنیاد چار اہداف مقرر کیے گئے ہیں اور اس میں قرضوں میں اضافہ کو روکنے کی حکمت عملی بھی شامل ہےاسلام اباد میں وزیراعظم شاہد خاقان عباسی کی سربراہی میں ہونے والے وفاقی کابینہ کے اجلاس میں 192018 سے 2120120 کے لیے میزانیاتی حکمت عملی دستاویز بجٹ اسٹریٹیجی پیپر کی منظوری دی گئیاسٹریٹجی پیپر میں وسیع الب…	Business & Economics	2018-04-17	https://urdu.geo.tv/latest/183096-	Geo News	1093
71596	جولائی تا مارچ بینکوں کے کارپوریٹ ٹیکس میں 21 فیصد نمایاں کمی	کراچی جولائی تامارچ بینکوں کےکارپوریٹ ٹیکس میں 21 فیصدنمایاں کمی واقع ہوئیایف بی ار ذرائع کے مطابق رواں مالی سال کے ماہ بینکوں سےکارپوریٹ ٹیکس میں 12 ارب کمی ہوئی کارپوریٹ ٹیکس میں کمی کے باعث 44 ارب روپے اکٹھے ہوئےذرائع کا کہنا ہےکہ بینکوں کاسرمایہ کاری پر منافع کم ہونے سے ٹیکس وصولی میں کمی ہوئی جب کہ گزشتہ مالی سال اسی مدت میں کارپوریٹ ٹیکس پر 56 ارب روپے وصول ہوئے تھے	Business & Economics	2018-04-17	https://urdu.geo.tv/latest/183060-	Geo News	374
71597	ئندہ مالی سال کے لیے قومی ترقیاتی بجٹ ہزار ارب سے زائد کا ہو گا احسن اقبال	وفاقی وزیر منصوبہ بندی احسن اقبال نے کہا ہے کہ ئندہ مالی سال کا مجموعی قومی ترقیاتی بجٹ ہزار ارب روپے سے زائد ہو گائندہ مالی سال کے لیے وفاق اور صوبوں کے ترقیاتی بجٹ کی سفارشات کی منظوری کے لیے وفاقی وزیر منصوبہ بندی احسن اقبال کی زیر صدارت اسلام باد میں پلان کورڈینیشن کمیٹی کا سالانہ اجلاس ہوااجلاس میں طے پایا کہ ئندہ مالی سال میں توانائی انفرا اسٹرکچر اور ہیومن ریسورس کے شعبوں کی ترقی سمیت اعلی…	Business & Economics	2018-04-16	https://urdu.geo.tv/latest/183037-	Geo News	1151
71598	ملک کی معاشی ترقی کی رفتار سے مطمئن نہیں مشیر خزانہ	اسلام اباد مشیر خزانہ مفتاح اسماعیل کا کہنا ہےکہ ملک کی معاشی ترقی کی رفتار سے مطمئن نہیں لہذا اسے اور زیادہ ہونا ہے جب کہ پاکستان کوسالانہ 10 فیصد اقتصادی ترقی کی رفتارسے گے بڑھنا ہوگااسلام باد میں سیمینار سے خطاب کرتے ہوئے مشیر خزانہ مفتاح اسماعیل نے کہا کہ پاکستان میں معاشی پالیسیز درست سمت ہیں معاشی ترقی کی شرح سال میں ساڑھے فیصد سالانہ رہی تاہم معاشی ترقی کی رفتار سے مطمئن نہیں اسے اور زیادہ…	Business & Economics	2018-04-16	https://urdu.geo.tv/latest/183015-	Geo News	1418
71599	زرمبادلہ کے ذخائر میں مزید 15 کروڑ 66 لاکھ ڈالرز کمی	کراچی بیرونی قرضوں اور سرکاری مد میں ادائیگیوں کے باعث ملکی زرمبادلہ کے ذخائر میں مسلسل کمی کا سلسلہ جاری ہے اور گزشتہ ہفتے زرمبادلہ کے ذخائر مزید 15کروڑ 66 لاکھ ڈالرز کم ہوگئیاسٹیٹ بینک کی جانب سے جاری اعداد وشمار کے مطابق اپریل کو ختم ہونے والے ہفتے پر ملکی زرمبادلہ کے ذخائر17 ارب 63 کروڑ 98لاکھ ڈالرز کی سطح پر رہےاس دوران مرکزی بینک کے ذخائر16کروڑ37 لاکھ ڈالرز کمی سے 11 ارب43 کروڑ 83 لاکھ ڈالر…	Business & Economics	2018-04-13	https://urdu.geo.tv/latest/182878-	Geo News	501
71600	ایمنسٹی اسکیم اگر کامیاب ہوئی تو حکومتی ریونیو میں اضافہ ہوسکتا ہے موڈیز	نیویارک عالمی ریٹنگ ایجنسی موڈیز کا نئی ٹیکس ایمنسٹی اسکیم کے حوالے سے کہنا ہے کہ اگر اسکیم کامیاب ہوئی تو حکومت پاکستان کے ریونیو میں اضافہ ہوسکتا ہےموڈیز کا کہنا ہے کہ حکومت پاکستان کی جانب سے جاری کردہ نئی ایمنسٹی اسکیم سے مالی مشکلات میں کمی اور بیرونی ادائیگیوں کے دبا میں بھی کمی واقع ہوگیموڈیز کے مطابق بیرون ملک اثاثے ظاہر کر کے رقم نے سے پاکستان کے توازن ادائیگی میں بہتری ہوگی اور ظاہر نا …	Business & Economics	2018-04-12	https://urdu.geo.tv/latest/182800-	Geo News	1238
71601	امریکا اور روس کا تنازع خام تیل کی قیمتیں تین سال کی بلند ترین سطح پر پہنچ گئیں	شام کے معاملے پر روس اور امریکا کے درمیان لفظی جنگ میں شدت انے کے بعد عالمی مارکیٹ میں خام تیل کی قیمتیں تین سال کی بلند ترین سطح پر پہنچ گئیںامریکی صدر ڈونلڈ ٹرمپ نے اپنی ٹوئٹ میں لکھا ہے کہ روس شام میں امریکی میزائل حملوں کے لیے تیار ہوجائے امریکی صدر نے یہ بیان لبنان میں تعینات روسی سفیر کے اس انٹرویو کے بعد جاری کیا جس میں انہوں نے کہا تھا کہ روس شام کی جانب انے والے تمام میزائلز کو تباہ کردے…	Business & Economics	2018-04-11	https://urdu.geo.tv/latest/182788-	Geo News	878
71602	سونے کی قیمت میں 100 روپے فی تولہ اضافہ	عالمی مارکیٹ میں اضافے کے بعد پاکستان میں بھی سونے کی فی تولہ قیمت میں اضافہ ہو گیا ہےسندھ صرافہ بازار ایسوسی ایشن کی جانب سے جاری بیان کے مطابق عالمی منڈی میں سونے کی قیمت میں 1335 ڈالر فی اونس اضافہ ریکارڈ کیا گیاصرافہ ایسوسی ایشن کے مطابق عالمی مارکیٹ میں سونے کی قیمت میں اضافے کے بعد پاکستان میں بھی سونے کی فی تولہ قیمت میں 100 روپے اضافہ ہو گیا ہےسندھ صرافہ بازار ایسوسی ایشن کے مطابق حالیہ ا…	Business & Economics	2018-04-10	https://urdu.geo.tv/latest/182719-	Geo News	519
71603	ایمنسٹی اسکیم امدن پر ٹیکس کی نئی شرح کا اعلان سالانہ شرح میں نمایاں کمی	اسلام اباد ایمنسٹی اسکیم کے نفاذ کے بعد ایف بی نے 13 لاکھ روپے سےایک کروڑ روپے سالانہ مدن رکھنے والوں پر ٹیکسوں کی نئی شرح کا اعلان کر دیاجیو نیوز کی حاصل کردہ ایف بی کی دستاویز کے مطابق سالانہ امدن پر ٹیکس کی شرح کچھ اس طرح ہوگیایک لاکھ روپے ماہانہ مدنی والوں پر کوئی ٹیکس نہیں ہو گا اور جن لوگوں کے اثاثے بیرون ملک ہیں وہ دو فیصد جرمانہ ادا کر کے ایمنسٹی اسکیم سے فائدہ اٹھا سکتے ہیں وزیراعظم شاہد…	Business & Economics	2018-04-10	https://urdu.geo.tv/latest/182693-	Geo News	411
71604	لوگوں کی جائز دولت ایمنسٹی اسکیم سے ملک میں لانا چاہتے ہیں وزیر مملکت خزانہ	اسلام اباد وزیر مملکت برائے خزانہ رانا افضل کاکہناہےکہ ہمارے لوگوں کی جائز دولت ہے جسے ٹیکس ایمنسٹی اسکیم کے ذریعے ملک میں واپس لانا چاہتے ہیںسینیٹ میں اظہار خیال کے دوران وزیر مملکت برائے خزانہ رانا افضل نے کہا کہ ٹیکس ایمنسٹی اسکیم کوحرام کی دولت قراردیناافسوسناک ہے ہمارے لوگوں کی جائز دولت ہےجسے ملک میں لاناچاہتے ہیںانہوں نے کہا کہ اپوزیشن ایسےاحتجاج کررہی ہے جیسے وہ کبھی رڈینس نہیں لائی رڈینن…	Business & Economics	2018-04-09	https://urdu.geo.tv/latest/182662-	Geo News	873
71605	پاکستان میں ورچوئل کرنسیوں کی کوئی قانونی حیثیت نہیں اسٹیٹ بینک	اسٹیٹ بینک پاکستان نے ورچوئل کرنسیوں کو غیر قانونی قرار دیتے ہوئے عوام کو خبردار کیا ہے کہ بٹ کوائن لائٹ کوائن ون کوائن اور ڈاس کوائن کی کوئی قانونی حیثیت نہیں ہےاسٹیٹ بینک پاکستان نے ایک بیان میں کہا ہے کہ عوام ورچوئل کرنسیوں کے فروغ اور ان میں سرمایہ کاری سے اجتناب کریں مرکزی بینک نے تمام مالیاتی اداروں اور بینکوں کو بھی ہدایت کی ہے کہ ورچوئل کرنسیوں کے لیے ابتدائی ادائیگیوں کی کوئی سہولت یا بی…	Business & Economics	2018-04-07	https://urdu.geo.tv/latest/182577-	Geo News	786
71606	فنانشل ایکشن ٹاسک فورس کا ایمنسٹی اسکیم پر تحفظات کا اظہار	اسلام اباد فنانشل ایکشن ٹاسک فورس نے وزارت خزانہ کو خط لکھ کر ٹیکس ایمنسٹی اسکیم پر تحفظات کا اظہار کیا ہےایک رپورٹ کے مطابق ایف اے ٹی ایف نے وزارت خزانہ کو لکھے گئے خط میں ٹیکس ایمنسٹی اسکیم کے منی لانڈرنگ اور دہشت گردوں کی فائنانسنگ جیسے معاملات پر پڑنے والے ممکنہ اثرات پر تحفظات کا اظہار کیا ہےایک لاکھ روپے ماہانہ مدنی والوں پر کوئی ٹیکس نہیں ہو گا اور جن لوگوں کے اثاثے بیرون ملک ہیں وہ دو فیص…	Business & Economics	2018-04-07	https://urdu.geo.tv/latest/182568-	Geo News	1390
71607	ایمنسٹی اسکیم پر توقع سے زیادہ مثبت رسپانس ایا ہے مشیر خزانہ	وزیر اعظم کے مشیر برائے خزانہ مفتاح اسماعیل کا کہنا ہے کہ ایمنسٹی اسکیم پر توقع سے زیادہ مثبت رسپانس یا ہے جس پر تنقید بلا جواز ہےجیو نیوز کے پروگرام نیا پاکستان میں گفتگو کرتے ہوئے مشیر خزانہ مفتاح اسماعیل کا کہنا تھا کہ حیرت ہے ماضی میں ایمنسٹی اسکیم سے فائدہ اٹھانے والے عمران خان اس کی مخالفت کررہے ہیںانہوں نے کہا کہ ایمنسٹی اسکیم پر توقع سے زیادہ مثبت رسپانس یا ہے جس پر تنقید بلا جواز ہےایک ل…	Business & Economics	2018-04-07	https://urdu.geo.tv/latest/182558-	Geo News	1086
71608	وزیراعظم نے ٹیکس شرح میں کمی اور ایمنسٹی اسکیم کا اعلان کر دیا	اسلام باد وزیراعظم شاہد خاقان عباسی نے ٹیکس کی شرح کم کرنے اور بیرون ممالک اثاثے رکھنے والے افراد کے لیے ایمنسٹی اسکیم کا اعلان کر دیااسلام باد میں پریس کانفرنس کرتے ہوئے وزیراعظم شاہد خاقان عباسی کا کہنا تھا کہ ملک بھر میں صرف لاکھ لوگ ٹیکس ادا کرتے ہیں ملک میں ٹیکس نیٹ ورک کو بڑھانے لیے ڈرافٹ تیار کرنے کا فیصلہ کیا گیا ہے اور شہریوں کا شناختی کارڈ نمبر ہی ان انکم ٹیکس نمبر ہو گاوزیراعظم نے نکات…	Business & Economics	2018-04-05	https://urdu.geo.tv/latest/182469-	Geo News	4232
71609	صارفین سے بجلی پرعائد تین سرچارجز کی وصولی نئے ٹیرف میں بھی جاری رکھنے کا اعلان	پاور ڈویژن کے مطابق بجلی صارفین پر عائد تین سرچارجز کی وصولی نئے ٹیرف میں بھی جاری رہے گیپاور ڈویژن نے نیپرا سے سرچارجز کی منظوری کے بعد نئے ٹیرف کا نوٹی فکیشن جاری کردیا ہے جس میں بجلی صارفین پر عائد تین سرچارجز کی وصولی بھی جاری رہے گینوٹیفکیشن کے مطابق صارفین سے نیلم جہلم سرچارج کی مد میں 10 پیسے فی یونٹ اور فنانسنگ کاسٹ سرچارج کی مد میں 43 پیسے فی یونٹ وصولی جاری رہے گینوٹیفکیشن میں بتایا گیا…	Business & Economics	2018-04-04	https://urdu.geo.tv/latest/182413-	Geo News	589
71610	سی پیک کے تحت جاری منصوبوں پر 70 ہزار پاکستانیوں کو ملازمتیں مل چکی ہیں چینی سفیر	پاکستان میں چینی سفیر یاہو جنگ کا کہنا ہے کہ چائنا پاکستان اقتصادی راہداری سی پیک کے تحت جاری منصوبوں پر 70 ہزار پاکستانیوں کو ملازمتیں مل چکی ہیں اور مستقبل میں لاکھ پاکستانیوں کو ملازمتیں ملیں گیپاکستان میں چینی سفیر یاہو جنگ کا بریک فاسٹ ود جنگ میں گفتگو کرتے ہوئے کہنا تھا کہ سی پیک میں 50 سے 60 ارب ڈالر کی لاگت سے 43 منصوبے شامل ہیں جن میں سے منصوبے مکمل کرلیے گئے ہیں اور 14 پر کام جاری ہے جب…	Business & Economics	2018-04-03	https://urdu.geo.tv/latest/182362-	Geo News	1194
71611	پاکستان اسٹاک ایکسچینج گزشتہ ماہ 100 انڈیکس میں 2320 پوائنٹس کا اضافہ ہوا	کراچیپاکستان اسٹاک ایکسیچنج کے 100 انڈیکس میں میں گزشتہ ماہ 2320 پوائنٹس کا اضافہ ہواپاکستان اسٹاک ایکسچینج کی گزشتہ ماہ کی رپورت کے مطابق مارچ کے اختتام پر 100 انڈیکس 45560 پوائنٹس پر رہا ہے اور 100 انڈیکس میں 2320 پوائنٹس کا اضافہ ہوارپورٹ میں بتایا گیا ہےکہ مارچ میں ارب شیئرز کے سودے ہوئے بیرونی سرمایہ کاروں نےمارچ میں کروڑ 24 لاکھ ڈالرکے شیئرز بیچے جب کہ کاروبار کیے گئے شیئرز کی مالیت 167 ارب…	Business & Economics	2018-04-02	https://urdu.geo.tv/latest/182278-	Geo News	542
71612	مارچ میں مہنگائی میں اضافے کی شرح 031 فیصد رہی وفاقی ادارہ شماریات	کراچی وفاقی ادارہ شماریات نے مہنگائی سے متعلق رپورٹ جاری کردیوفاقی ادارہ شماریات کی رپورٹ کے مطابق مارچ میں مہنگائی میں اضافے کی شرح 031 فیصد رہی اور جولائی سے مارچ کے دوران مہنگائی میں اضافے کی اوسط شرح 378 فیصد رہیرپورٹ میں بتایا گیا ہےکہ مارچ 2017 کے مقابلے میں مارچ 2018 میں مہنگائی میں اضافے کی شرح 325 فیصد رہی	Business & Economics	2018-04-02	https://urdu.geo.tv/latest/182287-	Geo News	316
71613	پیٹرول کی فی لیٹر قیمت میں روپے پیسے کمی کردی گئی	حکومت نے پیٹرولیم مصنوعات کی قیمتوں میں رد بدل کا اعلان کردیا اور پیٹرول کی فی لیٹر قیمت میں روپے پیسے کمی کردی گئی ہےوزارت خزانہ کی جانب سے جاری نوٹیفکیشن کے مطابق پیٹرول کی نئی قیمت 86 روپے فی لیٹر مقرر کردی گئی ہےگزشتہ روز ائل اینڈ گیس ریگولیٹری اتھارٹی اوگرا کی جانب سے یکم اپریل سے پیٹرول کی فی لیٹر قیمت میں روپے 26 پیسے کمی کی سفارش کی گئی تاہم حکومت نے روپے ہی کمی کی منظوری دیہائی اسپیڈ مٹی…	Business & Economics	2018-04-01	https://urdu.geo.tv/latest/182226-	Geo News	1217
71614	اسٹیٹ بینک کا ئندہ دو ماہ کے لیے مانیٹری پالیسی کا اعلان	اسلام اباد اسٹیٹ بینک اف پاکستان نے ائندہ دو ماہ کے لیے مانیٹری پالیسی بیان جاری کردیا ہےاسٹیٹ بینک اعلامیے کے مطابق شرح سود فیصد پر برقرار رکھنے کا فیصلہ کیا گیا ہے جبکہ معاشی نمو 11 سال کی بلند ترین سطح پر رہنےکا امکان ہےاسٹیٹ بینک کے مطابق رواں سال معاشی نمو فیصد رہے گی جبکہ مالی سال کے مہینوں میں مہنگائی کی اوسط شرح 41 فیصد رہیاسٹیٹ بینک نے اپنے اعلامیے میں بتایا کہ ملکی برامدات میں اضافہ ہور…	Business & Economics	2018-03-30	https://urdu.geo.tv/latest/182166-	Geo News	458
71615	اوپن مارکیٹ میں ڈالر ریال پانڈ اور اماراتی درہم مہنگا ہوگیا	کراچی اوپن مارکیٹ میں ڈالر 70 پیسے مہنگا ہو کر 116 روپے 50 پیسے پر پہنچ گیا جب کہ ریال درہم اور برطانوی پانڈ میں بھی اضافہ دیکھا جارہا ہےفاریکس ایسوسی ایشن کے صدر ملک بوستان کے مطابق اوپن مارکیٹ میں ڈالر کی طلب میں اضافہ دیکھا جارہا ہے اور ڈالر 70 پیسے مہنگا ہو کر 116 روپے 50 پیسے کی سطح پر پہنچ گیاملک بوستان کے مطابق اوپن مارکیٹ میں یورو 30 پیسے اضافے سے 143 روپے 30 پیسے اور برطانوی پانڈ 30 پیسے…	Business & Economics	2018-03-29	https://urdu.geo.tv/latest/182081-	Geo News	581
71616	رواں مالی سال کا 23 ارب ڈالرز کا برامدی ہدف حاصل کرلیں گے	کراچی وفاقی سیکریٹری تجارت یونس ڈھاگہ نے کہا ہے کہ رواں مالی سال کا 23ارب ڈالرز کا برامدی ہدف حاصل کرلیا جائے گاکراچی ایکسپو سینٹر میں میڈیا سے بات چیت کرتے ہوئے وفاقی سیکریٹری تجارت یونس ڈھاگہ نے کہا کہ چین سے درامد ہونے والی مصنوعات میں انڈر انوائسنگ پر قابو پانے کے لئے حکمت عملی وضع کررہے ہیں مارکیٹ ایکسسز پیداواری لاگت زرمبادلہ کے شرح مبادلہ کے مسائل ٹیکسٹائل برامدات میں مطلوبہ اضافے کی راہ م…	Business & Economics	2018-03-28	https://urdu.geo.tv/latest/182037-	Geo News	703
71617	پاکستان کے زرمبادلہ کے ذخائر کمبوڈیا سے بھی کم ہونے کا خدشہ ہے بلوم برگ	معیشت کے حوالے سے تجزیے جاری کرنے والی امریکی کمپنی بلومبرگ نے اپنی حالیہ رپورٹ میں پاکستان کے زرمبادلہ کے ذخائر کا کمبوڈیا کے زرمبادلہ کے ذخائر سے موازنہ کیا ہےبلوم برگ نے اپنی رپورٹ میں پاکستان کے زرمبادلہ کے ذخائر کمبوڈیا سے بھی کم ہوجانے کا خدشہ ظاہر کیا ہےبلوم برگ نے پاکستان کے زرمبادلہ کے ذخائر کا موزانہ ایشیاء کی سب سے چھوٹی معیشت کمبوڈیا کے ساتھ کیا ہے جس کی معیشت پاکستان کے مقابلے میں 10…	Business & Economics	2018-03-27	https://urdu.geo.tv/latest/181988-	Geo News	1366
71618	شنگھائی الیکٹرک نے کےالیکٹرک کی خریداری کیلئے نئی پیشکش کر دی	چین کی کمپنی شنگھائی الیکٹرک پاور کی کے الیکٹرک کی خریداری میں دلچسپی برقرار ہے اور اس نے پاکستان اسٹاک ایکسچینج میں دوبارہ کے الیکٹرک کی خریداری کی پیش کش جمع کرای ہےشنگھائی الیکٹرک پاور کے پاکستان میں منیجر عارف حبیب لمیٹڈ کے مطابق کے الیکٹرک کی خریداری کی پیش کش کی 26 مارچ خری تاریخ گزرنے سے پہلے پاکستان اسٹاک ایکسچینج کو دی جانے والی پیش کش واپس لے لی ہے ڈیل منیجر کا کہنا ہے کہ کے الیکٹرک کے …	Business & Economics	2018-03-27	https://urdu.geo.tv/latest/181982-	Geo News	1085
71619	اکنامک ایڈوائزری کونسل کی تشکیل نو شوکت ترین نئے کنوینر ہوں گے	اسلام اباد وزیراعظم شاہد خاقان عباسی نے اکنامک ایڈوائزری کونسل کی تشکیل نو کردی جس کے مطابق سابق وزیرخزانہ شوکت ترین اب کونسل کے نئے کنوینر ہوں گےوزیراعظم کی جانب سے اکنامک ایڈوائزری کونسل کی تشکیل نو کا نوٹی فکیشن بھی جاری کردیا گیانئی اکنامک ایڈوائزری کونسل میں ڈاکٹر علی چیمہ عاطف باجوہ سیما کامل شاہد کاردار عابد حسن ممبر ہوں گے جب کہ سابق وزیر خزانہ شوکت ترین ایڈوائزری کونسل کے کنوینر ہوں گے ا…	Business & Economics	2018-03-27	https://urdu.geo.tv/latest/181971-	Geo News	913
71620	نئے مالی سال کے بجٹ میں کوئی نیا ٹیکس نہیں لگے گا	وزیراعظم کے معاون خصوصی برائے ریوینیو ہارون اختر نے کہا ہے کہ بڑھتا ہوا کرنٹ اکانٹ خسارہ بڑا چیلنج ہے لیکن پاکستان کے دیگر اعداد شمار بہتر رہے نئے مالی سال کے بجٹ میں کوئی نیا ٹیکس نہیں لگے گا جبکہ نان فائلز کا ٹیکس ریٹ مزید بڑھایا جائے گاانسٹی ٹیوٹ چارٹرڈ اکانٹنٹ کے پری بجٹ سیمنار سے خطاب کرتے ہوئے ہارون اختر نے کہا کہ ٹیکس نیٹ بڑھانے کے لئے اقدامات کئے جارہے ہیںانہوں نے کہا کہ پر تعیش زندگی گزا…	Business & Economics	2018-03-26	https://urdu.geo.tv/latest/181948-	Geo News	1019
71621	حکومت کا صنعتکاروں کووصول کردہ ٹیکس ری فنڈ کرنے کا فیصلہ	اسلام اباد حکومت نے صنعت کاروں کو وصول کردہ ٹیکس ری فنڈ جاری کرنے کا فیصلہ کیا ہےذرائع کے مطابق حکومت نے صنعت کاروں کو وصول کردہ ٹیکس ری فنڈ جاری کرنے کا فیصلہ کیا ہے اور30 مارچ سے کراچی لاہور سمیت تمام صنعت کاروں کوری فنڈ کااجراہوگاذرائع کا کہنا ہےکہ پہلے مرحلے میں ری فنڈ 100 ارب روپے کی رقم دی جائے گی اور دوسرے مرحلے میں گیس بجلی کی قیمتوں میں کمی کا اعلان ہوگا	Business & Economics	2018-03-26	https://urdu.geo.tv/latest/181919-	Geo News	365
71622	سونے کی قیمت سال کی بلند ترین سطح پر پہنچ گئی	عالمی مارکیٹ میں سونے کی قیمتوں میں اضافے کے بعد پاکستان میں بھی سونا سال کی بلند ترین سطح پر پہنچ گیا ہےل سندھ صرافہ ایسوسی ایشن کے مطابق عالمی منڈی میں سونا 18 ڈالر مہنگا ہو کر 1348 ڈالر فی اونس پر پہنچ گیا ہےل سندھ صرافہ ایسوسی ایشن کے مطابق کراچی میں فی تولہ سونا 700 روپے مہنگا ہونے کے بعد رواں سال کی بلند ترین سطح پر پہنچ گیا ہےل سندھ صرافہ ایسوسی ایشن کے مطابق 10 گرام سونا 600 روپے مہنگا ہو…	Business & Economics	2018-03-24	https://urdu.geo.tv/latest/181855-	Geo News	488
71623	فیس بک کے اثاثوں کی مالیت میں 58 ارب ڈالرز کی کمی	فیس بک کے بانی مارک زکربرگ کی جانب سے صارفین کا ذاتی ڈیٹا استعمال ہونے پر معافی مانگنے کے باوجود ایک ہفتے کے دوران دنیا کی سب سے بڑی سماجی رابطوں کی ویب سائٹ کے اثاثوں کی مالیت میں 58 ارب ڈالر کی کمی واقع ہوئی ہےفیس بک کی جانب سے صارفین کا ڈیٹا استعمال کرنے کے عمل کے باعث کروڑ صارفین متاثر ہوئے تھے جس پر مارک زکر برگ نے معافی بھی مانگی تھیتاہم فیس بک کے بانی کی معافی بھی سرمایہ کاروں کو سماجی راب…	Business & Economics	2018-03-24	https://urdu.geo.tv/latest/181853-	Geo News	1440
71624	اسٹیٹ بینک نے فیس بک پیج لانچ کردیا	اسلام اباد اسٹیٹ بینک اف پاکستان نے 23 مارچ کو یوم پاکستان کے موقع پر اپنا باضابطہ فیس بک پیج لانچ کردیااسٹیٹ بینک اعلامیے کے مطابق اس پیج کا ٹیسٹ کافی عرصے سے جاری تھا لانچ کے بعد تمام شعبوں سے تعلق رکھنے والے افراد اسٹیٹ بینک کی باضابطہ اعلامیوں تک رسائی حاصل کرسکیں گےگورنر اسٹیٹ بینک طارق باجوہ نے اپنے پیغام میں امید کا اظہار کیا کہ رابطوں کے نئے ذرائع متعارف کروانے سے اسٹیٹ بینک کو اپنے اسٹیک…	Business & Economics	2018-03-23	https://urdu.geo.tv/latest/181795-	Geo News	771
71625	10 ہزار کا کرنسی نوٹ اسٹیٹ بینک نے سوشل میڈیا پر زیر گردش افواہوں کو غلط قرار دیدیا	اسٹیٹ بینک نے 10 ہزار روپے کا کرنسی نوٹ جاری کرنے سے متعلق سوشل میڈیا پر زیر گردش افواہوں کو غلط قرار دیدیا ہےاسٹیٹ بینک کی جانب سے جاری بیان میں کہا گیا ہے کہ سوشل میڈیا میں بڑی مالیت کے نوٹ سے متعلق خبر کی تردید کرتے ہیں موجودہ مالیت کے بینک نوٹ لین دین سمیت دیگر ضروریات پوری کر رہے ہیںمرکزی بینک کی جانب سے جاری بیان میں مزید کہا گیا ہے کہ بڑی مالیتوں کے بینک نوٹ جاری کرنے کی کوئی ضرورت نہیں ہے…	Business & Economics	2018-03-23	https://urdu.geo.tv/latest/181793-	Geo News	436
71626	ڈالر کی قیمت 115 روپے پر لے جانے کا فیصلہ حالات دیکھ کر خود کیا مشیرخزانہ	کراچی مشیر خزانہ مفتاح اسماعیل کا کہنا ہے کہ ڈالر کی قیمت 115 روپے پر لے جانے کا فیصلہ حالات دیکھ کر خود کیا مگر اگلے مہینوں تک روپے کی قدر میں مزید کمی کی ضرورت نہیں پڑے گیجیو نیوز کے پروگرام شاہ زیب خانزادہ کے ساتھ میں گفتگو کرتے ہوئے مفتاح اسماعیل نے کہا کہ ہم ئی ایم ایف کے کسی پروگرام میں نہیں جا رہےان کا مزید کہنا تھا کہ اس وقت زرمبادلہ کے ذخائر 128 ارب ڈالر ہیں اور ماہ کے دوران 60 کروڑ ڈالر…	Business & Economics	2018-03-22	https://urdu.geo.tv/latest/181719-	Geo News	1271
71627	گرے لسٹ میں انے سے پاکستان کی بیرونی سرمایہ کاری پر فرق نہیں پڑے گا موڈیز	مالیاتی خدمات فراہم کرنے والی کمپنی موڈیز نے اپنی رپورٹ میں کہا ہے کہ فنانشل ایکشن ٹاسک فورس ایف اے ٹی ایف کی گرے لسٹ میں شمولیت سے پاکستان کی بیرونی سرمایہ کاری پر زیادہ فرق نہیں پڑے گاموڈیز کے مطابق پاکستان ماضی میں 2012 سے 2015 کے درمیان بھی ایف اے ٹی ایف کی گرے لسٹ میں رہ چکا ہے لیکن اس کے باوجود پاکستان نے اس عرصے میں ائی ایم ایف کا پروگرام حاصل کرلیا تھاموڈیز کا کہنا ہے کہ وہ گرے لسٹ میں شم…	Business & Economics	2018-03-21	https://urdu.geo.tv/latest/181699-	Geo News	2005
71628	انٹر بینک مارکیٹ میں ڈالر 115 روپے 14 پیسے کا ہوگیا	کراچیاوپن مارکیٹ میں ڈالر کی اونچی اڑان جاری ہے جو 116 روپے کی بلند ترین سطح پر جا پہنچا جب کہانٹربینک مارکیٹ میں ڈالر کی قدر میں 14 پیسے کا اضافہ ہوااسٹیٹ بینک کے مطابق انٹربینک مارکیٹ میں ڈالر کی قدر 14 پیسے اضافے پر بند ہوئی اور ڈالر کی شرح تبادلہ کاروبار کے اختتام پر 115 روپے 14 پیسے رہیفاریکس ایسوسی ایشن کے مطابق مارکیٹ میں پیسے کی قدر میں کمی ارہی ہے اور ڈالر مسلسل اوپر کی طرف جارہا ہے جس ک…	Business & Economics	2018-03-21	https://urdu.geo.tv/latest/181669-	Geo News	1490
71629	ڈالر کی قمیت میں اضافے کو روکا نہیں جاسکتا وزیر مملکت خزانہ رانا افضل	اسلام باد وزیرمملکت برائے خزانہ رانا افضل کا کہنا ہےکہ ڈالر کی قمیت میں اضافے کو روکا نہیں جاسکتا کیونکہاس کی قیمت کا تعین مارکیٹ فورسز کرتی ہیںانٹر بینک اور اوپن مارکیٹ میں روپے کی قدر میں مسلسل کمی دیکھی جارہی ہے جس کے باعث ڈالر کی قیمت میں ریکارڈ اضافہ ہورہا ہے اور گزشتہ روز انٹربینک میں ڈالر 115 روپے کی بلند ترین سطح پر پہنچ گیااسلام اباد میں میڈیا سے گفتگو کرتے ہوئے وزیر مملکت برائے خزانہ را…	Business & Economics	2018-03-21	https://urdu.geo.tv/latest/181670-	Geo News	1044
71630	انٹر مارکیٹ میں ڈالر 115 روپے 50 پیسے کی نئی بلند ترین سطح پر پہنچ گیا	کراچی انٹر بینک مارکیٹ میں ڈالر روپے 93 پیسے مہنگا ہونے کے بعد 115 روپے 50 پیسے کی نئی بلند ترین سطح پر پہنچ گیافاریکس ڈیلرز کے مطابق انٹر بینک مارکیٹ میں روپے کی قدر فیصد سے زائد کی کمی ریکارڈ کی جاچکی ہے جس کے بعد ڈالر کی قیمت 110 روپے سے تجاوز کر کے 115 روپے 50 پیسے کی نئی بلند ترین سطح پر پہنچ گئیمعاشی ماہرین کا کہنا ہے کہ ڈالر کی قیمت میں اضافے سے بیرونی قرض بڑھ گیا ہے اور ہزار ایک سو ارب سے…	Business & Economics	2018-03-20	https://urdu.geo.tv/latest/181620-	Geo News	867
71631	معاشی ترقی کی حالیہ شرح دس سال میں سب سے زیادہ ہے مشیر خزانہ	کراچی مشیر خزانہ مفتاح اسماعیل کا کہنا ہےکہمعاشی ترقی کی حالیہ شرح دس سال میں سب سے زیادہ ہے اور موجودہ حکومت جی ڈی پی کی شرح ٹھ سے دس فی صد تک لے جانے کے لیے کوشاں ہےکراچی میں ورلڈ اسلامک فنانس فورم کی افتتاحی تقریب سے خطاب کرتے ہوئے مفتاح اسماعیل نے کہا کہ حکومت نے صنعتوں اور چھوٹے کاروبارکے فروغ کے لیے اقدامات کیے ہیں مختلف شعبوں میں اسلامک بینکنگ کوفروغ دیاجارہا ہے اور مقامی صنعتوں کو بھی اسل…	Business & Economics	2018-03-19	https://urdu.geo.tv/latest/181563-	Geo News	1281
71632	پاکستانی معیشت پر ئی ایم ایف کے خدشات درست ہیں مفتاح اسماعیل	وزیراعظم کے مشیر برائے خزانہ امور مفتاح اسماعیل نے کہا ہے کہ پاکستانی معیشت کے حوالے سے ئی ایم ایف کے خدشات درست ہیں اور ہو سکتا ہے کہ ئندہ برسوں میں پاکستان پر قرض بڑھ جائےاسلام باد میں پریس کانفرس کرتے ہوئے مشیر خزانہ مفتاح اسماعیل کا کہنا تھا کہ اللہ کی مہربانی سے معشیت مثبت سمت میں جا رہی ہے اور مہنگائی کی شرح فیصد سے کم ہے ئندہ مالی سال کا بجٹ 27 اپریل کو پیش کر رہے ہیںان کا کہنا تھا کہ اس و…	Business & Economics	2018-03-16	https://urdu.geo.tv/latest/181450-	Geo News	1469
71633	ایف بی ار ال ٹائم ریکارڈ 3892 ارب روپے ریونیو حاصل کرے گا	اسلام اباد وزیراعظم کے خصوصی معاون برائے ریونیو ہارون اختر خان نے کہا کہ جب نواز شریف نے وزیراعظم کا عہدہ سنبھالا اس سال ایف بی ار کا وصول کردہ سالانہ ریونیو 1946 ارب روپے تھا لیکن 30 جون 2018 کو ختم ہونے والے موجودہ مالی سال میں 100 فیصد زیادہ ٹیکس ریونیو 3892 ارب روپے لیگ کی حکومت جمع کرکے ال ٹائم ریکارڈ بنائے گیایف بی ار ہیڈ کوارٹرز میں جنگ کو خصوصی انٹرویو دیتے ہوئے ہارون اختر خان نے کہا کہ س…	Business & Economics	2018-03-14	https://urdu.geo.tv/latest/181337-	Geo News	1029
71634	پانچ ماہ میں فرنس ائل کی درامدات میں 58 فیصد کی کمی	اسلام اباد ایل این جی درامدات میں اضافے اور درامدی فرنس ائل سے بجلی کی پیداوار پر پابندی کے باعث ماہ میں فرنس ائل کی درامدات 58 فیصد کم ہوگئیذرائع وزارت پٹرولیم کے مطابق اکتوبر سے فروری کے دوران فرنس ائل کی درامدات میں زبردست کمی ریکارڈ کی گئی اور ماہ میں فرنس ائل کی درامدات 58 فیصد کی کمی کے بعد لاکھ 39 ہزار میٹرک ٹن تک محدود رہیں جنوری 2018 میں 58 ہزار 500 میٹرک ٹن فرنس ائل درامد کیا گیارواں ما…	Business & Economics	2018-03-13	https://urdu.geo.tv/latest/181281-	Geo News	540
71635	اوپن مارکیٹ میں ڈالر 10 پیسے کمی سے 11190 روپے پر گیا	کراچی اوپن مارکیٹ میں ڈالر 10 پیسے کمی سے 11190 روپے پر گیافاریکس ایسوسی ایشن کے مطابق اوپن مارکیٹ میں یورو 55 پیسے مہنگا ہوکر 13830 روپے کا ہوگیا جب کہ برطانوی پانڈ 30 پیسے مہنگا ہوکر 15530 روپے تک چلا گیااوپن مارکیٹ میں سعودی ریال پیسے سستا ہوکر 2985 روپے کا ہوگیا جبکہ امارتی درہم 3060 روپے کی سطح پر برقرار ہے	Business & Economics	2018-03-12	https://urdu.geo.tv/latest/181207-	Geo News	313
71636	ٹیکس گوشوارے جمع کرانے کی شرح میں 24 فیصد کا ریکارڈ اضافہ	کراچی گزشتہ مالی سال کے مقابلہ میں رواں مالی سال 201718ء میں 15 فروری 2018ء تک لاکھ 40 ہزار زائد ٹیکس گوشوارے جمع کرائے گئے ہیںفیڈرل بورڈ اف ریونیو ایف بی ار کی رپورٹ کے مطابق رواں مالی سال میں 15 فروری 2018ء تک 1238 ملین ٹیکس گوشوارے جمع کرائے گئے ہیں جب کہ گزشتہ مالی سال کے اسی عرصہ کے دوران لاکھ 98 ہزار ٹیکس گوشوارے جمع کرائے گئے تھےاس طرح گزشتہ مالی سال کے مقابلہ میں جاری مالی سال کے دوران ٹی…	Business & Economics	2018-03-12	https://urdu.geo.tv/latest/181197-	Geo News	467
71637	پاکستان اسٹاک ایکسچینج ہفتے کے اختتام پر 729 پوائنٹس کی کمی	کراچی پاکستان اسٹاک ایکسچینج میں ہفتے کے اختتام پر مجموعی طور پر 729 پوائنٹس کی کمی رہیپاکستان اسٹاک ایکسچینج کے ہنڈرڈ انڈیکس میں ہفتے کا اختتام 43 ہزار 11 پوائنٹس پر ہوا جب کہ ہفتے کی بلند ترین سطح 44 ہزار 44 پوائنٹس رہیہفتے کے پانچ کاروباری دنوں میں 76 کروڑ شیئرز کے سودے ہوئے جن کی مالیت 33 ارب روپے رہی جب کہ بیرونی سرمایہ کاروں نے ہفتے کے دوران 39 لاکھ ڈالر کے شیئرز فروخت کیےہفتے کے اختتام پر …	Business & Economics	2018-03-10	https://urdu.geo.tv/latest/181129-	Geo News	520
71638	راولپنڈی سے گیس کے ذخائر دریافت	پاکستان پیٹرولیم نے راولپنڈی میں گیس کے ذخائر دریافت کرنے کا اعلان کیا ہےپاکستان پیٹرولیم لیمیٹڈ نے اپنے شراکت داروں ئل اینڈ گیس ڈیویلپمنٹ کمپنی لیمیٹڈ اور پاکستان ئل فیلڈ لیمیٹیڈ کے ساتھ مل کر ضلع راولپنڈی میں گیس کی دریافت کا اعلان کیا ہےدریافتی کنویں کی کھدائی کا غاز 30 جون 2017 میں ہوا جسے 3395 میٹرز کی حتمی گہرائی تک پہنچایا گیاپی پی ایل نے پاکستان اسٹاک ایکسچینج کو بھی گاہی خط لکھا ہے جس می…	Business & Economics	2018-03-09	https://urdu.geo.tv/latest/181079-	Geo News	534
71639	گوادر بندرگاہ فعال ہوگئی پہلا بحری جہاز سامان لیکر عرب امارات روانہ	گوادر بندرگاہ تجارتی بحری جہازوں کے لیے فعال ہوگئی اور پہلا بحری جہاز سی فوڈ اور اجناس بھرے کنٹینرز لے کر متحدہ عرب امارات روانہ ہو گیاچین پاکستان اقتصادی راہداری سی پیک منصوبے کے تحتپریمیئر شپ کنٹینر سروس کا غاز کر دیا گیا اور اس سروس کے تحت پہلا جہاز ایم ایس ٹائیگر گوادر کی بندرگاہ پر لنگر انداز ہواپاک بحریہ کے جہاز پی این ایس دہشت اور کرار نے ایم ایس ٹائیگر کو بندرگاہ پر پہنچنے تک سیکیورٹی فرا…	Business & Economics	2018-03-08	https://urdu.geo.tv/latest/180979-	Geo News	1487
71640	رواں سال ترقی کی شرح 10 سال کی بلند سطح پر ہوگی مفتاح اسماعیل	اسلام اباد مشیر خزانہ مفتاح اسماعیل کا کہنا ہےکہرواں سال ترقی کی شرح فیصد رہے گی جو دس سال کی بلند ترین سطح ہے جب کہ ئی ایم ایف بھی پاکستان کی جی ڈی پی گروتھ کو سراہ رہا ہےائی ایم ایف کی رپورٹ پر جیونیوز سے خصوصی گفتگو کرتے ہوئے مشیر خزانہ مفتاح اسماعیل نے کہا کہ ائی ایم ایف کی رپورٹ کا تجزیہ روپے کی قدر میں کمی سے قبل لکھا گیا ہےئی ایم ایف بھی پاکستان کی جی ڈی پی گروتھ کو سراہ رہا ہے جب کہ فروری…	Business & Economics	2018-03-07	https://urdu.geo.tv/latest/180961-	Geo News	958
71641	ائی ایم ایف نے پاکستان کا بجٹ اور بیرونی خسارہ بڑا چیلنج قرار دیدیا	ائی ایم ایف نےپاکستان کے بجٹ اور بیرونی خسارے کو معیشت کے لیے درپیش بڑا چیلنج قرار دیا ہےواشنگٹن میں ئی ایم ایف ایگزیکٹیو بورڈ اور پاکستانی وفد کے درمیان پوسٹ پروگرام مذاکرات ہوئے جس میں عالمی مالیاتی ادارے کے بورڈ نے شرح تبادلہ میں ایڈجسٹمنٹ کو خوش ائند قرار دیاائی ایم ایف ایگزیکٹو بورڈ کے مطابق قلیل مدت میں پاکستانی معیشت کے لئے ترقی کرنے کا ماحول موافق ہے بجلی کی بہتر ترسیل سی پیک سرمایہ کاری …	Business & Economics	2018-03-07	https://urdu.geo.tv/latest/180959-	Geo News	1193
71642	وفاقی کابینہ نے پی ئی اے کے تنظیم نو منصوبے کی منظوری دے دی	اسلام اباد وزیراعظم شاہد خاقان عباسی کی سربراہی میں ہونے والے وفاقی کابینہ کے اجلاس میں پاکستان انٹرنیشنل ایئرلائن پی ئی اے کے تنظیم نو منصوبے کی مںظوری دے دی گئیذرائع کا کہناہےکہ پی ئی اے کاخسارہ تیزی سے بڑھ رہا ہے جس کے بعد فیصلہ کیا گیا ہے کہ پی ئی اے کی مجوزہ نجکاری پلان کے تحت 49 فیصد حصص فروخت کے لئے پیش کئے جائیں گے جبکہ 51 فیصد حصص حکومت کے پاس رہیں گےپی ئی اے فروخت کرنےکا منصوبہ اگلے ہفت…	Business & Economics	2018-03-06	https://urdu.geo.tv/latest/180911-	Geo News	1067
71643	گوادر بندرگاہ سے کمرشل شپنگ کا غاز کل سے ہو گا	گوادر سے کل سے پہلی مرتبہ کمرشل شپنگ کا غاز کیا جائے گا جس کے بعد ہر بدھ کے روز دبئی کی بندرگاہ جبل علی کے لیے سروس شروع کی جائے گیچیرمین گوادر پورٹ ہولڈنگ زینگ باوزونگ نے جیو نیوز سے گفتگو میں بتایا کہ کوسکو شپنگ لائن کی طرف سے 5000 کنٹینرز گنجائش کا جہاز اس روٹ پر چلایا جائے گا زینگ باوزونگ کے مطابق یہ سروس اس طرح سے ترتیب دی گئی ہے کہ دنیا کے کسی بھی ملک سے کنٹینر گوادر لایا اور گوادر سے لے جا…	Business & Economics	2018-03-06	https://urdu.geo.tv/latest/180897-	Geo News	591
71644	نئی اور پرانی گاڑیوں کی درامد پر پابندی ختم نوٹیفکیشن جاری	اسلام اباد وفاقی حکومت نے نئی اور پرانی گاڑیوں کی درامد پر پابندی اٹھالیوزارت تجارت کے جاری نوٹیفیکشن 261 ائی 2018کے مطابق درامدی پالیسی ارڈر 2016 میں ترمیم کرتے ہوئے نئی اور استعمال شدہ گاڑیوں کو ذاتی استعمال گفٹ اسکیم یا رہائش کی تبدیلی کی صورت میں درامد کرنے کی اجازت دی ہےجب کہ پانچ سال سےپرانی استعمال شدہ گاڑی درامد نہیں کی جاسکے گیقبل ازیں 1800سی سی گاڑیوں اور فوربائی فور نئی گاڑیوں کی درامد…	Business & Economics	2018-03-06	https://urdu.geo.tv/latest/180881-	Geo News	412
71645	کسٹم کی ضبط شدہ مہنگی گاڑیوں کی کوڑیوں کے بھاو فروخت	اسلام اباد اطلاعات کے مطابق کسٹم حکام کی جانب سے ضبط شدہ گاڑیاں مبینہ طور پر کرپشن کاایک بڑا ذریعہ بن چکی ہیں اور ایسی کئی مہنگی گاڑیاں بااثر دوستوں کو کوڑیوں کے بہافروخت کردی جاتی ہیںسپریم کورٹ اف پاکستان کے احکامات پر ایف بی ار اور محکمہ کسٹمز نے ایسی مہنگی گاڑیوں کی فہرست تیار کی جو چند ماہ قبل کسی شخص یا محکمہ کو کوڑیوں کے بہا فروخت کی گئیں فہرست پورے ملک سے تیار کی گئی لیکن تاحال اس کا کچھ خ…	Business & Economics	2018-03-05	https://urdu.geo.tv/latest/180834-	Geo News	4111
71646	کراچی پورٹ قاسم سے ملک بھر میں تیل کی درامد معطل	کراچی پورٹ قاسم پر ڈسچارج پائپ لائن ٹوٹنے سے ملک بھر میں تیل کی درامد کا عمل معطل ہوگیاذرائع کے مطابق پورٹ قاسم پر جہاز لگنے کے دوران ڈسچارج پائپ ٹوٹ گیا جس سے بندرگاہ پر کام رک گیا اور ملک بھر میں تیل کی درامد کا عمل بھی معطل ہوگیاذرائع نے بتایا کہ جہاز کپتان کی غلطی اور بندرگاہ کے ورکرز کی جانب سے جہاز صحیح طرح سے ہینڈل نہ کیے جانے پر ٹکرایا جس پر کپتان کو نوٹس جاری کردیا گیا ہےذرائع کے مطابق ج…	Business & Economics	2018-03-03	https://urdu.geo.tv/latest/180739-	Geo News	521
71647	اوگرا نے ملک بھر میں ایل پی جی کی یکساں قیمت کا اعلان کردیا	کراچی اوگرا نے ملک بھر میں ایل پی جی کی یکساں قیمت کا اعلان کردیاڈسٹری بیوٹرز ایسوسی ایشن کے نائب چیئرمین علی حیدر کے مطابق اوگرا کی جانب سے ملک بھر میں ایل پی جی کی یکساں قیمت کے اعلان کے بعد فی کلو قیمت 107 روپے 50 پیسے مقرر کی گئی ہے اور ان قیمتوں کا اطلاق ایک ماہ کے لیے ہوگاعلی حیدر کا کہنا تھا کہ اوگرا نے قیمتوں کے نفاذ میں ترسیل کی قیمت شامل نہیں کی	Business & Economics	2018-03-02	https://urdu.geo.tv/latest/180686-	Geo News	357
71648	ایف بی ار نے مٹی کے تیل اور لائٹ ڈیزل پر سیلز ٹیکس میں اضافہ کردیا	اسلام اباد ایف بی نے یکم مارچ سے مٹی کے تیل اور لائٹ اسپیڈ ڈیزل پر سیلز ٹیکس بڑھا دیافیڈریل بورڈ ریونیو نے یکم مارچ 2018 سے مٹی کے تیل پر سیلز ٹیکس فی لیٹر فیصد سے بڑھا کر 17 فیصد کردیا اور لائٹ اسپیڈ ڈیزل پر سیلز ٹیکس 75 فیصد سے بڑھا کر 17 فیصد کردیا ہےایف بی نے پیٹرول پر سیلز ٹیکس 17 فیصد اور ہائی اسپیڈ ڈیزل پر 255 فیصد پر ہی برقرار رکھا ہےفیڈرل بورڈ اف ریونیو کی جانب سے سیلز ٹیکس کا نوٹی فکیشن…	Business & Economics	2018-03-01	https://urdu.geo.tv/latest/180631-	Geo News	571
71649	حکومت نے پٹرولیم مصنوعات کی قیمتوں میں پھر اضافہ کردیا	وفاقی حکومت نے پٹرولیم مصنوعات کی قیمتوں میں ایک بار پھر اضافہ کردیا پیٹرول کی قیمت میں فی لیٹر روپے 56 پیسے اضافہ کیا گیا ہےوزارت خزانہ کے مطابق پیٹرول کی قیمت میں فی لیٹر3 روپے 56 پیسے اضافہ کیا گیا ہے جس کے بعد اس کی نئی قیمت 88 روپے7 پیسے فی لیٹر ہوگئی ہےوزارت خزانہ کے مطابق ڈیزل کی قیمت میں روپے62 پیسے فی لیٹراضافہ کیا گیا ہے جس کے بعد ڈیزل کی نئی قیمت 98 روپے45 پیسے فی لیٹر ہوگئی ہےاوگرا کی…	Business & Economics	2018-03-01	https://urdu.geo.tv/latest/180581-	Geo News	1757
71650	پٹرولیم مصنوعات کی قیمتوں میں روپے تک اضافے کی سفارش	اوگرا نے یکم مارچ سے پٹرولیم مصنوعات کی قیمتوں میں روپے 94 پیسے فی لیٹر تک اضافے کی سفارش کی ہےاوگرا کی جانب سے وزارت پٹرولیم کو بھیجی گئی سمری میں یکم مارچ سے پٹرول 3روپے 56پیسے فی لیٹر جبکہ ڈیزل 6روپے 94پیسے فی لیٹر مہنگا کرنے کی سفاری کی گئی ہےاس کے علاوہ اوگرا نے مٹی کا تیل بھی 6روپے 28پیسے فی لیٹر مہنگا کرنے کی سفارش کی ہےاوگرا کی جانب سے وزارت پٹرولیم کو بھیجی گئی سمری میں 3روپے 56پیسے اضاف…	Business & Economics	2018-02-27	https://urdu.geo.tv/latest/180526-	Geo News	968
71651	چھالیہ کی امپورٹ پر غیر اعلانیہ پابندی	کراچی حکومت کی جانب سے چھالیہ کی امپورٹ پر غیر اعلانیہ پابندی سے کسٹمز اہلکاروں اور اسمگلرز کی چاندی ہو گئی ہےتفصیلات کے مطابق کچھ عرصہ قبل پلانٹ پروٹیکشن ڈیپارٹمنٹ نے غیرمعیاری مصنوعات کو جواز بناتے ہوئے چھالیہ کی درامد پر پابندی عائد کردی اور کہا کہ چھالیہ کا ٹیسٹ اور سرٹیفیکٹ پیش کرنے کے بعد انہیں کلیئر کیا جائے گا تاہم اس کے باوجود 3ماہ سے یہ مسئلہ زیر التوا ہےاس غیراعلانیہ پابندی سے ایک جانب…	Business & Economics	2018-02-27	https://urdu.geo.tv/latest/180494-	Geo News	1254
71652	پاکستان کے ذمے بیرونی قرضے بلند ترین سطح پر پہنچ گئے اسٹیٹ بینک	اسلام باداسٹیٹ بینک اف پاکستان کی طرف سےغیرملکی قرضوں کی تفصیلات جاری کردی گئیں جس کے مطابق پاکستان کے ذمے واجب الادا بیرونی قرضے بلند ترین سطح پر پہنچ گئے ہیںاسٹیٹ بینک کے مطابق پاکستان کے ذمے غیر ملکی قرضے89 ارب ڈالر کی سطح پر پہنچ گئے ہیں گزشتہ سال بیرونی قرضوں میں 13 ارب 13 کروڑ ڈالرکا اضافہ ہوامرکزی بینک کے مطابق طویل المدتی قرضوں کا حجم 59 ارب 45 کروڑ ڈالر ہے جبکہ ئی ایم ایف کے قرضوں کا حجم…	Business & Economics	2018-02-25	https://urdu.geo.tv/latest/180402-	Geo News	504
71653	پاکستانیوں نے جنوری 2018 میں 8ارب 80 کروڑ روپے کے موبائل فون درمد کیے	پاکستانیوں نے جنوری 2018 میں ارب 80 کروڑ روپے کے موبائل فون درمد کئے جو گزشتہ ماہ کے ارب 90 کروڑ روپے کے مقابلے میں 11 فیصد زائد ہےاعداوشمار کے مطابق رواں مالی سال کے ماہ میں پاکستانیوں نے 48 ارب 71 کروڑ روپے مالیت کے لاکھ سے زائد موبائل فون درمد کیے جو گزشتہ مالی سال کی اسی مدت میں 41 ارب 80 کروڑ روپے سے 16 فیصد زائد ہےکسٹم حکام کی موبائل فون کی اسمگلنگ کے خلاف مسلسل کارروائیوں کے باعث موبائل کی…	Business & Economics	2018-02-24	https://urdu.geo.tv/latest/180364-	Geo News	690
71654	عالمی مارکیٹ میں سونا 25 ڈالر فی اونس سستا ہوگیا	عالمی مارکیٹ میں سونا 25 ڈالر فی اونس سستا ہوگیا جب کہ خام تیل کی قیمت میں اضافہ دیکھا گیاعالمی مارکیٹ میں خام تیل اور سونے کی ہفتہ وار قیمتوں سے متعلق رپورٹ کے مطابق گزشتہ ہفتے کے مقابلے میں سونا 25 ڈالر فی اونس سستا ہوا ہے جس کے بعد ایک ہفتے کے دوران سونا 1353 ڈالر سےکم ہوکر 1328 ڈالرفی اونس پرگیادوسری جانب گزشتہ ہفتے کے مقابلے میں امریکی خام تیل ڈالر مہنگا ہوا ہے اور ایک ہفتے کے دوران خام تیل …	Business & Economics	2018-02-24	https://urdu.geo.tv/latest/180334-	Geo News	450
71655	زرمبادلہ کے مجموعی ذخائر میں 13 کروڑ 94 لاکھ ڈالر کی کمی	کراچی بیرونی قرضوں اور دیگر سرکاری مد میں ادائیگیوں کے باعث گزشتہ ہفتے کے دوران بھی ملکی زرمبادلہ کے ذخائر میں مسلسل کمی کا سلسلہ جاری رہا اور زرمبادلہ کے مجموعی ذخائر مزید کم ہو گئے22 فروری کو جاری کردہ رپورٹ کے مطابق 16فروری کو زرمبادلہ کے مجموعی ذخائر13کروڑ 94 لاکھ ڈالر کی کمی کے بعد 18 ارب 96 کروڑ 81 لاکھ ڈالر سے کم ہوکر کر 18ارب 82کروڑ 87 لاکھ ڈالر رہ گئےاسٹیٹ بینک کے ذخائر 13کروڑ 2لاکھ ڈالر…	Business & Economics	2018-02-23	https://urdu.geo.tv/latest/180272-	Geo News	568
71656	نیپرا نے بجلی روپے 24 پیسے فی یونٹ سستی کرنے کی منظوری دیدی	اسلام بادنیپرا نے فیول ایڈجسٹمنٹ کی مد میں بجلی کی قیمت میں فی یونٹ روپے 24 پیسے کمی کی منظوری دیدینیشنل الیکٹرک پاور ریگولیٹری اتھارٹی نیپرا میں سینٹرل پاور پرچیزنگ ایجنسی کی جانب سے بجلی کی قیمتوں میں کمی کے حوالے سے درخواست کی سماعت ہوئی جو چیئرمین نیپرا طارق سدوزئی کی زیر صدارت کی گئیسینٹرل پاور پرچیزنگ ایجنسی کی جانب سے دائر درخواست میں فیول ایڈجسمنٹ کی مد میں بجلی فی یونٹ روپے 98 پیسے سستی …	Business & Economics	2018-02-22	https://urdu.geo.tv/latest/180228-	Geo News	615
71657	2017 میں نیشنل بینک کی اپریٹنگ امدنی 853 ارب روپے رہی	کراچی زیر جائزہ سال کے لیے نیشنل بینک کی اپریٹنگ امدنی 853 ارب روپے رہی جب کہ خالص انٹریسٹ مارک اپ کی مالیت 543ارب روپے رہینیشنل بینک اف پاکستان کے بورڈ اف ڈائریکٹرز کا اجلاس بینک کے ہیڈ افس واقع کراچی میں منعقد ہوا جس میں مالی سال مختتمہ 31دسمبر 2017کے لیے بینک کے مالی گوشواروں کی منظوری دی گئیانڈسٹری میں اپنی پوزیشن برقرار رکھتے ہوئے بینک نے اپنی 69سالہ تاریخ کے سب سے زیادہ بعد از ٹیکس منافع کا…	Business & Economics	2018-02-21	https://urdu.geo.tv/latest/180148-	Geo News	814
71658	پٹرولیم مصنوعات کی قیمتوں میں اضافے کا امکان	اسلام اباد ملک بھر میں ائندہ ماہ سے پٹرولیم مصنوعات کی قیمت میں ڈیڑھ روپے فی لیٹر اضافے کا امکان ہےانڈسٹری ذرائع کے مطابق گذشتہ ہفتوں کے دوران عالمی منڈی میں خام تیل کی قیمت اتار چڑھا کا شکار رہی جبکہ تیل کی درامد کا سلسلہ جاری رہاڈیزل کی قیمت میں روپے 92 پیسے جبکہ مٹی کے تیل کی قیمت میں روپے 94 پسے فی لیٹر اضافہ کیا گیا وزارت خزانہ20 فروری تک درامد کیے گئے تیل کی قیمت کے حساب سے ملک میں یکم مارچ…	Business & Economics	2018-02-20	https://urdu.geo.tv/latest/180133-	Geo News	776
71659	وفاقی کابینہ نے بجلی کے نرخوں میں اضافے کی نیپرا کی سفارشات مسترد کردیں	اسلام اباد وزیراعظم شاہد خاقان عباسی کی سربراہی میں وفاقی کابینہ کا اجلاس ہوا جس میں کابینہ نے بجلی کے نرخوں میں اضافے کی نیشنل الیکٹرک پاور ریگولیٹری اتھارٹی نیپرا کی سفارشات مسترد کردیںوفاقی کابینہ میں پاور ٹیرف کی موجودہ سطح برقرار رکھنے کا فیصلہ کیا گیا سوئی سدرن گیس کمپنی کے بورڈ اف ڈائریکٹرز کے ڈائرکٹرز کے ناموں کی بھی منظوری دے دی جبکہ ایکسپورٹ پروسیسنگ زون اتھارٹی کے بورڈ ڈائریکٹرز کی تشک…	Business & Economics	2018-02-20	https://urdu.geo.tv/latest/180131-	Geo News	1796
71660	اینگرو کارپوریشن اور لبرٹی ملز کا پنجاب بورڈ اف انویسٹمنٹ سے معاہدہ	کراچی اینگرو کارپوریشن اورر لبرٹی پاور ملز لمیٹڈ نے پنجاب بورڈ اف انویسٹمنٹ اینڈ ٹریڈ کے ساتھ معاہدے کیا ہےاس معاہدے کے تحت ملک بھر میں پانی کے انفرااسٹرکچر کے منصوبے تیار کرکے ان پر عملدرامد کیا جائے گااینگرو کارپوریشن کے چیف اسٹریٹجی افیسر نادر سالار قریشی اور پی بی ائی ٹی کے سی ای او جہانزیب برانا نے پی بی ائی ٹی کے ہیڈ کوارٹرز میں معاہدے پر دستخط کیےتھر میں پانی کے بحران کے مد میں اینگرو کارپ…	Business & Economics	2018-02-20	https://urdu.geo.tv/latest/180096-	Geo News	789
71661	مشیر خزانہ کی استعمال شدہ کاروں کی درمد دوبارہ کھولنے کی حمایت	وزیراعظم کے مشیر برائے خزانہ امور مفتاح اسماعیل نے استعمال شدہ کاروں کی درمد دوبارہ کھولنے کی حمایت کرتے ہوئے کہا ہے کہ اس سے زرمبادلہ کے ذخائر پر کوئی اثر نہیں پڑے گاجیو نیوز کے مطابق اقتصادی رابطہ کمیٹی اجلاس کے منٹس کے مطابق وزارت تجارت نے استعمال شدہ کاروں کی امپورٹ کی بحالی کی شدید مخالفت کرتے ہوئے صرف بندرگاہ پر پھنسی کاروں کے اجراء کھولنے پر زور دیاسیکریٹری وزارت ٹیکسٹائل نے نکتہ اٹھایا کہ…	Business & Economics	2018-02-19	https://urdu.geo.tv/latest/180069-	Geo News	812
71662	پاک قطر بزنس کانفرنس 26 فروی کو دوحا میں منعقد ہوگی	بیرون ممالک میں کاروباری مواقع کی اگہی کے لیے پاک قطر بزنس کانفرنس 26 فروی کو دوحا میں منعقد ہو گیراولپنڈی چیمبر اف کامرس اینڈ انڈسٹری کی ریجنل ٹریڈ کمیٹی کے چیئرمین خورشید برلاس نے سرکاری خبر رساں ادارے کو بتایا کہ بیرون ممالک کاروباری مواقع کے فروغ اور ان سے استفادہ کے لیے راولپنڈی چیمبر کے زیر اہتمام دوحا قطر میں دو روزہ بزنس کانفرنس کا انعقاد فروری کی 26اور 27تاریخ کو کیاجائے گاانہوں نے بتایا…	Business & Economics	2018-02-19	https://urdu.geo.tv/latest/180066-	Geo News	582
71663	ملک میں جنوری کے دوران کاروں کی فروخت میں 13 فیصد اضافہ	ملک میں جنوری میں کاروں کی فروخت میں 13 فیصد اضافہ ریکارڈ کیا گیا اور نئے سال کے پہلے ماہ میں ہی 23 ہزار 700 کاریں فروخت کی گئیںاعداد وشمار کے مطابق جنوری کے دوران تاریخ کی ریکارڈ فروخت ریکارڈ کی گئی ہے اور کاروں کی فروخت کا کل حجم تقریبا 24 ہزار کاروں تک پہنچ گیا ہےاعداد شمار کے مطابق رواں مالی سال جولائی تا جنوری کے دوران کار فروخت ایک لاکھ 48 ہزار یونٹس رہی جو گذشتہ سال اسی عرصے کے مقابلے میں …	Business & Economics	2018-02-14	https://urdu.geo.tv/latest/179834-	Geo News	533
71664	وفاقی کابینہ نے پاکستان اور اٹلی کے درمیان ایل این جی معاہدے کی منظوری دیدی	وزیراعظم شاہد خاقان عباسی کی زیر صدارت وفاقی کابینہ کا اجلاس ہوا جس میں انسداد دہشت گردی رولز 2018 کی منظوری دے دی گئیکابینہ کے اجلاس میں بجلی کی اضافی پیداوار پر اظہار اطمینان کیا گیا جبکہ اجلاس میں عاصمہ جہانگیر اورمیر ہزار خان بجارانی کے لیے فاتحہ خوانی بھی کی گئیاجلاس میں وزیراعظم نے مختلف وزارتوں کے زیرانتظام اداروں کے سربراہان کی تقرری کا عمل تیز کرنے اور نیو اسلام باد انٹرنیشنل ایئرپورٹ کو…	Business & Economics	2018-02-13	https://urdu.geo.tv/latest/179808-	Geo News	899
71665	اسٹیل ملز کی قیمتی زمین پر قبضہ مافیا کے سرگرم ہونے کا انکشاف	حکومت گذشتہ سالوں میں پاکستان اسٹیل ملز کے ملازمین کی تنخواہوں کی ادائیگی کے لیے ساڑھے 18 ارب روپے قرض دے چکی ہےپاکستان اسٹیل ملز کو گیس سپلائی 31 مہینوں پہلے 45 ارب روپے کے واجبات ادا نہ کرنے پربند کردی گئی تھی جس کے بعد سے مل کی پیداوار بند ہے تاہم مزدوروں کی تنخواہیں ادا کرنے کے لیے حکومت 47 مہینوں سے قرض فراہم کررہی ہے جو اب ساڑھے 18 ارب روپے ہوچکا ہےحکومت کی جانب سے اتنی رقم ادا کرنے کے باوج…	Business & Economics	2018-02-12	https://urdu.geo.tv/latest/179756-	Geo News	1405
71666	عالمی مارکیٹ میں سونا مہنگا فی تولہ سونا 55 ہزار 900 روپے ہوگیا	عالمی مارکیٹ میں سونا مہنگا ہونے پر مقامی صرافہ بازار میں فی تولہ سونا 300 روپے اضافے کے بعد 55 ہزار 900 روپے ہوگیال سندھ صرافہ بازار ایسوسی ایشن کے صدر ہارون چاند کے مطابق عالمی مارکیٹ میں سونے کی قیمت پانچ ڈالر اضافے سے 1321 ڈالر فی اونس پر پہنچ گیاعالمی مارکیٹ میں سونے کی قیمتوں میں اضافے کا اثر مقامی صرافہ بازار میں بھی دیکھا گیا اور فی تولہ سونا 300 روپے مہنگا ہو کر 55 ہزار 900 روپے اور 10 گ…	Business & Economics	2018-02-12	https://urdu.geo.tv/latest/179755-	Geo News	458
71667	خلیجی معززین کی اڑ میں قیمتی گاڑیوں کی کسٹم ڈیوٹی چرانے کا انکشاف	کراچی ملک میں شکار کیلئے نے والے خلیجی معززین کی گاڑیوں کی میں قیمتی گاڑیاں لانے اور کروڑوں روپے کی کسٹم ڈیوٹی چرانے کا انکشاف ہوا ہےکسٹمز ذرائع کے مطابق ستمبر 2016 میں ایک قطری شہزادے کی شکاری پارٹی کے ہمراہ 22 قیمتی گاڑیاں تین ماہ کے خصوصی اجازت نامے پر پاکستان لائی گئیں2017 ماڈل کی ان گاڑیوں میں مرسیڈیز ٹویوٹا لینڈ کروزر وی ایٹ اور رینج روور چیپیں شامل ہیں اجازت نامے کی مدت ختم ہونے کے باوجود …	Business & Economics	2018-02-08	https://urdu.geo.tv/latest/179598-	Geo News	1565
71668	ڈیجیٹل کرنسی بٹ کوائن کی قیمت میں مزید 20 فیصد کمی	ڈیجیٹل کرنسی بٹ کوائن کی شرح تبادلہ میں مزید 20 فیصد کمی واقع ہوئی ہے جس کے بعد ایک بٹ کوائن کی قیمت 6200 ڈالر سے نیچے گرگئیکرپٹو کرنسی بٹ کوائن کی شرح تبادلہ میں 20 فیصد گراوٹ کی وجہ دنیا بھر کی اسٹاک اور فوریکس مارکیٹ میں چھائی مندی ہےتازہ ترین اپ ڈیٹس کے مطابق بٹ کوائن کی خرید فروخت میں استعمال ہونے والی ویب سائٹ بٹ اسٹمپ ایکسچینج کے مطابق ورچوئل کرنسی کی موجودہ شرح تبادلہ 6190 ڈالر پر اگئی ہے…	Business & Economics	2018-02-06	https://urdu.geo.tv/latest/179503-	Geo News	753
71669	پاکستان اور انڈونیشیا کی دو طرفہ تجارت میں 229 فیصد اضافہ	اسلام اباد پاکستان بزنس کونسل نے کہا ہے کہ گذشتہ سال کے دوران پاکستان اور انڈونیشیا کی دو طرفہ تجارت میں 229 فیصد اضافہ ہواپاکستان بزنس کونسل کی جانب سے جاری رپورٹ کے مطابق سال 2010 میں پاکستان اور انڈونیشیا کی باہمی تجارت 70 کروڑ ڈالر تھی جو سال 2016ء کے اختتام پر 23 ارب ڈالر تک پہنچ گئیکونسل کے مطابق اس طرح سال کے دوران پاکستان اور انڈونیشیا کی باہمی تجارت میں 229 فیصد یعنی 16 ارب ڈالر کا اضافہ…	Business & Economics	2018-02-06	https://urdu.geo.tv/latest/179466-	Geo News	406
71670	روس کی پاکستان کو جدید مسافر طیارے فروخت کرنے کی پیشکش	اسلام اباد روس نے پاکستان کو مسافر بردار طیارے فروخت کرنے کی پیشکش کردیشہری ہوا بازی کے ذرائع کے مطابق روس نے دنیا کا ایک جدید ترین درمیانی جسامت کا مسافر طیارہ تیار کرلیا ہے جس میں سو نشستیں ہیں جب کہ روسی طیارہ ساز کمپنی نے اپنا جدید ترین طیارہ جمعہ کے روز خصوصی انتظام کے ساتھ بینظیر انٹرنیشنل ایئرپورٹ پر لینڈ کرایاخصوصی طیارے میں روسی طیارہ ساز کمپنی کے سنیئر عہدیدار روسی حکام بھی ائے بینظیر ب…	Business & Economics	2018-02-04	https://urdu.geo.tv/latest/179411-	Geo News	1341
71671	اسٹیل ملز ایس ایم ای بینک اور ماڑی پیٹرولیم کمپنی کی نجکاری کی تیاری مکمل	اسلام اباد حکومت نے رواں مالی سال کے دوران پاکستان اسٹیل ملز ایس ایم ای بینک اور ماڑی پیٹرولیم کمپنی لمیٹڈ کی نجکاری کی تیاری کر لی ہے اور ان اداروں کے حصص کی فروخت کے لیے شراکت داروں کو تلاش کر لیا گیا ہےوزارت خزانہ کی جانب سے قومی اسمبلی میں جمع کرائی گئی مالیاتی پالیسی اسٹیٹمنٹ 182017 کے مطابق نجکاری کمیشن میں پاکستان اسٹاک ایکسچینج کے ذریعے ماڑی پیٹرولیم کمپنی لمیٹڈ کے 18 فیصد حصص کی مقامی او…	Business & Economics	2018-02-02	https://urdu.geo.tv/latest/179332-	Geo News	2326
71672	ڈیزل کی قیمت بڑھنے پر گڈز ٹرانسپورٹرز نے کرایوں میں اضافہ کردیا	کراچی ڈیزل کی قیمت میں روپے اضافے کے بعد گڈز ٹرانسپورٹرز نے بھی کرایوں میں 15 فیصد تک اضافہ کردیاترجمان گڈز ٹرانسپورٹرز امداد نقوی کا کہنا ہے کہ حکومت نے گزشتہ ماہ ڈیزل کی فی لیٹر قیمت میں اضافے کا اعلان کیا تھا لیکن اس پر عملدرامد روک دیا لیکن اس مرتبہ روپے اضافہ کردیا گیا ہےترجمان کا مزید کہنا ہے کہ ڈیزل کی قیمت میں اضافے کے بعد کرایوں میں بھی 15 فیصد تک اضافہ کردیا گیا ہے جس کا اطلاق فی الفور …	Business & Economics	2018-02-01	https://urdu.geo.tv/latest/179282-	Geo News	1016
71673	کسٹمز کلیئرنس سافٹ وئیر ویبوک میں خلل ملکی تجارت عملی طور پر بند	کسٹمز کلیئرنس سافٹ وئیر ویبوک میں بڑا خلل پیدا ہوگیا ہے جس کے باعث ملک کی تجارت عملی طور پر بند ہوگئی ہےفیڈریشن اف پاکستان چیمبرز اف کامرس اینڈ انڈسٹری ایف پی سی سی ئی کسٹمز کمیٹی کے چیئرمین ارشد جمال کے مطابق ویبوک سسٹم میں یہ خرابی ملک گیر سطح پر ہے انہوں نے بتایا کہ اس خلل کے سبب ملکی بندرگاہوں اور ایرپورٹس کے ساتھ ساتھ سرحدوں سے تجارتی عمل کو بھی رکاوٹ کا سامنا ہے کسٹمز کلیئرنس سافٹ وئیر کی خ…	Business & Economics	2018-01-31	https://urdu.geo.tv/latest/179270-	Geo News	632
71674	پیٹرول کی قیمت میں روپے 98 پیسے فی لیٹر اضافہ	اسلام اباد ائل اینڈ گیس ریگولیٹری اتھارٹی اوگرا کی سفارش کے بعد وفاقی حکومت نے پیٹرول کی قیمت میں روپے 98 پیسے فی لیٹر اضافہ کردیا ہےوزارت خزانہ کے اعلامیے کے مطابق ڈیزل کی قیمت میں روپے 92 پیسے جبکہ مٹی کے تیل کی قیمت میں روپے 94 پسے فی لیٹر اضافہ کیا گیا ہےاعلامیے میں بتایا گیا کہ لائٹ ڈیزل ئل کی قیمت میں 5روپے93پیسےفی لیٹراضافہ کیا گیا ہےپیٹرول کی نئی قیمت84روپے 91 پیسے فی لیٹر مقرر کی گئی ہے …	Business & Economics	2018-01-31	https://urdu.geo.tv/latest/179264-	Geo News	434
71675	نیپرا نے بجلی فی یونٹ روپے 98 پیسے سستی کردی	نیشنل الیکٹرک پاور ریگولیٹری اتھارٹی نیپرا نے بجلی فی یونٹ2روپے 98 پیسے سستی کرنے کا نوٹیفکیشن جاری کردیانیپرا کے نوٹی فکیشن کے مطابق بجلی کی قیمت میں کمی دسمبر کے فیول ایڈجسٹمنٹ کی مد میں کی گئی ہے جس کا اطلاق ماہانہ 300 یونٹ تک گھریلو صارفین پر نہیں ہوگانوٹیفکیشن میں کہا گیا ہے کہ بجلی تقسیم کار کمپنیاں فروری کے بلوں میں عوام کو ریلیف فراہم کریں تاہم لائف لائن اور زرعی صارفین کو اس کا ریلیف نہی…	Business & Economics	2018-01-31	https://urdu.geo.tv/latest/179252-	Geo News	478
71676	یکم فروری سے پیٹرول کی قیمت میں روپے 98 پیسے اضافے کا امکان	اسلام اباد ائل اینڈ گیس ریگولیٹری اتھارٹی اوگرا نے وفاقی حکومت سے پیٹرول کی قیمت میں روپے 98 پیسے فی لیٹر اضافے کی سفارش کردی ہےذرائع نے جیوز نیوز کو بتایا کہ اوگرا نے ڈیزل کی قیمت میں 10 روپے25 پیسے فی لیٹر جبکہ مٹی کے تیل میں 12 روپے 74 پیسے فی لیٹر اضافے کی سفارش کی ہےاسی طرح لائٹ ڈیزل ئل کی قیمت میں 11روپے 72 پیسے فی لیٹر اضافے کی سفارش کی گئی ہےذرائع کا مزید کہنا تھا کہ اوگرا نے سمری وزارت پ…	Business & Economics	2018-01-30	https://urdu.geo.tv/latest/179213-	Geo News	541
71677	سی پیک خالصتا معاشی تعاون کا منصوبہ ہے چین	بیجنگچین کی وزارت خارجہ کی ترجمان ہوا چوانگ کا کہنا ہے کہ چائنا پاکستان اقتصادی راہداری سی پیک خالصتا معاشی تعاون کا منصوبہ ہے اور اس پر کسی علاقائی تنازعات یا تیسرے فریق کا کوئی اثر نہیں پڑے گاچینی وزارت خارجہ کی ترجمان ہوا چوانگ نے اپنی معمول کی پریس بریفنگ کے دوران سوئٹزرلینڈ کے شہر ڈیووس میں پاکستانی وزیراعظم شاہد خاقان عباسی کی جانب سے کیے جانے والے خطاب کی بھی تعریف کیوزیراعظم شاہد خاقان عب…	Business & Economics	2018-01-29	https://urdu.geo.tv/latest/179166-	Geo News	1144
71678	دنیا کی بڑی معیشتیں مسلسل بہتری کی جانب گامزن ہیں امریکی اخبار	گذشتہ دہائی کے معاشی بحران کے بعد عالمی معیشت سنبھلنا شروع ہوگئی اور اب بڑے ملکوں کی معاشی صورتحال مسلسل بہرتی کی جانب گامزن ہےامریکی اخبار کی رپورٹ کے مطابق دنیا کے بڑے ملکوں کی معیشت اب مسلسل بہتری کی جانب گامزن ہےلگ بھگ ایک دہائی قبل کے سنگین معاشی بحران نے دنیا بھر کے ممالک کو اپنی لپیٹ میں لیا تھا تاہم اب گراوٹ کے سائے چھٹ رہے ہیں جس کے اثرات امریکا یورپ سمیت دنیا بھر میں محسوس کئے جارہے ہیں…	Business & Economics	2018-01-28	https://urdu.geo.tv/latest/179106-	Geo News	863
71679	اسٹیٹ بینک کا مانیٹری پالیسی کا اعلان شرح سود فیصد کردی گئی	کراچی اسٹیٹ بینک اف پاکستان کی جانب سے ائندہ دو ماہ کے لیے مانیٹری پالیسی کا اعلان کردیا گیا جس کے مطابق شرح سود فیصد کردی گئی ہےیہ اعلان اسٹیٹ بینک گورنر طارق باجوہ نے اسٹیٹ بینک ہیڈ فس کراچی میں منعقدہ ایک پریس کانفرنس کے دوران کیاتفصیلات کے مطابق اسٹیٹ بینک نے شرح سود میں 25 بیسز پوائنٹس کے اضافے کا بھی اعلان کیا ہےطارق باجوہ کے مطابق شرح سود کو بڑھانے کا مقصد معاشی نمو کو روکنا نہیں بلکہ اس ک…	Business & Economics	2018-01-26	https://urdu.geo.tv/latest/179021-	Geo News	604
71680	زرمبادلہ کے ذخائر میں 13 کروڑ 11 لاکھ ڈالرز کی کمی	کراچی ملکی زرمبادلہ کے ذخائر میں گزشتہ ہفتے کے دوران 13کروڑ 11 لاکھ ڈالرز کی کمی ریکارڈ کی گئی اور زرمبادلہ کے مجموعی ذخائر کی سطح 19 ارب 64 کروڑ4 لاکھ ڈالرز رہیاسٹیٹ بینک اف پاکستان کے مطابق 19جنوری کو ختم ہونے والے ہفتے پر مرکزی بینک کے ذخائر 16کروڑ 62 لاکھ ڈالرز کمی سے 13 ارب 53 کروڑ 28 لاکھ ڈالرز رہےجب کہ کمرشل بینکوں کے ذخائر 3کروڑ 51 لاکھ ڈالرز اضافے سے ارب 10 کروڑ 76 لاکھ ڈالرز کی سطح پر ر…	Business & Economics	2018-01-26	https://urdu.geo.tv/latest/179016-	Geo News	525
71681	جاپان پاکستان کا اہم تجارتی شراکت دارہے وزیراعظم	ڈیووس عالمی اقتصادی فورم میں شرکت کے لیے سوئٹزرلینڈ میں موجود وزیراعظم شاہد خاقان عباسی سے جاپان ایکسٹرنل ٹریڈ ارگنائزیشن جیٹرو کے چیف ایگزیکٹو نے ملاقات کیسوئٹزرلینڈ کے شہر ڈیووس میں ہونے والی ملاقات میں وزیراعظم شاہد خاقان عباسی کے ہمراہ معاون خصوصی علی جہانگیر صدیقی رکن قومی اسمبلی شیزہ فاطمہ اور دیگر حکام موجودتھےاس موقع پر وزیراعظم شاہد خاقان عباسی نے کہا کہ جاپان پاکستان کا اہم تجارتی شراکت…	Business & Economics	2018-01-24	https://urdu.geo.tv/latest/178935-	Geo News	2209
71682	رواں مالی سال بینکوں سے نجی شعبے کو 201 ارب روپے کے قرضوں کی فراہمی	کراچی رواں مالی سال 201718ء کے دوران بینکوں اور مالیاتی اداروں کی جانب سے نجی شعبہ کو 2012 ارب روپے کے قرضے فراہم کیے گئے جب کہ اسلامی بینکاری کی جانب سے نجی شعبہ کو فراہم کردہ قرضہ جات 1488 ارب روپے تک پہنچ گئےاسٹیٹ بینک اف پاکستان کے مطابق یکم جولائی 2017 سے لے کر 12 جنوری 2018ء کے دوران بینکاری کے روایتی شعبہ کی جانب سے نجی شعبہ کو 1298 ارب روپے کے قرضے فراہم کیے گئے ہیں جب کہ کمرشل بینکوں کے …	Business & Economics	2018-01-24	https://urdu.geo.tv/latest/178922-	Geo News	718
71683	حکومتی فیصلے میں تاخیر سے اوورسیز پاکستانیوں کی گاڑیاں پھنس گئیں	ٹوکیو حکومت کی جانب سے فیصلے میں تاخیر سے اوورسیز پاکستانیوں کی اربوں روپے کی ہزار گاڑیاں کراچی پورٹ پر پھنس گئیںتفصیلات کے مطابق چار دسمبر کو وزارت تجارت کی جانب سے جاری کیے جانے والے اچانک اور غیر متوقع نوٹیفیکیشن کے بعد چار دسمبر اور اس کے بعد بیرون ممالک سے کراچی پورٹ پہنچنے والی تمام گاڑیوں کو کراچی پورٹ پر روک لیا گیا تھاایک مہینہ گزرنے کے باوجود حکومت یہ فیصلہ نہیں کرسکی کہ ایا نوٹیفیکیشن …	Business & Economics	2018-01-23	https://urdu.geo.tv/latest/178858-	Geo News	1232
71684	2017 میں دنیا کی 82 فیصد دولت پر ایک فیصد امیر ترین افراد کا قبضہ رہا	برطانوی تنظیم اکسفام نے اپنی رپورٹ میں دعوی کیا ہے کہ سال 2017 کے دوران محنت سے حاصل کی گئی دنیا کی 82 فیصد دولت محض ایک فیصد امیر ترین افراد کی جیب میں گئی جبکہ نصف غریب بادی کی دولت میں کوئی اضافہ نہ ہوسکابرطانوی ادارے کی رپورٹ بعنوان محنت کو نواز یں دولت کو نہیں کے مطابق سال 2017 کے دوران ارب پتی بننے والے افراد کی تعداد تاریخ میں سب سے زیادہ رہی جبکہ ایک فیصد امیر طبقے کی دولت میں گزشتہ سال 7…	Business & Economics	2018-01-22	https://urdu.geo.tv/latest/178793-	Geo News	1391
71685	پاکستان کرنٹ اکاونٹ خسارے میں 21 فیصد کمی	کراچی ملک کے کرنٹ اکاونٹ خسارے میں ایک ماہ میں ساڑھے 21 فیصد کمی ریکارڈ کی گئی جس پر معاشی ماہرین کا کہنا ہے کہ دسمبر میں ترسیلات بڑھنے اور درمدات کم ہونے کی وجہ سے کرنٹ اکاونٹ خسارے میں کمی واقع ہوئیاسٹیٹ بینک کے جاری اعداوشمار کے مطابق رواں مالی سال کے پہلے ماہ میں کرنٹ اکاونٹ خسارہ ارب 41 کروڑ ڈالر رہا پہلی ششماہی کا خسارہ گزشتہ سال کے مقابلے میں 591 فیصد زائد ریکارڈ کیا گیا مرکزی بینک کے مطاب…	Business & Economics	2018-01-20	https://urdu.geo.tv/latest/178721-	Geo News	670
71686	انٹربینک مارکیٹ میں روپے کے مقابلے میں ڈالر کی قیمت میں استحکام	کراچی اوپن کرنسی مارکیٹ میں جمعہ کو ڈالر کی قیمت خرید میں 10 پیسے کا اضافہ ریکارڈ کیا گیا اور انٹربینک مارکیٹ میں جمعہ کو روپے کے مقابلے میں امریکی ڈالرکی قیمت میں استحکام رہافاریکس ایسوسی ایشن اف پاکستان کی جانب سے جاری اعداد وشمار کے مطابق انٹربینک مارکیٹ میں جمعہ کو امریکی ڈالرکی قیمت میں استحکام رہا جس کے نتیجے میں امریکی ڈالر کی قیمت خرید 11052 روپے اور قیمت فروخت 11062 روپے پرمستحکم رہیاوپن…	Business & Economics	2018-01-20	https://urdu.geo.tv/latest/178716-	Geo News	970
71687	پاکستان اور ایران کا15 روزہ مسافر ٹرین سروس بحال کرنے کا فیصلہ	لاہور پاکستان اور ایران کے ریلوے حکام نے دونوں ممالک کے درمیان 15 روزہ مسافر ٹرین سروس بحال کرنے کا فیصلہ کیا ہےتفصیلات کے مطابق یہ ٹرین مشہد یا قم سے چلے گی اور محرم سے قبل اس کا اغاز ہوجائے گا امن امان کی صورت حال بہتر ہونے پر پندرہ روزہ مسافر ٹرین کی بحالی کا فیصلہ وزارت ریلوے میں پاکستانی اور ایرانی ریلوے ماہرین کے مشترکہ اجلاس میں ہواایرانی وفد کی قیادت ڈائریکٹر جنرل زاہدان ریلوے ماجد ارجونی…	Business & Economics	2018-01-18	https://urdu.geo.tv/latest/178652-	Geo News	1357
71688	رواں مالی سال کے ماہ میں مجموعی بیرونی سرمایہ کاری میں 71 فیصد اضافہ	کراچی رواں مالی سال کے ماہ کے دوران مجموعی بیرونی سرمایہ کاری میں 71 فیصد اضافہ ریکارڈ کیا گیااسٹیٹ بینک کے مطابق ماہ کے دوران ملک میں مجموعی سرمایہ کاری کا حجم 71فیصد اضافے سے ارب 70 کروڑ ڈالر تک تک پہنچ گیا جب کہ گزشتہ مالی سال کے اسی عرصے کے دوران ارب 16 کروڑ ڈالر کی مجموعی سرمایہ کاری ہوئی تھیدوسری جانب مالی سال 182017 کے ماہ میں ہی ملک میں براہ راست بیرونی سرمایہ کاری فیصد کمی بعد ایک ارب 38…	Business & Economics	2018-01-18	https://urdu.geo.tv/latest/178634-	Geo News	619
71689	بٹ کوائن کرنسی کی مالیت میں 50 فیصد سے زائد کمی	پاکستان سمیت دنیا بھر میں تیزی سے مقبول ہوتی ڈجیٹل کرنسی بٹ کوائن کے شیئرز کی مالیت میں 50 فیصد کمی دیکھنے میں ئی ہے اور گزشتہ ماہ ہی اپنی تاریخ کی بلند ترین سطح پر پہنچنے والی ڈجیٹل کرنسی کی مالیت 10 ہزار ڈالرز سے بھی نیچے گئی ہےغیرملکی خبر رساں ادارے کی رپورٹ کے مطابق بٹ کوائن کے شیئر کی مالیت 980756 ڈالرز پر ریکارڈ کی گئی جو یکم دسمبر کے بعد ڈجیٹل کرنسی میں تقریبا 50 فیصد کمی ہےبلوم برگ کی رپو…	Business & Economics	2018-01-17	https://urdu.geo.tv/latest/178599-	Geo News	1132
71690	13 سال بعد استعمال شدہ گاڑیوں کی غیر رسمی کمرشل درامد ختم	اسلام اباد حکومت نے استعمال شدہ کاروں کی درامد کیلئے قوانین کو حتمی شکل دے دی جس کے تحت ملک میں 13 سال بعد استعمال شدہ گاڑیوں کی غیر رسمی کمرشل درامد ختم کردی گئی ہےانڈسٹری ذرائع کے مطابق حکومت نے نئی پالیسی میں بیرون ملک مقیم پاکستانی کے ذاتی اکاونٹ سےر قم منتقلی کے ثبوت کو لازمی قرار دے دی ہےموٹر ڈیلرز کے مطابق اس عمل سے 13 سال بعد استعمال شدہ گاڑیوں کی درامد بند ہو جائے گی جبکہ پہلے ہی جنوری م…	Business & Economics	2018-01-17	https://urdu.geo.tv/latest/178591-	Geo News	666
71691	پاکستان میں بننے والی گاڑیوں کی قیمت میں لاکھ تک اضافہ	اسلام اباد ملک میں بننے والی گاڑیوں کی قیمت میں ایک سال کے دوران 39 ہزار روپے سے لاکھ روپے تک اضافہ کر دیا گیاڈیلرز کے مطابق جنوری تا دسمبر 2017 کے دوران ایکس ایل ئی کی قیمت ایک لاکھ 55 ہزار روپے اضافے سے 18 لاکھ 19 ہزار روپے کر دی گئیڈیلر نے بتایا کہ ہنڈا اکارڈ کی قیمت لاکھ روپے اضافے سے کروڑ 12 لاکھ 67 ہزار روپے کر دی گئیمہران سی ایکس کی قیمت 39 ہزار اضافے سے لاکھ 42 ہزار روپے ہو گئیپرانی کاروں…	Business & Economics	2018-01-17	https://urdu.geo.tv/latest/178588-	Geo News	536
71692	جرمنی کا اپنے کرنسی ریزرو میں چینی یوان کو شامل کرنے کا فیصلہ	بیجنگ جرمنی نے اپنے کرنسی ریزرو میں چینی یوان کو شامل کرنے کا فیصلہ کر لیاجرمنی کے سنٹرل بونڈس بینک نے اپنے اعلان میں کہا ہے کہ کرنسی کے ملکی ذخیرہ میں چین کی کرنسی یوان رینبیکو اس کا بڑھتا ہوا استعمال دیکھتے ہوئے شامل کیا جا رہا ہےبینک نے کہا کہ ان کے بورڈ نے گزشتہ سال جولائی میں رینبی پر سرمایہ کاری کا فیصلہ کیا تھا جس کی وجہ اس کی عالمی سطح پر بڑھتی ہوئی اہمیت ہےبینک نے یہ نہیں بتایا کہ وہ کب …	Business & Economics	2018-01-17	https://urdu.geo.tv/latest/178583-	Geo News	1118
71693	سی پیک سے طاقت کا توازن مغرب سے مشرق کی طرف منتقل ہو جائیگا سرتاج عزیز	ڈپٹی چیئرمین منصوبہ بندی کمیشن سرتاج عزیز کا کہنا ہے کہ پاک چین اقتصادی راہداری کمیشن سے طاقت کا توازن مغرب سے مشرق کی طرف منتقل ہو جائے گاپاکستان میں تعینات چین کے سفیر یاوجنگ نے ڈپٹی چیئرمین منصوبہ بندی کمیشن سرتاج عزیز سے ملاقات کی جس میں باہمی تعلقات اور تجارتی امور پر تبادلہ خیال کیا گیااس موقع پر سرتاج عزیز کا کہنا تھا کہ چینی صدر شی جنگ پنگ اور سابق وزیر اعظم نواز شریف سی پیک سےپاک چین تعل…	Business & Economics	2018-01-16	https://urdu.geo.tv/latest/178531-	Geo News	981
71694	پاکستان مشرقی وسطی اور افریقہ کی تیزی سے ترقی کرتی مارکیٹوں میں شامل	کراچی عالمی پرفارمنس مینجمنٹ کمپنی نیلسن ہولڈنگز پی ایل سی نے گلوبل سروے کے نتائج جاری کرتے ہوئے کیا ہے کہ پاکستان تیزی سے ترقی کر رہا ہے اور اور اسے مشرق وسطی اور افریقہ کے خطے میں تیزی سے ترقی کرتی مارکیٹوں میں سے ایک قرار دیا گیا ہےصارفین کے اعتماد اور خرچ کے ارادے پر نیلسن کے گلوبل سروے کے نتائج اس بات کی نشان دہی کرتے ہیں کہ پاکستان کے صارفین کا اعتماد 2017 کی تیسری سہ ماہی میں پوائنٹس بڑھ ک…	Business & Economics	2018-01-16	https://urdu.geo.tv/latest/178509-	Geo News	1704
71695	پی ائی اے کی نجکاری کو 15 اپریل تک حتمی شکل دینے کیلئے پر عزم ہیں دانیال عزیز	اسلام اباد وفاقی وزیر برائے نجکاری دانیال عزیز کا کہنا ہے کہ حکومت پاکستان انٹرنیشنل ایئرلائنز پی ائی اے کے کور بزنس کی نجکاری کے عمل کو 15 اپریل تک حتمی شکل دینے کیلئے پرعزم ہےانہوں نے کہا کہ نجکاری کے اس عمل سے قومی معیشت مضبوط ہو گی ہم پی ائی اے کو درست سمت میں گامزن کرکے اس کی عظمت رفتہ بحال کرنے کیلئے کوشاں ہیںاسلام اباد میں پریس کانفرنس سے خطاب کرتے ہوئے وفاقی وزیر نے کہا کہ پی ائی اے کی بی…	Business & Economics	2018-01-15	https://urdu.geo.tv/latest/178468-	Geo News	3753
71696	تجارتی پالیسی 232018 کی تیاری کیلئے اسٹیک ہولڈرز سے تجاویز طلب	اسلام اباد وفاقی حکومت نے ائندہ پانچ سالہ تجارتی پالیسی 232018 کی تیاری شروع کردی ہےوزارت تجارت نے ائندہ پانچ سالہ تجارتی پالیسی کی تیاری کے لیے تمام متعلقہ اسٹیک ہولڈرز سے تجاویز طلب کیں اور اسٹیک ہولڈرز کی جانب سے متعد تجاویز وصول ہوئی ہیںان تجاویز کی روشنی میں ائندہ سالہ تجارتی پالیسی کے اسٹریٹجک فریم ورک میں کاروباری برادری کو مراعات اور تجارت میں اضافے کے لیے اقدامات کیے جائیں گے جن میں سپلا…	Business & Economics	2018-01-15	https://urdu.geo.tv/latest/178444-	Geo News	835
71697	حکومت کا انتخابات سے قبل پی ئی اے کو فروخت کرنے کا منصوبہ	اسلام اباد وفاقی حکومت نے عام انتخابات سے قبل پاکستان انٹرنیشنل ایئرلائن پی ائی اے کو فروخت کرنے کا منصوبہ بنالیاوزیر برائے نجکاری دانیال عزیز نے غیر ملکی میڈیا کو انٹرویو دیتے ہوئے کہا کہ حکومت نے پی ئی اے کو فروخت کرنے کا منصوبہ تیار کرلیا ہے جسے کابینہ کے اجلاس میں پیش کیا جائے گاپی ئی اے ریزرویشن سسٹم میں 31 اکتوبر کے بعد امریکا کے لیے بکنگ نہیں کی جارہی ایئرلائن حکامدانیال عزیز نے کہا کہ پی …	Business & Economics	2018-01-14	https://urdu.geo.tv/latest/178403-	Geo News	1230
71698	2017 میں تجارتی خسارہ بڑھتا رہا حکومت سیاست میں الجھی رہی	گذشتہ سال بڑھتے ہوئے تجارتی خسارے کا خوب چرچا رہا عموما معاشی امور مہنگائی یا روپے کی قدر میں کمی تک عوام اور سیاست دانوں کی توجہ کا مرکز نہیں بن پاتے لیکن 11 اکتوبر کو بڑھتے ہوئے تجارتی کرنٹ اکاونٹ خسارے پر رمی چیف کے تبصرے نے معاملے کو مزید نمایاں کردیاحکومت کو سپاہ سالار افواج پاکستان سے پہلے ہی صورتحال کی سنگینی کا اندازہ ہونا چاہیے تھا اعداد شمار کا جائزہ لیں تو واقعی پاکستان کیلیے ادائیگیوں…	Business & Economics	2018-01-11	https://urdu.geo.tv/latest/178259-	Geo News	2179
71699	وفاقی حکومت کی نئی ٹو پالیسی پر عمل درمد کا غاز	اسلام اباد وفاقی کابینہ کی جانب سے منظور کی جانے والی نئی اٹو پالیسی پر عملدرامد کا اغاز کردیا گیاوفاقی کابینہ نے نئی اٹو پالیسی کی منظوری دی تھی جسے سرمایہ کاروں کی جانب سے سراہا جارہا ہےذرائع کا کہنا ہےکہ نئی پالیسی سے ٹو سیکٹر میں پلانٹس کی بحالی اور مزید سرمایہ کاری کے مواقع میں اضافہ ہوگا جب کہ ٹوانڈسٹری کے سرمایہ کاروں کو نئی پالیسی سے فائدہ اور معیشت کو سہارا ملےگا	Business & Economics	2018-01-11	https://urdu.geo.tv/latest/178243-	Geo News	374
71700	حکومت 300 ارب سے پاور سیکٹر میں بہتری لاسکتی ہے	اسلام اباد ماہرین کاکہنا ہے کہ حکومت ڈیفالٹرز سے 300 ارب روپے کا تیار پھل حاصل کرکے پاور سیکٹر میں بہتری لاسکتی ہےتفصیلات کے مطابق پاکستان الیکٹرک پاور کمپنی پیپکو کے سرکاری اعداد شمار کے مطابق بجلی تقسیم کار کمپنیوں کی غفلت سے پاور سیکٹر میں وصولیاں 78839 ارب تک پہنچ گئی ہیں ان وصولیوں میں خیبر پختون خوا کے ستمبر 2008 سے 15ستمبر 2010 کے 186 ارب روپے بھی شامل ہیںاس سے متعلق پشاور ہائیکورٹ میں ایک…	Business & Economics	2018-01-11	https://urdu.geo.tv/latest/178234-	Geo News	1427
71701	مالی سال 182017 میں پاکستانی معیشت 55 فیصد کی شرح سے ترقی کرے گی ورلڈ بینک	کراچی ورلڈ بینک کا کہنا ہے کہ مالی سال 182017 میں پاکستانی معیشت 55 فیصد کی شرح سے ترقی کرےگی اور نے والے سالوں میں یہ شرح59 فیصد ہوجائے گیورلڈ بینک کی جانب سے جاری کی گئی عالمی معیشت پر رپورٹ میں بتایا گیا کہ مالی سال کے ابتدائی مہینوں میں معاشی سرگرمیاں بڑھی ہیںرپورٹ کے مطابق سرمایہ کاری اور قرض اخراجات بڑھانے میں مدد دے رہے ہیںرپورٹ میں بتایا گیا کہ پاکستان میں کنسٹرکشن اور خدمت کے شعبے سرگرم …	Business & Economics	2018-01-10	https://urdu.geo.tv/latest/178167-	Geo News	595
71702	پاکستان نے چینی کرنسی میں بانڈز متعارف کرانے کی تجویز مسترد کر دی	اسلام اباد پاکستان زیادہ لاگت کے باعث ڈالر کے بجائے چینی کرنسی میں بانڈز متعارف کرانے پر امادہ نہیں ہے تاہم دونوں ممالک کے درمیان تجارت موجودہ سمجھوتے کے تحت چینی کرنسی یوان میں ہو سکتی ہےمستقبل قریب میں چینی کرنسی میں بانڈز متعارف کرانے کی تجویز چینی بینکوں نے دی تھی جسے پاکستان نے مسترد کر دیا جس کی تصدیق اعلی سرکاری ذرائع نے کی ہےاقتصادی ماہرین کی جانب سے تجزیہ کے مطابق چینی کرنسی یوان اور امر…	Business & Economics	2018-01-09	https://urdu.geo.tv/latest/178117-	Geo News	1593
71703	ایک لاکھ روپے تک ماہانہ مدن پر انکم ٹیکس نہ لیا جائے نوازشریف کی مشیر خزانہ کو ہدایت	لاہور سابق وزیراعظم نوازشریف نے مشیر خزانہ کو ایک لاکھ روپے ماہانہ امدن پر کوئی انکم ٹیکس نہ لینے کی ہدایت کردیسابق وزیراعظم نوازشریف سے مشیر خزانہ مفتاح اسماعیل نے رائے ونڈ میں ملاقات کی جس میں سابق وزیراعظم نے مشیر خزانہ کو چند اہم ہدایات دیںنوازشریف نے مشیر خزانہ کو ہدایت دی کہ انفرادی انکم ٹیکس میں فوری کمی لائی جائے اور اس کی شرح 15 فیصد سے زیادہ نہیں ہونی چاہیے جب کہ ایک لاکھ روپے تک ماہانہ…	Business & Economics	2018-01-08	https://urdu.geo.tv/latest/178053-	Geo News	686
71704	نئے سال کا پہلا کاروباری ہفتہ اسٹاک ایکسچینج میں ہزار پوائنٹس کا اضافہ	کراچی نئے سال کے پہلے کاروباری ہفتے میں 100 انڈیکس میں ہزار پوائنٹس کا اضافہ ہوا اور انڈیکس ساڑھے 42 ہزار پوائنٹس سے گزر گیاپاکستانی شیئرز بازار میں نئے سال کے پہلے کاروبار ہفتے میں خریداری کارجحان رہا کاروبارہفتے کا اختتام 100 انڈیکس نے 2052 پوائنٹس اضافے سے 42 ہزار 584 پر کیاہفتے کے اختتام پر مارکیٹ کیپٹلائزیشن ہزار 887 ہوگئی اور سرمایہ کاروں نے ہفتے کے دوران ایک ارب کروڑ شیئرز کے سودے کیےکاروب…	Business & Economics	2018-01-06	https://urdu.geo.tv/latest/177976-	Geo News	530
71705	پاکستان کے زر مبادلہ کے ذخائر میں کمی	کراچی پاکستان کے مجموعی زر مبادلہ کے ذخائر میں مزید کمی واقع ہوئی ہے اور ذخائر 201543 ارب ڈالر کی سطح پر پہنچ گئے ہیںاسٹیٹ بینک اف پاکستان کی جانب سے جاری اعداد شمار کے مطابق 29 دسمبر کو ختم ہونے والے ہفتے تک اسٹیٹ بینک کے پاس موجود زر مبادلہ کے ذخائر میں 019 فیصد کمی ریکارڈ کی گئیاسٹیٹ بینک کے پاس اس وقت 141067 ارب ڈالر موجود ہیں اور گزشتہ ہفتے کی نسبت ان میں کروڑ 60 لاکھ ڈالر کمی واقع ہوئی ہےاس…	Business & Economics	2018-01-04	https://urdu.geo.tv/latest/177881-	Geo News	693
71706	ملکی معیشت مستحکم ہےاور ئی ایم ایف میں جانے کا ارادہ نہیں وزیر مملکت خزانہ	اسلام اباد وزیر مملکت برائے خزانہ رانا محمد افضل نے کہا ہےکہ ملکی معیشت مستحکم ہے اور ائی ایم ایف میں جانے کا ارادہ نہیںکراچی میں پریس کانفرنس کرتے ہوئے وزیر مملکت رانا افضل نے کہا کہ امریکا افغانستان میں اپنی ناکامی کی ذمہ داری پاکستان پر ڈال رہا ہے امریکی صدر کے بیان پر دنیا پاکستان کا ساتھ دے رہی ہےانہوں نے کہا کہ امریکا نے جہاں 1250 ارب ڈالر دہشت گردی کی خلاف جنگ پر خرچ کیے کچھ اور رقم باڈر س…	Business & Economics	2018-01-04	https://urdu.geo.tv/latest/177849-	Geo News	1179
71707	اسٹیٹ بینک نے سرکاری نجی اداروں کو چینی کرنسی میں تجارت کی اجازت دیدی	کراچی اسٹیٹ بینک اف پاکستان نے سرکاری نجی اداروں کو چینی کرنسی یوان میں لین دین کی اجازت دے دی ہےبینک اعلامیہ کے مطابق سرکاری اور نجی دونوں شعبوں کے ادارے پاکستانی اور چینی دونوں تجارتی اور سرمایہ کاری کی سرگرمیوں کے لیے چینی یوان کو منتخب کرنے کے لیے ازاد ہیں اعلامیے میں کہا گیا کہ زرمبادلہ کے موجودہ ضوابط کے تحت چینی کرنسی یوان پاکستان میں بیرونی کرنسی لین دین کو ڈی نومینیٹ کرنے کی منظور شدہ کر…	Business & Economics	2018-01-03	https://urdu.geo.tv/latest/177815-	Geo News	1772
71708	نیپرا نے بجلی کے نرخ روپے 11 پیسے فی یونٹ کم کر دیے	نیشنل الیکٹرک پاور ریگولیٹری اتھارٹی نیپرا نے فیول ایڈجسٹمنٹ کی مد میں بجلی کے نرخ روپے 11 پیسے فی یونٹ کم کر دیے ہیںنیپرا نے نومبر کی فیول ایڈجسمنٹ کی مد میں فی یونٹ بجلی روپے 11 پیسے سستی کرنے کا نوٹیفکیشن بھی جاری کر دیا ہے قیمتوں میں کمی کا اعلان کے الیکٹرک کے علاوہ ملک بھر کی تقسیم کار کمپنیوں پر ہوگا نوٹیفکیشن جارینیپرا کی جانب سے جاری نوٹیفکیشن میں بتایا گیا ہے کہ نومبر میں فی یونٹ بجلی پر…	Business & Economics	2018-01-02	https://urdu.geo.tv/latest/177758-	Geo News	688
71709	جولائی تا دسمبر2017 مہنگائی کی اوسط شرح 375 فیصد رہی	اسلام اباد ملک میں رواں مالی سال کےپہلے چھ ماہ جولائی تادسمبر مہنگائی کی اوسط شرح 375 فیصد رہی جب کہ گزشتہ سال دسمبر میں نان فوڈ ائیٹم میں55فیصد اضافہ ریکارڈکیا گیاپاکستان بیورو اف شماریات کے مطابق گزشتہ سال دسمبر کے مقابلےمیں دسمبر2017 میں مہنگائی کی شرح میں457 فیصد اضافہ ہوا ہے نومبر 2017کے مقابلے میں دسمبر میں مہنگائی کی شرح میں010فیصد کمی ریکارڈکی گئی ہےاعداد وشمار کے مطابق جولائی تادسمبرتعلی…	Business & Economics	2018-01-02	https://urdu.geo.tv/latest/177723-	Geo News	1139
71710	سندھ کے سی این جی اسٹیشنز میں درامد شدہ ایل این جی فروخت کرنےکی تیاری	ملک میں بیشتر 70 فیصد گیس صوبہ سندھ پیدا کرتا ہے لیکن صنعتوں اور سی این جی اسٹیشنز کو گیس سپلائی میں ناغہ کا سلسلہ سات ٹھ سال پہلے شروع ہوااب سی این جی اسٹیشنز کیلیے گیس ناغہ ختم ہونے کا امکان پیدا ہو گیا ہے لیکن سندھ کی اپنی گیس سے نہیں بلکہ قطر یا کسی دیگر ملک سے درامد کی گئی ایل این جی سے ایسا کیا جائے گا عالمی شہرت یافتہ یورپی کمپنی ٹریفیگیورا نے سندھ کے سی این جی پمپس کو ایل این جی دینے کیلی…	Business & Economics	2018-01-01	https://urdu.geo.tv/latest/177712-	Geo News	1628
71711	کراچی پٹرول کی قیمت بڑھنے پر گڈز ٹرانسپورٹرز نے بھی کرائے بڑھادیئے	کراچی پٹرولیم مصنوعات کی قیمتوں میں اضافے کے بعد گڈز ٹرانسپورٹرز نے کرایوں میں بھی اضافہ کردیاحکومت نے نئے سال کے اغاز پر پٹرولیم مصنوعات کی قیمتوں میں اضافہ کردیا ہے جس کے تحت پٹرول کی قیمت میں روپے پیسے اضافہ کیا گیا ہےمٹی کا تیل روپے 79 پیسے اور ہائی اسپیڈ ڈیزل روپے 96 پیسے مہنگا کردیا گیاجیونیوز کے مطابق پٹرول اور ڈیزل کی قیمت میں اضافے کے بعد گڈز ٹرانسپورٹرز ایسوسی ایشن نے بھی کرایوں میں فیص…	Business & Economics	2018-01-01	https://urdu.geo.tv/latest/177688-	Geo News	553
71712	سعودی عرب میں پیٹرولیم مصنوعات کی قیمتوں میں 80 فیصد تک اضافہ	ریاض سعودی عرب میں سے پیٹرولیم مصنوعات کی قیمتوں میں 80 فیصد تک اضافہ کر دیا گیا ہےسعودی خبر ایجنسی کے مطابق حکومت نے مدنی میں اضافے اور معاشی اصلاحات کے سلسلے میں پیٹرولیم مصنوعات کی قیمتوں میں تقریبا اسی فیصد تک اضافے کا اعلان کیا ہےسعودی فرمانروا شاہ سلمان بن عبدالعزیز کی سربراہی میں کابینہ کے اجلاس کے دوران اصلاحات پروگرام کے تحت بجلی اور پیٹرولیم مصنوعات کی قیمتوں میں اضافے کی منظوری دی گئی …	Business & Economics	2018-01-01	https://urdu.geo.tv/latest/177660-	Geo News	1122
71713	نئے سال کی امد پیٹرول روپے پیسے مہنگا	اسلام اباد نئے سال کی امد پر حکومت کی جانب سے عوام پر پیٹرول بم گراتے ہوئے پیٹرولیم مصنوعات کی قیمتوں میں روپے سے زائد کا اضافہ کردیاپیٹرولیم مصنوعات کی قیمتوں میں اوگرا کی سفارش اور وزارت خزانہ کی منظوری کے بعد اضافہ کردیا گیا جس کے تحت پیٹرول کی قیمت میں روپے پیسے اضافہ کیا گیا اور اب شہریوں کو پیٹرول 8153 روپے فی لیٹر میں دستیاب ہےہائی اسپیڈ ڈیزل کی قیمت میں بھی روپے 69 پیسے فی لیٹر اضافہ کیا …	Business & Economics	2018-01-01	https://urdu.geo.tv/latest/177643-	Geo News	1866
71714	پاکستان کا مزید ایک ارب ڈالر کے یورو بانڈ جاری کرنے پر غور	پیرس کلب کو دوبارہ ادائیگیاں شروع ہونے اور دیگر غیر ملکی مالی ذمہ داریوں کو پورا کرنے کے ساتھ ہی پاکستان مارچ 2018 میں ایک ارب ڈالر مالیت کے یوروبانڈ جاری کرنے پر غور کر رہا ہے تاکہ غیر ملکی زرمبادلہ کے ذخائر میں تیزی سے ہونے والی کمی سے بچا جا سکےسرکاری ذرائع نے دی نیوز سے گفتگو کرتے ہوئے ہفتے کے روز تصدیق کی ہے کہ حکومت نے یورو بانڈ کو ترجیح دینے کا فیصلہ کیا ہے کیونکہ اس بانڈ کو لانچ کرنے کے ل…	Business & Economics	2017-12-31	https://urdu.geo.tv/latest/177637-	Geo News	1464
71715	2017 میں روپے کی قدر میں فیصد سے زائد کمی	2017 میں روپے کی قدر میں فیصد سے زائد کمی نے عوام کی مشکلات میں مزید اضافہ کردیاجولائی میں اچانک ایک دن میں روپے کی قدر میں روپے 50 پیسے کی گراوٹ دیکھی گئی جولائی میں انٹربینک میں ایک امریکی ڈالر 108 روپے 50 پیسے تک جا پہنچا تاہم وزیر خزانہ کے نوٹس لینے پر سے روز میں نیچے گیا تھا اس کے بعد نومبر تک روپے کی قدر میں استحکام رہادوسری جانب ادائیگیوں کا توازن بگڑنے سے درمدات میں مسلسل اضافے اور برمدات…	Business & Economics	2017-12-29	https://urdu.geo.tv/latest/177576-	Geo News	979
71716	نئے سال پر پٹرول کی قیمت میں اضافے کا امکان	اسلام اباد اوگرا نے ائندہ ماہ کے لیے پیٹرولیم مصنوعات کی قیمتوں میں اضافے کی سفارش کردیاوگرا نے سال نو سے پٹرولیم مصنوعات کی قیمتوں میں اضافے کی سمری وزارت پٹرولیم کو ارسال کردی ہے جس میں قیمتوں میں اضافے کی سفارش سے نئے سال پر عوام کو مہنگا پٹرول ملنے کا امکان ہےذرائع کے مطابق اوگرا کی جانب سے پٹرول کی قیمت میں روپے پیسے فی لیٹر اضافے کی سفارش کی گئی ہے لائٹ ڈیزل ائل کی قیمت میں 12 روپے 49 پیسے …	Business & Economics	2017-12-29	https://urdu.geo.tv/latest/177574-	Geo News	764
71717	وزیراعظم کی گردشی قرضوں کے خاتمے کیلئے جامع میکنزم بنانے کی ہدایت	اسلام اباد وزیراعظم نے حکام کو گردشی قرضے کے خاتمے کے لیے جامع میکنزم بنانے کی ہدایت کردیوزیراعظم شاہد خاقان عباسی کی زیر صدارت اقتصادی رابطہ کونسل کا ہنگامی اجلاس ہوا جس میں ملک کی اقتصادی صورت حال سمیت توانائی ترقیاتی منصوبوں کےامور پر غور کیا گیا جب کہ مالیاتی امور اور توانائی کے حوالے سے اہم فیصلے کیے گئےذرائع کے مطابق اجلاس میں نجی پاور پلانٹس کو ایل این جی پر چلانے کا فیصلہ کیا گیا جس کے لی…	Business & Economics	2017-12-29	https://urdu.geo.tv/latest/177572-	Geo News	1481
71718	سعودیہ متحدہ عرب امارات کا ٹکس کی چھوٹ ختم کرنے کا اعلان	خلیج کی دو امیر ترین ریاستوں سعودی عرب اور متحدہ عرب امارات نے ٹکس کی چھوٹ ختم کرنے کا اعلان کردیاخبر رساں ادارے ایسوسی ایٹڈ پریس اے پی کے مطابق دگر خلجی ممالک بھی ئندہ برسوں مں اپنی اپنی ٹکس اسکموں کا اعلان کرنے والے ہں سعودی عرب اور متحدہ عرب امارات کم جنوری 2018 سے سامان سروسز پر فصد ٹکس لگانے والے ہںہ قدم عالمی منڈی مں تل کی قمتوں مں کمی کی وجہ سے ملکی مدنی گھٹنے کے سبب اٹھاا گا ہے اور اس کا …	Business & Economics	2017-12-28	https://urdu.geo.tv/latest/177503-	Geo News	926
71719	اباد کا سی پیک میں مقامی سرمایہ کاروں کو چینیوں کے برابر مراعات کا مطالبہ	کراچی ایسو سی ایشن اف بلڈرز اینڈ ڈیولپرز اباد کے چیئرمین محمد عارف یوسف جیوا نے حکومت سے مطالبہ کیا ہے کہ پاکستان کے بلڈرز اور ڈیولپرز سمیت مقامی سرمایہ کاروں کو بھی سی پیک میں چین کے سرمایہ کاروں کے برابر مراعات دی جائیںاباد کے چیئرمین عارف جیوا کا کہنا تھا کہ اس میں کوئی شک نہیں کہ سی پیک پروجیکٹ سے پاکستان کی معیشت کو بوسٹ ملے گا چین کے سرمایہ کاروں کی پاکستان امد وطن عزیز کی معیشت کے لیے مثبت…	Business & Economics	2017-12-27	https://urdu.geo.tv/latest/177479-	Geo News	958
71720	اسٹیٹ بینک کا یکم جنوری کو بینک اور مالیاتی ادارے بند رکھنے کا اعلان	اسٹیٹ بینک نے یکم جنوری 2018 کو بینک اور مالیاتی ادارے بند رکھنے کا اعلان کیا ہےپاکستان کے مرکزی بینک کی جانب سے جاری اعلامیے کے مطابق یکم جنوری 2018 کو ملک بھر میں بینک اور مالیاتی ادارے بند رہیں گےاسٹیٹ بینک کے مطابق بینکوں اور مالیاتی اداروں کا عملہ معمول کے مطابق کام کرے گا تاہم عوامی لین دین نہیں کی جائے گی	Business & Economics	2017-12-27	https://urdu.geo.tv/latest/177478-	Geo News	313
71721	بجلی صارفین کی سہولت کیلئے روشن پاکستان موبائل ایپ متعارف	اسلام اباد وزارت توانائی پاور ڈویژن نے بجلی کی تقسیم ترسیل لوڈ شیڈنگ بلنگ کی صورتحال نیٹ میٹرنگ اور دیگرمعلومات ان لائن حاصل کرنے کیلئےروشن پاکستان کے نام سے موبائل ایپلیکیشن کا اجراء کردیاوفاقی وزیر توانائی سردار اویس احمد خان لغاری نے ایپ کے اجراء کے موقع پر پریس کانفرنس کرتے ہوئے کہا کہ حکومت نے بجلی کی لوڈ شیڈنگ پرقابو پانے اور پیداوار میں اضافے کا وعدہ پورا کردیا ہے واجبات کی وصولی اور بجلی …	Business & Economics	2017-12-26	https://urdu.geo.tv/latest/177430-	Geo News	2192
71722	دنیا بھرمیں ڈیڑھ کھرب ڈالر کا کاروباری لین دین اسلامی بینکنگ سے وابستہ	دنیا بھر میں ڈیڑھ کھرب ڈالر کا کاروباری لین دین اسلامی بینکنگ سے وابستہ ہو گیا ہے جبکہ مغرب اور اسٹریلیا میں اسلامی بینکنگ سسٹم تیزی سے فروغ پا رہا ہےخبر رساں ادارے اے پی پی کے مطابق میلبورن یونیورسٹی کے ماہر معاشیات ڈاکٹر محمد اسحاق بھٹی نے مقامی جامعہ میں ایک تقریب کے دوران بتایا کہ بین الاقوامی سطح پر اسلامک بینکنگ پروگرامز پوری دنیا میں اپنا حلقہ اثر تیزی سے بڑھا رہے ہیںانہوں نے بتایا کہ ئندہ…	Business & Economics	2017-12-25	https://urdu.geo.tv/latest/177356-	Geo News	962
71723	چین اور پاکستان کے درمیان ایک دوسرے کی کرنسی کے استعمال کا معاہدہ کیا ہے	چین اور پاکستان نے باہمی تجارت کے لیے ایک دوسرے کی کرنسی استعمال کرنے کا معاہدہ کرلیا ہے جسے معاشی اصطلاح میں کرنسی سوئیپکہا جاتا ہےگزشتہ روز وزیر داخلہ احسن اقبال نے سی پیک کے لانگ ٹرم پلان کے افتتاح کے موقع پر اس بات سے میڈیا کو اگاہ کیا تھا کہ پاکستان اور چین تجارت کے لیے ایک دوسرے کی کرنسی استعمال کریں گےکرنسی کی تبدیلی کا دونوں ممالک کے درمیان معاہدہ ہے کہ پاکستان چین سے خریدی گئی اشیاء کی ا…	Business & Economics	2017-12-23	https://urdu.geo.tv/latest/177312-	Geo News	1149
71724	سی پیک منصوبوں کیلیے درمدی اشیا پر ٹیکس چھوٹ کی منظوری کا فیصلہ	اقتصادی رابطہ کمیٹی نے پاک چین اقتصادی راہداری منصوبوں کے لئے تعمیراتی مواد کی درامد پر ٹیکس چھوٹ کی منظوری کا فیصلہ کیا ہے وزیراعظم شاہد خاقان عباسی کی زیرصدارت اقتصادی رابطہ کمیٹی کے اجلاس کے دوران حکام نے انہیں کپاس کی درامد پر ٹیکس کی چھوٹٹو اسپیئر پارٹس اور ٹائر پر ریگولیٹری ڈیوٹی ختم کیے جانے سمیت درجنوں اشیا پر ریگولیٹری ڈیوٹی واپس لیے جانے پر بریفنگ دیاجلاس کے دوران سی پیک منصوبوں کے لئے …	Business & Economics	2017-12-22	https://urdu.geo.tv/latest/177262-	Geo News	1186
71725	ایف بی ار کو ٹیکس ہدف پورا کرنے کیلئے 300 ارب روپے درکار	اسلام اباد فیڈرل بورڈ اف ریونیو کو رواں مالی سال کا ٹیکس ہدف پورا کرنے میں 300 ارب روپے درکار ہےفیڈرل بورڈ اف ریونیو ایف بی ار کے ٹیکس گوشواروں کا ہدف پورا نہیں ہوسکا ہے اور اب اس کے پاس انتہائی کم وقت باقی ہےذرائع کے مطابق ایف بی ار کو اب بھی ٹیکس ہدف پورا کرنے میں 300 ارب روپے درکار ہیں اور اس کے پاس صرف روز ہیںذرائع نے بتایا کہ رواں مالی سال کی پہلی ششماہی کاہدف 1576 ارب روپےہے ششماہی ہدف پورا…	Business & Economics	2017-12-21	https://urdu.geo.tv/latest/177232-	Geo News	532
71726	ائندہ ماہ کیلئے پیٹرول کی قیمت میں روپے فی لیٹر اضافے کا خدشہ	کراچی عالمی مارکیٹ میں تیل کی قیمت بڑھنے سے ملک میں پیٹرول کی قیمت میں روپے فی لیٹر اضافے کا خدشہ ظاہر کیا جارہا ہےگزشتہ 20 روز سے عالمی مارکیٹ میں تیل کی قیمت مسلسل بڑھ رہی ہے جب کہ انٹربینک مارکیٹ میں ڈالر کی قدر میں اضافے سے روپے کی قدر نیچے ائی ہےوفاقی حکومت کی جانب سے پٹرولیم مصنوعات کی قیمتوں میں اضافہ کر دیا گیاانڈسٹری ذرائع کا کہنا ہےکہ عالمی مارکیٹ اور انٹر بینک مارکیٹ کی صورتحال کے پیش …	Business & Economics	2017-12-20	https://urdu.geo.tv/latest/177180-	Geo News	918
71727	عالمی بینک کی پاکستان کیلئے 82 کروڑ 50 لاکھ ڈالر قرض کی منظوری	عالمی بینک نے پاکستان کے لئے 82 کروڑ 50 لاکھ ڈالر قرضے کی منظوری دے دی جب کہ اس رقم سے بجلی کی ترسیل کا نظام بہتر بنایا جاسکے گا عالمی بینک پاکستان کو 82 کروڑ 50 لاکھ ڈالر قرضہ دے گا جس کی منظوری بھی دی جاچکی ہے جب کہ قرضے کی رقم سرکاری ملازمین کی تنخواہوں پنشن اور بجلی کے نظام کی ترسیل بہتر بنانے کے لئے خرچ کی جائے گی عالمی بینک کے مطابق قرضے کی مجموعی رقم میں سے 42 کروڑ 50 لاکھ ڈالر نیشنل ٹرانس…	Business & Economics	2017-12-20	https://urdu.geo.tv/latest/177158-	Geo News	791
71728	پی ئی اے نےعمرہ زائرین کیلئے ایگزیکٹیو اکانومی کلاس متعارف کرا دی	پاکستان انٹرنیشنل ایئرلائنز پی ئی اے نے عمرہ زائرین کے لیے پروازوں میں ایگزیکٹیو اکانومی کلاس متعارف کرا دیترجمان پی ئی اے کے مطابق عمرہ زائرین جدہ اور مدینہ منورہ کے لیے پروازوں میں ایگزیکٹیو اکانومی کلاس کی سہولت سے استفادہ کر سکیں گےایگزیکٹیو اکانومی کلاس میں زائرین بزنس کلاس کی سہولت سے استفادہ کر سکیں گے جہاں انہیں بزنس کلاس کا کھانا بھی فراہم کیا جائے گاترجمان کے مطابق زائرین کلو اضافی ساما…	Business & Economics	2017-12-19	https://urdu.geo.tv/latest/177099-	Geo News	665
71729	60 فیصد رجسٹرڈ کمپنیاں ٹیکس ادا نہیں کرتیں ایف بی	اسلام باد پاکستان میں فیڈرل بورڈ ریوینو ایف بی کے پاس رجسٹرڈ ہزار 333 کمپنیوں میں سے ہزار کمپنیاں یعنی کل رجسٹرڈ کمپنیوں کا 601 فی صد کمپنیاں کوئی ٹیکس ادا ہی نہیں کرتیںجیو نیوز کو دستیاب ایف بی دستاویزات کے مطابق ہزار 333 کمپنیوں نے کل 170 ارب روپے ٹیکس جمع کروایاان کل رجسٹرڈ کمپنیوں میں سے ایک لاکھ تک ٹیکس ادا کرنے والی کمپنیاں 76 فیصد ہیں جن کا ادا کردہ ٹیکس 82 لاکھ 87 ہزار روپے ہےاسی طرح ایک …	Business & Economics	2017-12-18	https://urdu.geo.tv/latest/177055-	Geo News	1191
71730	عالمی بینک نے پنجاب میں زرعی اصلاحات کیلئے 30 کروڑ ڈالرز جاری کردیئے	واشنگٹن عالمی بینک کے بورڈ ایگزیکٹو ڈائریکٹرز نے پنجاب کے زرعی شعبے کی ترقی اور اصلاحات کے لیے 30 کروڑ ڈالرز جاری کردیئےپنجاب کے زرعی شعبے کی اصلاحات کی غرض سے شروع کیے گئے اس پروگرام اسٹرینتھننگ مارکیٹس فار ایگریکلچر اینڈ رورل ٹرانسفورمیشن یعنی اسمارٹ کا مقصد پنجاب کے کسانوں کی اجرت میں اضافہ کرنا اور گاہکوں کو کم قیمت میں معیاری مصنوعات فراہم کرنا ہےعالمی بینک کی جانب سے جاری کیے گئے اعلامیے کے…	Business & Economics	2017-12-16	https://urdu.geo.tv/latest/177008-	Geo News	671
71731	حکومت کا روپے کی قدر کم کرنے کا کوئی منصوبہ نہیں وزیراعظم	اسلام اباد وزیر اعظم شاہد خاقان عباسی کا کہنا ہے کہروپے کی قدر کم ہونے سے مہنگائی صرف اشاریہ فیصد تک بڑھے گیغیر ملکی جریدے سے گفتگو کرتے ہوئے وزیراعظم نے کہا کہ حکومت کا روپے کی قدر کم کرنے کا کوئی منصوبہ نہیں روپے کی قدر کم ہونے سے مہنگائی صرف اشاریہ فیصد تک بڑھے گیوزیراعظم کا کہنا تھا کہ روپے کی قدر میں کمی سے معیشت پر معمولی اثرات مرتب ہوں گے لیکن تجارتی اور جاری کھاتوں کے خسارے پر اس کے مثبت …	Business & Economics	2017-12-15	https://urdu.geo.tv/latest/176959-	Geo News	689
71732	روپے کی قیمت میں کمی کے لیے دبا نہیں ڈالا ئی ایم ایف	اسلام اباد انٹرنیشنل مانٹری فنڈ ائی ایم ایف کا کہنا ہے کہ اس نے پاکستان میں روپے کی قیمت میں تبدیلی کیلیے کوئی دبا نہیں ڈالا اور وہ اسٹیٹ بنک کی جانب سے ڈالر کے مقابلے میں روپے کی قیمت میں تبدیلی کا خیر مقدم کرتا ہےئی ایم ایف کے مشن چیف ہیرالڈ فنگر نے ئی ایم ایف کی طرف سے جائزہ پروگرام مکمل ہونے کے بعد بریفنگ دیتے ہوئے کہا کہ معیشت سیکورٹی بجلی سپلائی انفراسٹرکچر سرمایہ کاری اور زراعت کے شعبے میں…	Business & Economics	2017-12-14	https://urdu.geo.tv/latest/176930-	Geo News	1083
71733	پاکستان کا کرنٹ اکاونٹ خسارہ مسلسل خراب	کراچی برطانوی اخبار لکھتا ہے کہ پاکستان کے سیاسی بحران اور اقتصادی مشکلات پر تشویش کے باعث کرنسی کی قدر تیزی سے گرتی جارہی ہے اور اسٹاک مارکیٹ تسلسل سے مندی کا شکار ہو رہی ہےتجزیہ کاروں کا کہنا ہے پاکستان کی سیاسی قیادت اور اقتصادی پالیسیوں کے استحکام پر پھیلی بے یقینی کی صورت حال کی وجہ سے سرمایہ کاروں نے اپنا سرمایہ نکال لیا ہےسابق وزیر اعظم نواز شریف کی بدعنوانی کے الزامات میں نااہلی کے بعد سے…	Business & Economics	2017-12-14	https://urdu.geo.tv/latest/176905-	Geo News	2407
71734	ڈالر کی اونچی اڑان سال کی بلند ترین سطح پر پہنچ گیا	انٹربینک مارکیٹ میں ڈالر کی قدر میں مسلسل اضافے کا رجحان جاری ہے اور کاروبار کے دوران ڈالر سال کی بلند ترین سطح یعنی 111 روپے 25 پیسے کی سطح پر فروخت کیا گیاانٹربینک مارکیٹ میں کاروبار کا غاز 10825 سے ہوا جو جلد ہی دو روز سے کھڑی 110 کی حد عبور کر گیاانٹر بینک ذرائع کے مطابق کاروبار کے دوران 111 روپے 25 پیسے کی بلند ترین سطح تک ڈالر کے سودے ہوئے تاہم کاروبار کے اختتام پر ڈالر 11063 کا ہو گیا جو گ…	Business & Economics	2017-12-12	https://urdu.geo.tv/latest/176834-	Geo News	1414
71735	ایک خطہ ایک سڑک منصوبے میں شامل ممالک پر خصوصی توجہ ہے چین	شنگھائی چین کے اولین فری ٹریڈ زون شنگھائی پائلٹ فری ٹریڈ زون ایڈمنسٹریشن کے بیورو اف ایکسٹرنل کمیونیکیشن کے ڈائریکٹر جنرل وانگ ینگ نے کہا ہے کہ چین کیلئے ایک خطہ ایک سڑک منصوبہ بہت اہم ہےوانگ ینگ نے پاکستانی صحافیوں کو بریفنگ دیتے ہوئے بتایا کہ شنگھائی فری ٹریڈ زون کی طرف سے اس شاندار منصوبہ پر خصوصی توجہ مرکوز ہے پاکستان کی کاروباری برادری اور سرمایہ کار فری ٹریڈ کے تحت دستیاب سہولیات سے استفادہ…	Business & Economics	2017-12-10	https://urdu.geo.tv/latest/176727-	Geo News	1494
71736	پاکستان اسٹیل ملز کے ملازمین کی ماہ کی تنخواہ جاری	اسلام اباد حکومت نے پاکستان اسٹیل ملز کے ملازمین کی 4ماہ کی تنخواہوں میں سے ماہ کی تنخواہیں جاری کردیںاقتصادی رابطہ کمیٹی کے اجلاس میں پاکستان اسٹیل کے 12500 ملازمین کے لیے ماہ تنخواہ دینے کی منظوری دی گئی تھی جس کے بعد وزارت خزانہ نے پاکستان اسٹیل ملز کے ملازمین کی ماہ کی تنخواہ کی مد میں 76 کروڑ روپے جاری کرنے کی ہدایت دے دیتے ہوئے نوٹیفیکیشن جاری کر دیاذرائع کے مطابق 76 کروڑ روپے پاکستان اسٹیل…	Business & Economics	2017-12-09	https://urdu.geo.tv/latest/176684-	Geo News	590
71737	انٹربینک مارکیٹ میں ڈالر کی قیمت میں اضافہ	کراچی ملکی زرمبادلہ کے ذخائر میں اضافے کے باوجود مارکیٹ میں ڈالر کی قیمت میں اضافہ دیکھا گیا اور ڈالر 110 روپے تک پہنچ گیاانٹربینک مارکیٹ فاریکس مارکیٹ میں کاروبار کے غاز سے ڈالر کی مانگ رہی کاروبار کے غاز پر ایک ڈالر 105 روپے پچاس پیسے کا تھا لیکن شرح تبادلہ دیکھتے ہی دیکھتے ساڑھے روپے بڑھ کر 110 روپے تک پہنچ گئی تاہم اس موقع پر ڈالر کی سپلائی نے ریٹ کو 108 روپے تک پہنچا دیاانٹر بینک ذرائع کے مط…	Business & Economics	2017-12-08	https://urdu.geo.tv/latest/176627-	Geo News	888
71738	یورو اور سکوک بانڈز کی فروخت سے ڈھائی ارب ڈالرز اسٹیٹ بینک کو موصول	کراچی یورو اور سکوک بانڈز کی فروخت سے حاصل ہونے والے ڈھائی ارب ڈالرز اسٹیٹ بینک کو موصول ہوگئےوزارت خزانہ سے جاری ہونے والے اعلامیے کے مطابق اسٹیٹ بینک کے ذخائر 16 ارب ڈالرز جبکہ ملکی زرمبادلہ کے ذخائر 22 ارب ڈالرز ہوگئے ہیںاسٹیٹ بینک کی جانب سے بھی یورو بانڈز کے ڈھائی ارب ڈالر دسمبر کو وصول کرنے کی تصدیق کی گئیاسٹیٹ بینک کا اپنے اعلامیے میں کہنا تھا کہ ڈھائی ارب ڈالر کا اثر 14 دسمبر کو جاری رپور…	Business & Economics	2017-12-07	https://urdu.geo.tv/latest/176573-	Geo News	805
71739	اے ٹی ایم فراڈ اسٹیٹ بینک کا اے ٹی ایم کارڈ میں تبدیلی کا فیصلہ	کراچیاسٹیٹ بینک نےڈیبٹ کارڈز سے اسکمنگ کی وارداتوں پر ائندہ سال سے اے ٹی ایم کارڈز میں تبدیلی کا فیصلہ کیا ہےگزشتہ دنوں اے ٹی ایم کے ذریعے اسکمنگ سے صارفین کا ڈیٹا چرا کر رقوم چوری کرنے کا انکشاف ہوا جس میں کئی بینک صارفین کو اپنی رقوم سے ہاتھ دھونا پڑا جب کہ انہیں اس چوری کا پتا بینک کے بتانے پر پڑااس حوالے سے اسٹیٹ بینک کی جانب سے جاری اعلامیے میں بتایا گیا ہےکہ کارڈ کے پیچھے مقناطیسی اسٹرپ سے …	Business & Economics	2017-12-06	https://urdu.geo.tv/latest/176528-	Geo News	1099
71740	گیس ٹیرف میں اضافہ ناگزیر ہے چیرپرسن اوگرا عظمی عادل	کراچی چیئرپرسن ال اینڈ گیس ریگولیٹری اتھارٹی اوگرا عظمی عادل خان نے کہا ہے کہ گیس کمپنیاں لائن لاسز کی کمی میں کامیاب نظر نہیں ارہی ہیں اس لیے گیس ٹیرف میں اضافہ نا گزیر ہےان خیالات کا اظہار انہوں نے گزشتہ روزسوئی گیس کمپنیوں کے اہم اجلاس کی صدارت کرتے ہوئے کیا اجلاس میں تمام ریجنز کے سوئی ناردرن اور سدرن کمپنی کے افسران نے شرکت کیاس موقع پر گیس کی قیمتوں اور کمپنیوں کے مارجن میں کمی پر تفصیلی تب…	Business & Economics	2017-12-05	https://urdu.geo.tv/latest/176485-	Geo News	803
71741	رواں برس پاکستان سے ڈھائی لاکھ ٹن کینو برامد کیا جائے گا	یکم دسمبر سے پاکستان میں کینو کا برمدی سیزن شروع ہوگیا اور رواں سال تقریبا ڈھائی لاکھ ٹن کینو برمد کیا جائےگاپاکستان فروٹ اینڈ ویجٹیبل امپوٹرز ایکسپورٹرز اینڈ مرچنٹس ایسوسی ایشن کے پیٹرن ان چیف وحید احمد کے مطابق روس اور ایران کی منڈیوں میں درپیش مشکلات کے سبب رواں سال کینو کا برمدی ہدف گذشتہ سال کے مقابلے میں 17 فیصد کم رکھا گیا ہےانہوں نے بتایا کہ مسابقت نہ ہونے کی وجہ سے پاکستان سے کینو برمدات…	Business & Economics	2017-12-04	https://urdu.geo.tv/latest/176440-	Geo News	565
71742	تارک وطن پاکستانیوں کے لیے بھی بچت اسکیم شروع کرنے پر غور	ادارہ قومی بچت ئندہ سال مئی سے تارک وطن پاکستانیوں کے لیے بھی بچت اسکیم شروع کرنے پر غور کررہا ہےتفصیلات کے مطابق ادارہ قومی بچت کے ڈائریکٹر جنرل ظفر مسعود نے بتایا کہ تارکین وطن پاکستانیوں کے لیے بچت اسکیم کا جو ڈھانچہ بنایا ہے اس پر مشورہ لینے کے لیے نیشنل سیونگ کو اسٹرکچرنگ ایجنٹس نے درخواستیں ارسال کردی ہیںنیشنل سیونگز کے چیک کے ذریعے یوٹیلیٹی بلز اسکول فیس اور دیگر ادائیگیاں بھی ہوسکیں گیانہ…	Business & Economics	2017-12-02	https://urdu.geo.tv/latest/176367-	Geo News	705
71743	کاروباری ہفتے کے اختتام پر پاکستان اسٹاک ایکسچینج میں 238 پوائنٹس کی کمی	کراچی کاروباری ہفتے کے اختتام پر پاکستان اسٹاک ایکسچینج 238 پوائنٹس کی کمی پر بند ہواملک میں جاری سیاسی صورتحال کے اثرات پاکستان اسٹاک ایکسچینج پر نظر ارہے ہیں ہفتے کے دوران انڈیکس میں کاروبار کے دوران اتار چڑھا رہا لیکن ہفتے کے اختتام پر ہنڈرڈ انڈیکس میں پوائنٹس کی کمی رہیکاروباری ہفتے کے اختتام پر ہنڈرڈ انڈیکس 238 پوائنٹس کمی کے ساتھ 40 ہزار 10 پوائنٹس پر بند ہوا جب کہ کاروباری ہفتے کے دوران 78…	Business & Economics	2017-12-02	https://urdu.geo.tv/latest/176334-	Geo News	613
71744	پیٹرولیم مصنوعات کی قیمتوں میں اضافہ پیٹرول ایک روپے 48 پیسے مہنگا	اسلام اباد حکومت نے پیٹرول ایک روپے 48 پیسے اور ڈیزل ایک روپے 36 پیسے فی لیٹر مہنگا کردیاحکومت نے اوگرا کی سفارش پر دسمبر کے لیے پیٹرولیم مصنوعات کی قیمتوں میں اضافے کا نوٹی فکیشن جاری کردیا ہے جس کے مطابق پیٹرول کی قیمت ایک روپے 48 پیسے فی لیٹر اضافے کے ساتھ 77 روپے 47 پیسے فی لیٹر مقرر کی گئی ہےنوٹی فکیشن کے مطابق مٹی کے تیل کی قیمت میں روپے 39 پیسے اور لائٹ ڈیزل ئل کی قیمت میں 3روپے 12پیسے فی …	Business & Economics	2017-12-01	https://urdu.geo.tv/latest/176291-	Geo News	572
71745	نیپرا نے بجلی روپے 25 پیسے فی یونٹ سستی کرنے کی منظوری دے دی	نیشنل الیکٹرک پاور ریگولیٹری اتھارٹی نیپرا نے بجلی روپے 25 پیسے فی یونٹ سستی کرنے کی منظوری دے دیجیو نیوز کے مطابق نیپرا کی جانب سے نوٹیفکیشن جاری کردیا گیا ہے جس کے مطابق بجلی کی فی یونٹ قیمت میں روپے 25 پیسے کمی کی منظوری دی گئی ہےنوٹیفکیشن کے مطابق قیمتوں میں کمی کا اطلاق کےالیکٹرک کے سوا ملک بھر کی بجلی کی تقسیم کارکمپنیوں پر ہوگا جبکہ ماہانہ 300 یونٹ استعمال کرنے والے گھریلو صارفین کو بھی ری…	Business & Economics	2017-11-30	https://urdu.geo.tv/latest/176273-	Geo News	684
71746	ٹیکس گوشوارے جمع کرانے کی تاریخ میں 15 روز کی توسیع	کراچی حکومت نے ٹیکس گوشوارے جمع کرانے کی تاریخ میں مزید 15 دن کی توسیع کردیذرائع نے جیو نیوز کو بتایا کہ انکم ٹیکس گوشوارے جمع کروانے کی تاریخ 15 دسمبر 2017 تک بڑھا دی گئی انہیں جمع کروانے کی اج اخری تاریخ تھیذرائع کا کہنا تھا کہ گوشوارے جمع کرانے کی تاریخ میں توسیع کا نوٹیفکیشن رات جاری کیا جائے گااس سے قبل بھی حکومت ٹیکس گوشوارے جمع کروانے کی تاریخ میں توسیع کرچکی ہےتوسیع کا مقصد زیادہ سے زیادہ…	Business & Economics	2017-11-30	https://urdu.geo.tv/latest/176258-	Geo News	460
71747	ایک ہفتے کے دوران اسٹیٹ بینک کے ذخائر میں 62 لاکھ ڈالر کا اضافہ	کراچی ایک ہفتے کے دوران اسٹیٹ بینک کے ذخائر میں 62 لاکھ ڈالر اضافہ ہوا جس کے بعد مجموعی زرمبادلہ کے ذخائر 19 ارب 69 کروڑ ڈالر پر گئےاسٹیٹ بینک کے جاری اعدوشمار کے مطابق ایک ہفتے کے دوران مرکزی بینک کے ذخائر 62 لاکھ ڈالر اضافے سے 13 ارب 54 کروڑ ڈالر پر گئےدوسری جانب ایک ہفتے کے دوران کمرشل بینکوں سے 2کروڑ 37 لاکھ ڈالر کا انخلا ہوا جس سے کمرشل بینکوں کے ذخائر کم ہوکر ارب 14کروڑ 60 لاکھ ڈالر پر گئےج…	Business & Economics	2017-11-30	https://urdu.geo.tv/latest/176256-	Geo News	488
71748	پیٹرول کی قیمت میں ایک روپیہ 48پیسے فی لیٹر اضافے کی سفارش	اسلام اباد اوگرا نے وفاقی حکومت کو پیٹرولیم مصنوعات کی قیمتوں میں اضافے کی سفارش کردی ہےذرائع نے جیوز نیوز کو بتایا کہ اوگرا نے پٹرولیم مصنوعات کی قیمتوں میں ایک سے 15 روپے تک اضافے کی تجویز دی ہےذرائع کے مطابق پٹرول کی قیمت میں ایک روپیہ 48پیسے فی لیٹر اضافے کی سفارش کی گئی جبکہ مٹی کے تیل کی قیمت میں 15روپے 35پیسے فی لیٹر اضافے کی تجویز پیش کی گئی ہےذرائع نے بتایا کہ ہائی اسپیڈ ڈیزل کی قیمت ایک…	Business & Economics	2017-11-30	https://urdu.geo.tv/latest/176207-	Geo News	512
71749	پاکستان نے 25 ارب ڈالر کے سکوک اور یورو بانڈز جاری کردیئے	اسلام باد پاکستان نے 25 ارب ڈالر کے سکوک اور یورو بانڈ جاری کردیے جس کی منظوری وزیراعظم پاکستان نے دیوزارت خزانہ کی جانب سے جاری ہونے والے اعلامیے کے مطابق پاکستان کادبئی لندن اور امریکا میں بانڈز کی نیلامی کا روڈ شو ہوا جس میں اقتصادی معاملات پر وزیراعظم کے معاون خصوصی مفتاح اسماعیل سیکریٹری خزانہ شاہد محمود اور گورنر اسٹیٹ بینک طارق باجوہ شریک ہوئےغیر ملکی سرمایہ کاروں کا پاکستان معیشت پر اعتما…	Business & Economics	2017-11-30	https://urdu.geo.tv/latest/176229-	Geo News	1126
71750	حکومتی قرضوں پر واجب الادا سود کی ادائیگی خزانے پر بوجھ بن گئی	حکومتی قرضوں پر واجب الادا سود کی ادائیگی ملکی خزانے پر بڑا بوجھ بن گئی اور تین ماہ میں 445 ارب روپے کی خطیر رقم سے صرف سود کی ادائیگی کی گئیوزارت خزانہ کی جانب سے جاری کی گئی پہلی سہ ماہی کی مالیاتی رپورٹ کے مطابق دفاع پر 182 ارب روپے اور ترقیاتی منصوبوں کے لیے 221 ارب روپے جاری ہوئےبجٹ خسارے کو پورا کرنے کے لیے 440 ارب روپے کمرشل بینکوں سے قرض لیاگیا نان بینکنگ سیکٹر سے ساڑھے 24 ارب جبکہ غیر مل…	Business & Economics	2017-11-30	https://urdu.geo.tv/latest/176225-	Geo News	642
71751	اوپن مارکیٹ میں ڈالر کی طلب میں اضافہ107 روپے 70 پیسے پر پہنچ گیا	اوپن مارکیٹ میں طلب بڑھنے پر ڈالر 107 روپے 70 پیسے پر پہنچ گیا دوسری جانب فاریکس ایسوسی ایشن کے صدر کا کہنا ہےکہ ایشیائی ترقیاتی بینک سے 41 کروڑ 50 لاکھ ڈالرز ملنے اور بانڈز کی نیلامی سے زرمبادلہ ذخائر بڑھنے پر روپیہ مستحکم ہوجائے گافاریکس ایسوسی ایشن کے صدر ملک بوستان کا کہنا تھا کہ موجودہ صورتحال میں اوپن مارکیٹ میں ڈالر کی طلب میں اضافہ ہوا ہے جس سے اوپن مارکیٹ میں ڈالر 10 پیسے بڑھ کر 107 روپے…	Business & Economics	2017-11-29	https://urdu.geo.tv/latest/176200-	Geo News	1059
71752	ای سی سی اجلاس میں 15 لاکھ میٹرک ٹن چینی برامد کرنے منظوری	وزیراعظم شاہد خاقان عباسی کی زیرصدارت اقتصادی رابطہ کمیٹی ای سی سی کا اجلاس ہوا جس میں ملک میں اضافی چینی کی موجودگی کی صورت میں 15 لاکھ میٹرک ٹن چینی برامد کرنے کی اجازت دے دیوزیراعظم شاہد خاقان عباسی نے منگل کو وزیراعظم افس میں اقتصادی رابطہ کمیٹی کے اجلاس کی صدارت کی اجلاس کے دوران ای سی سی نے چینی کے ضرورت سے زائد موجودگی کی صورت میں 15 لاکھ میٹرک ٹن چینی برامد کرنے کی اجازت دی گئیای سی سی نے…	Business & Economics	2017-11-29	https://urdu.geo.tv/latest/176169-	Geo News	1202
71753	بٹ کوائن کی قیمت پہلی بار ہزار ڈالرز سے بھی تجاوز کر گئی	سائبر ورچوئل کرنسی بٹ کوائن کی قیمت پہلی بار ہزار ڈالرز سے بھی تجاوز کر گئی ہے اور گزشتہ 24 گھنٹوں کے دوران اس کی قدر میں لگ بھگ فیصد اضافہ دیکھنے میں ایا ہے انٹرنیٹ کی اس کرنسی نے 20 نومبر کو ہی ہزار ڈالرز کا سنگ میل طے کیا تھا جب کہ رواں ماہ کے اغاز میں ہی پہلی بار ہزار ڈالرز کی حد کو چھوا تھابٹ کوائن نے اگست میں پہلی بار ہزار ڈالرز کی حد کو عبور کیا اکتوبر میں پہلے اور پھر ہزار ڈالرز کو عبور ک…	Business & Economics	2017-11-28	https://urdu.geo.tv/latest/176152-	Geo News	1285
71754	کاروباری ہفتے کے پہلے روز پاکستان اسٹاک ایکسچینج میں مندی	پاکستان اسٹاک ایکسچینج پی ایس ایکس میں کاروباری ہفتے کے پہلے روز منفی رجحان رہا اور 100 انڈیکس 40 ہزار 32 پوائنٹس پر بند ہوااسلام باد سمیت ملک کے مختلف شہروں میں مذہبی جماعت کے دھرنے اور ہڑتال کی کال کے سبب پاکستان اسٹاک ایکسچینج میں حاضری کم رہی لیکن کاروبار کا غاز معمول کے مطابق ہواکاروبار کے پہلے سیشن کے دوران 100 انڈیکس میں 300 سے زائد پوائنٹس کی کمی کے ساتھ 39 ہزار 941 تک جاپہنچادوسرے سیشن م…	Business & Economics	2017-11-27	https://urdu.geo.tv/latest/176079-	Geo News	769
71755	نیپرا نے این ٹی ڈی سی پر 50 لاکھ روپے جرمانہ کردیا	اسلام اباد نیشنل الیکٹرک پاور ریگولیٹری اتھارٹی نیپرا نے نیشنل ٹرانسمیشن اینڈ ڈسپیچ کمپنی این ٹی ڈی سی پر 50 لاکھ روپے جرمانہ عائد کردیانیپرا کی جانب سے جاری اعلامیے مطابق کے مطابقاین ٹی ڈی سی نے وولٹیج اور فریکوینسی کے معیار پورے نہیں کیے اس لیے جرمانہ کارکردگی کے معیار پورے نہ کرنے پر کیا گیااعلامیے میں بتایا گیا ہےکہ این ٹی ڈی سی کی سالانہ رپورٹ کا جامع تجزیہ کیااین ٹی ڈی سی نے سبی کوئٹہ گرڈ ا…	Business & Economics	2017-11-27	https://urdu.geo.tv/latest/176092-	Geo News	706
71756	ایف بی ار ریٹرنز میں ظاہر کی گئی پراپرٹی کی ویلیو کی تصدیق کرے گا	کراچی شاہنواز اختر فیڈرل بورڈ اف ریونیو ایف بی ار نے غیر ٹیکس شدہ رقم پر نظر رکھنے کیلئے ریٹرن فارمز میں ظاہر کی گئی جائیدادوں کی پراپرٹی ویلیو کی تصدیق کیلئے کارروائی کا فیصلہ کیا ہےادارے کے حکام کا کہنا ہے کہ ایف بی ار نے مالی سال 2017ء کے دوران سالانہ ٹیکس ریٹرنز میں ظاہر کی جانے والی معلومات کی بنیاد پر پراپرٹی کے کاروبار میں کالے دھن سے سرمایہ کاری کرنے والے افراد کے گرد گھیرا تنگ کرنے کا من…	Business & Economics	2017-11-27	https://urdu.geo.tv/latest/176069-	Geo News	2533
71757	جائیداد کی خریدوفروخت پر ود ہولڈنگ ٹیکس کی وصولی میں 114 فیصد اضافہ	اسلام اباد مالی سال 172016 میں جائیداد کی خرید فروخت پر ود ہولڈنگ ٹیکس کی وصولی میں 114 فیصد کا اضافہ ریکارڈ کیا گیاملک کے 20 شہروں میں زمین کی نئی ویلیوایشن جاری کئے جانے کے ثمرات ملنے لگے ایف بی ار ذرائع کے مطابق دسمبر 2016 سے مئی 2017 تک ملک میں 71 ہزار جائیدادوں کا لین دین ہوا اور ان جائیداوں کی ری ویلیوایشن سے ایف بی نے ارب 7کروڑ روپے ٹیکس وصول کیا جب کہ ساتھ ہی 70 ارب روپے ٹیکس نیٹ سے باہر …	Business & Economics	2017-11-24	https://urdu.geo.tv/latest/175968-	Geo News	751
71758	بجلی فی یونٹ روپے23 پیسے سستی کے الیکٹرک پر اطلاق نہیں ہوگا	اسلام اباد نیشنل الیکٹرک پاور ریگولیٹری اتھارٹی نیپرا نے بجلی کی قیمت میں فی یونٹ روپے 23 پیسے کمی کی منظوری دے دینیپرا کی جانب سے بجلی کی قیمت میں کمی کی منظوری سینٹرل پاور پرچیزنگ ایجنسی کی درخواست پر دی گئی جس کا اطلاق دسمبر سے ہوگا کے الیکٹرک کے صارفین اس سے استفادہ نہیں کرسکیں گےنیپرا کے مطابق سینٹرل پاور پرچیزنگ ایجنسی نے اکتوبر کی فیول ایڈجسٹمنٹ کی مد میں بجلی کی قیمت میں کمی کی درخواست کی…	Business & Economics	2017-11-23	https://urdu.geo.tv/latest/175897-	Geo News	669
71759	ملک میں ایندھن بحران کا خدشہ	اسلام باد ملک کو ئندہ تین دنوں میں بڑے پیمانے پر ایندھن بحران کا سامنا کرنا پڑسکتا ہے کیونکہ بائیکو اور پارکو سمیت ملک کی دیگر ریفائنریوں اور ئل مارکیٹنگ کمپنیوں نے حکومت کو اپنی پیٹرولیم ئل اور لبریکنٹس مصنوعات کی پیداوار روکنے سے متعلق گاہ کردیا ہے کیونکہ ان کے اسٹورز فرنس ئل سے بھرے ہوئے ہیں13 نومبر کو سیکریٹری پیٹرولیم کو لکھے گئے خط میں بائیکو نے گاہ کیا کہ ان کے پاس ایندھن کی مصنوعات کو اسٹ…	Business & Economics	2017-11-23	https://urdu.geo.tv/latest/175887-	Geo News	2133
71760	مالی سال 172016 میں ریلوے کی امدنی 40 ارب روپے سے متجاوز	اسلام اباد وفاقی وزیر ریلوے خواجہ سعد رفیق نے کہا ہے کہ مالی سال 172016 میں ریلوے کی امدن بڑھ کر 40 ارب 10 کروڑ روپے تک جا پہنچی ہے اور ساڑھے سال میں ریلوے نے کوئی بیل اوٹ پیکج نہیں لیاسعد رفیق نے ریلوے کی کارکردگی کے حوالے سے صحافیوں کو دی جانے والی بریفنگ میں کہا کہ اگرہم اپس میں اتفاق اور اتحاد پیدا کرلیں تو ریلوے اربوں ڈالر کما سکتی ہے گزشتہ ساڑھے چار سال میں ریلوے کی نجکاری کے حوالے سے سوچا …	Business & Economics	2017-11-22	https://urdu.geo.tv/latest/175869-	Geo News	1841
71761	پی ائی اے کو امریکا کیلئے پروازوں پر ایک سال میں ڈیڑھ ارب کا نقصان	اسلام اباد قومی ایئرلائن پی ائی اے کو گزشتہ سال نیویارک کے لیے پروازوں پر ڈیڑھ ارب کا نقصان اٹھانا پڑاقومی ایئرلائن پی ائی اے نے امریکا کے لیے پروازیں بند کردی ہیں جس کی وجہ سالانہ ایک ارب سے زائد خسارہ بتایا گیا ہےپی ئی اے ریزرویشن سسٹم میں 31 اکتوبر کے بعد امریکا کے لیے بکنگ نہیں کی جارہی ایئرلائن حکامقومی اسمبلی کی قائمہ کمیٹی برائے پارلیمانی امور کا اجلاس ہوا جس میں نیویارک کے لیے پی ئی اے کی…	Business & Economics	2017-11-22	https://urdu.geo.tv/latest/175848-	Geo News	811
71762	پاکستان میں گاڑیوں کی فروخت کیلئے فرانسیسی کمپنی کا اماراتی گروپ سے معاہدہ	پاکستان میں گاڑیوں کی تیاری اور فروخت کے لیے فرانسیسی کار کمپنی رینالٹ اور متحدہ عرب امارات کے الفطیم گروپ کے درمیان معاہدہ طے پا گیاگاڑیوں کی اسمبلنگ کراچی میں قائم کیے جانے والے نئے اسٹیٹ اف دی ارٹ پلانٹ میں کی جائے گی دونوں کمپنیوں کے درمیان پیرس میں طے پانے والے معاہدے کی رو سے رینالٹ گروپ پاکستان میں میں اپنی جدید مصنوعات اور تکنیکی مہارت لے کر ائے گا جبکہ الفطیم گروپ اپنی نئی ذیلی کمپنی الف…	Business & Economics	2017-11-21	https://urdu.geo.tv/latest/175801-	Geo News	1618
71763	سعودی عرب کا جنوری 2018 سے پٹرول پر فیصد ٹیکس نافذ کرنے کا اعلان	ریاض سعودی عرب کی حکومت نے اعلان کیا ہے کہ جنوری 2018ء سے پٹرول پر اضافی فیصد ویلیو ایڈڈ ٹیکس واٹ نافذ کیا جائے گاسعودی ذرائع ابلاغ کے مطابق اس بات کا اعلان سعودی حکام نے کیا جس کے تحت مقامی ٹرانسپورٹ خدمات اور بینکوں میں انتظامی خدمات پر اضافی قدری ٹیکس نافذ کیا جائے گا البتہ بین الاقوامی ٹرانسپورٹیشن اور خلیج تعاون کونسل کے رکن ممالک سے باہر بھیجی جانے والی اشیاءواٹ سے مستثنی ہوں گیوزارت صحت او…	Business & Economics	2017-11-21	https://urdu.geo.tv/latest/175799-	Geo News	970
71764	ایشیائی اسٹاک مارکیٹوں کے حصص کے نرخوں میں اضافہ	ایشین اسٹاک مارکیٹس میں حصص کے نرخوں میں مجموعی طور پر اضافہ ہوا جس کی وجہ ین کی شرح تبادلہ میں کمی اور وال سٹریٹ بزنس میں تیزی ہےمیڈیا رپورٹس کے مطابق ٹوکیو کا نکی 225 انڈیکس 15472 پوائنٹ 070 فیصد بڑھ کر 2241648 پوائنٹ پر بند ہواٹاپکس انڈیکس 1148 پوائنٹ 065 فیصد اضافے کے ساتھ 177113 پوائنٹ پر بند ہواہانگ کانگ کا ہینگ سینگ انڈیکس وقفے پر 35949 پوائنٹ 123 فیصد اضافے کے ساتھ 2961980 پوائنٹ رہاشنگھا…	Business & Economics	2017-11-21	https://urdu.geo.tv/latest/175795-	Geo News	532
71765	کاروباری ہفتے کے اغاز پر پاکستان اسٹاک ایکسچینج میں مندی کا رجحان	کراچی کاروباری ہفتے کے اغاز پر پاکستان اسٹاک ایکسچینج پی ایس ایکس میں مندی کا رجحان دیکھا گیا اور کے ایس ای 100 انڈیکس 52747 پوائنٹس کمی کے بعد 4031693 پوائنٹس پر بند ہوامارکیٹ سرمایہ میں 83 ارب 33 کروڑ 68 لاکھ 42 ہزار 948 روپے کی کمی رونماء ہوئی جبکہ خرید فروخت میں بھی کروڑ 15 لاکھ 11 ہزار 30 حصص کی مندی رہی اسی طرح تجارتی حجم میں ارب 14 کروڑ 71 لاکھ 51 ہزار 28 روپے کی کمی ریکارڈ کی گئیکے ایس سی…	Business & Economics	2017-11-20	https://urdu.geo.tv/latest/175740-	Geo News	1381
71766	اب نیشنل سیونگز کا چیک ملک بھر میں کسی بھی جگہ قابل قبول ہوگا	اسلام اباد نیشل سیونگز بینکنگ کلئیرنگ سسٹم کا ممبر بن گیا جس کے بعد اس کا چیک ملک بھر میں کسی بھی جگہ قابل قبول ہوگا اپنی جمع پونجی نیشنل سیونگز میں جمع کرانے والے شہریوں کیلئے خوشخبری یہ ہے کہ نیشل سیونگز نیشنل انسٹیوشنل ٹیکنالوجز کا ممبر بن گیا ہےڈائریکٹر جنرل نیشنل سیونگز ظفر مسعود نے جیو نیوز کو بتایا کہ نیشنل سیونگز کے اکاونٹس پریشنل اکانٹس بن گئے ہیں اور اب ان کے ذریعے یوٹیلیٹی بلز اسکول فی…	Business & Economics	2017-11-20	https://urdu.geo.tv/latest/175739-	Geo News	664
71767	سی پی پی اے کی بجلی کی قیمت میں روپے فی یونٹ کمی کی درخواست	اسلام اباد سینٹرل پاور پرچیزنگ ایجنسی نے بجلی کی قیمت میں فی یونٹ روپے 20 پیسے کمی کی درخواست کردینیپرا کے مطابق سینٹرل پاور پرچیزنگ ایجنسی کی درخواست اکتوبر کے فیول ایڈجسٹمنٹ کی مدمیں موصول ہوئی جس میں کہا گیا ہےکہ اکتوبر میں 10 ارب 17کروڑیونٹ بجلی پیداہوئی اور بجلی کی تقسیم کارکمپنیوں کو9 ارب 86 کروڑ یونٹ بجلی فروخت کی گئینیپرا کے مطابق سی پی پی اے کی درخواست میں کہا گیا ہےکہ بجلی پیداوار پر لا…	Business & Economics	2017-11-20	https://urdu.geo.tv/latest/175734-	Geo News	536
71768	ایشیائی مارکیٹ میں خام تیل کے نرخوں میں اتار چڑھاو رہا	سنگا پور ایشیائی تیل منڈی میں کاروباری ہفتے کے پہلے روز خام تیل کے نرخوں میں اتار چڑھاو رہامیڈیا رپورٹس کے مطابق تیل کے نرخوں میں اتار چڑھا کی وجہ سرمایہ کاروں کی جانب سے اوپیک کے ائندہ اجلاس کے نتائج کے انتظار میں خرید فروخت کم کرنا ہےسنگا پور مرکنٹائل ایکس چینج میں نیویارک میں کنٹریکٹ کے تحت دسمبرکے لئے برنٹ نارتھ سی کی سپلائی کے سودے 16 سینٹ03 فیصدکمی کے ساتھ 6256 ڈالر فی بیرل اور ڈبلیو ٹی ائی…	Business & Economics	2017-11-20	https://urdu.geo.tv/latest/175732-	Geo News	480
71769	پی ائی اے بورڈ اف ڈائریکٹر اجلاس میں نئے ٹھیکے کی منظوری	پی ائی اے بورڈ اف ڈائیریکٹر کے اجلاس میں مسافروں کے سپورٹ سسٹم نئے ٹھیکے کی منظوری دے دی گئیایئر لائن ذرائع کے مطابق نیا ٹھیکہ موجودہ ٹھیکے کے مقابلے میں ادھی قیمت پر دیا جارہا ہےذرائع کا کہنا ہے کہ مسافر کے سپورٹ سسٹم کا موجودہ ٹھیکہ ایک ڈالر فی بورڈنگ مسافر کا ہے اس سپورٹ سسٹم کیلئے سات کمپنیوں نے بولی لگائی تھی سب سے کم بولی نصف ڈالر کی دی گئیامریکی کمپنی سیبر کو پندرہ سال قبل ٹھیکہ ایک ڈالر ف…	Business & Economics	2017-11-18	https://urdu.geo.tv/latest/175664-	Geo News	490
71770	زرمبادلہ کے ذخائر میں 21 کروڑ71 لاکھ ڈالرز کی کمی	کراچی بیرونی قرضوں اور دیگر سرکاری ادائیگیوں کے باعث پاکستان کے زرمبادلہ کے ذخائر میں کمی واقع ہوئی ہے اور ذخائر 19 ارب 69 کروڑ 50 لاکھ ڈالرز رہ گئےمرکزی بینک کی جانب سے جاری کردہ اعداد شمار کے مطابق پاکستان کے زرمبادلہ کے ذخائر 10 نومبر 2017ءکو اختتام پذیر ہونے والے ہفتے کے دوران 19 ارب 69 کروڑ 50 لاکھ ڈالر رہ گئے ان ذخائر میں سے 13 ارب 67 کروڑ 76 لاکھ ڈالر اسٹیٹ بینک اف پاکستان جب کہ ارب ایک کر…	Business & Economics	2017-11-17	https://urdu.geo.tv/latest/175568-	Geo News	668
71771	ٹیکس گوشوارے جمع کرانے کی تاریخ میں مزید 15 روز کی توسیع	حکومت نے ٹیکس گوشوارے جمع کرانے کی تاریخ میں مزید 15 روز کی توسیع کر دی ہےوزارت خزانہ نے ٹیکس گوشوارے جمع کرانے کی تاریخ میں ایک بار پھر توسیع کر دی ہے جس کے بعد اب ٹیکس گوشوارے 30 نومبر تک جمع کرائے جا سکتے ہیںتوسیع کا مقصد زیادہ سے زیادہ ٹیکس دہندگان کو ٹیکس گوشوارے جمع کرانے کا موقع فراہم کرنا ہےوزیر خزانہ اسحاق ڈار نے ٹیکس گوشوارے جمع کرانے کی تاریخ میں اضافے کی منظوری دے دی ہےٹیکس گوشوارے جم…	Business & Economics	2017-11-15	https://urdu.geo.tv/latest/175485-	Geo News	681
71772	ملک کی تمام کار کمپنیوں کی غیر معیاری پیٹرول پر اوگرا کو شکایت	کراچی ملک میں غیر معیاری پیٹرول کی فراہمی پر کار کمپنیوں اور ائل مارکیٹنگ کمپنیوں میں تنازع شدت اختیار کرگیا جس کے بعد تمام کار کمپنیوں نے اوگرا کو شکایت کردی ہےگزشتہ دنوں کار ساز کمپنی ہنڈا کی جانب سے ملک بھر میں ناقص پٹرول کی کھلے عام سپلائی کی شکایت کی گئی تھی کمپنی نے اوگرا کو تحریری شکایت میں بتایا تھا کہ پٹرول میں مینگنیز نامی عنصر مطلوبہ مقدار سے زیادہ ہےجیونیوز کےمطابق ہنڈا کے بعد اب تمام…	Business & Economics	2017-11-15	https://urdu.geo.tv/latest/175466-	Geo News	912
71773	ایک سال میں ریلوے کے ارب روپے کے ریکارڈ لائن ٹکٹ فروخت	لاہور پاکستان ریلوے نے ایک سال میں ایک ارب روپے کے ریکارڈ لائن ٹکٹ فروخت کردیئےریلوے ترجمان کی جانب سے جاری کیے گئے اعلامیے کے مطابق پاکستان ریلوے نے ایک سال میں ایک ارب روپے کے ریکارڈ لائن ٹکٹ فروخت کیےپاکستان ریلوے نے گزشتہ برس اکتوبر میں لائن ٹکٹوں کی فروخت کا غاز کیا تھا اور ایک سال کے دوران لاکھ 26 ہزار سے زائد مسافروں نےاس سہولت سے فائدہ اٹھایاترجمان کے مطابق ریلوے کی ویب سائٹ اور ایپ کے ذر…	Business & Economics	2017-11-15	https://urdu.geo.tv/latest/175459-	Geo News	553
71774	سندھ میں گیس کے نئے ذخائر دریافت	ماری پٹرولیم نے سندھ میں گیس کے نئے ذخائر دریافت کر لیے ہیںماری پٹرولیم کی جانب سے جاری اعلامیے کے مطابق گیس کے نئے ذخائر سندھ کے ضلع گھوٹکی میں دریافت ہوئے ہیںاعلامیے کے مطابق گیس کے دریافت کیے گئے ذخیرے سے یومیہ ڈیڑھ کروڑ مکعب فٹ گیس حاصل ہو سکے گیماری پٹرولیم پاکستان میں تیل اور گیس کے ذخائر تلاش کرنے والی ایک بڑی کمپنی ہے اور گھوٹکی میں دریافت ہونے والے پاکستان کے دوسرے بڑے گیس کے ذخائر کو چل…	Business & Economics	2017-11-14	https://urdu.geo.tv/latest/175413-	Geo News	671
71775	بھارت سے روئی کی درامد پر پھر غیراعلانیہ پابندی عائد	کراچی چیرمین کاٹن جنرز فورم احسان الحق نے کہا ہے کہ حکومت پاکستان نے ایک بار پھر بھارت سے روئی کی درامد پر غیر اعلانیہ پابندی عائد کردی جس سے کاشتکاروں اورکاٹن جنرز میں خوشی کی لہر دوڑ گئی ہے جب کہ ٹیکسٹائل ملز مالکان تشویش میں مبتلا ہوگئے ہیںچیرمین کاٹن جنرز فورم احسان الحق نے ایک بیان میں بتایا کہ وزارت فوڈ سیکورٹی کے ذیلی ادارے پلانٹ پروٹیکشن ڈیپارٹمنٹپی پی ڈی کی جانب سے روئی درامد کنندگان کو …	Business & Economics	2017-11-14	https://urdu.geo.tv/latest/175405-	Geo News	1334
71776	چیلنجوں کے باوجود پاکستانی معیشت کی بنیادیں مضبوط ہیں ترجمان وزارت خزانہ	اسلام اباد وزارت خزانہ کے ترجمان نے کہا ہے کہ چیلنجوں کے باوجود پاکستانی معیشت کی بنیادیں مضبوط ہیں اور جولائی سے اگست 182017 میں بڑے پیمانے پر پیداواری شعبے میں نمایاں اضافہ ہوا ہےترجمان وزارت خزانہ کے مطابق عالمی بنک نے معاشی استحکام کی نشاندہی کی بعض اخبارات نے رپورٹ کے مثبت پہلو نظر انداز کیے فصلوں کی پیداوار بہتر ہوئی ہے برامد ات ترسیلات زر اور براہ راست غیر ملکی سرمایہ کاری میں اضافہ ہو رہا…	Business & Economics	2017-11-13	https://urdu.geo.tv/latest/175317-	Geo News	1892
71777	ہڑتال کی دھمکی ئل ٹینکرز کے کرایوں میں 64 فیصد تک اضافہ	اسلام باد پاکستان ئل ٹینکرز ایسوسی ایشنز کی حکومت کو ہڑتال کی دھمکی کام کرگئی جس کے بعد ئل اینڈ گیس ریگولیٹری اتھارٹی اوگرا نے ئل ٹینکرز کے کرایوں میں 64 فیصد تک اضافہ کر دیااوگرا کی جانب جاری کیے گئے نئے کرایوں کے نوٹیفکیشن کے مطابق مختصر روٹس کے کرائے 141 روپے سے بڑھا کر 36062 روپے کردیے گئےائل ٹینکرز ایسوسی ایشن کے وزیر پیٹرولیم شاہد خاقان عباسی سے مذاکرات کامیاب ہوگئے جس کے بعد ایسوسی ایشن نے…	Business & Economics	2017-11-11	https://urdu.geo.tv/latest/175246-	Geo News	768
71778	زرمبادلہ کے ذخائر میں کروڑ 93 لاکھ ڈالر کا اضافہ	کراچی پاکستان کے زرمبادلہ کے ذخائر 19 ارب 91 کروڑ 21 لاکھ ڈالر ہو گئےمرکزی بینک کے جاری کردہ اعداد شمار کے مطابق پاکستان کے زرمبادلہ کے ذخائر نومبر 2017ءکو اختتام پذیر ہونے والے ہفتے کے دوران 19 ارب 91 کروڑ 21 لاکھ ڈالر ہو گئے ان ذخائر میں سے 13 ارب 86 کروڑ 12 لاکھ ڈالر اسٹیٹ بینک اف پاکستان جب کہ ارب کروڑ لاکھ ڈالر دیگر بینکوں کے پاس ہیںاعداد شمار میں مزید بتایا گیا ہے کہ نومبر 2017ءکو اختتام پذ…	Business & Economics	2017-11-10	https://urdu.geo.tv/latest/175229-	Geo News	509
71779	ملک بھر میں کھلے عام ناقص پٹرول کی فروخت کا انکشاف	ملک بھر میں پٹرول پمپس پر کھلے عام ناقص پٹرول فروخت کیے جانے کا انکشاف ہوا ہےکار ساز کمپنی ہنڈا کی جانب سے ملک بھر میں ناقص پٹرول کی کھلے عام سپلائی کی شکایت کی گئی ہےہنڈا کمپنی کی جانب سے ئل اینڈ گیس ریگولیٹری اتھارٹی اوگرا کو تحریری شکایت میں بتایا گیا ہے کہ پٹرول میں مینگنیز نامی عنصر مطلوبہ مقدار سے زیادہ ہےاوگرا کو لکھے گئے خط میں کہا گیا ہے کہ پٹرول میں مینگنیز کی زائد مقدار گاڑی ماحول اور …	Business & Economics	2017-11-09	https://urdu.geo.tv/latest/175159-	Geo News	1943
71780	سندھ حکومت نے وفاقی حکومت کو ٹماٹر بحران کا ذمہ دار قرار دیدیا	کراچیسندھ اسمبلی کے اجلاس کے دوران صوبائی وزیر زراعت سہیل انور سیال نے کہا کہ ٹماٹر کا بحران وفاقی حکومت کی غفلت سے پیدا ہوا ہےسندھ اسمبلی میں اشیائے ضرورت کی قیمتوں میں اضافے کے حوالے سے تحریک انصاف کے رکن خرم شیر زمان کی تحریک التواء پر جواب دیتے ہوئے وزیر زراعت داخلہ سہیل انور سیال نے کہا کہ وفاقی حکومت کو یہ احساس ہی نہیں ہے کہ ملک میں کس چیز کی قلت ہے اس حوالے سے متعلقہ کمیٹی کا اجلاس نہیں ب…	Business & Economics	2017-11-08	https://urdu.geo.tv/latest/175075-	Geo News	957
71781	دبئی میں سرمایہ کاری کرنے والے 100 پاکستانیوں کے خلاف تحقیقات تیز	اسلام اباد فیڈرل انویسٹی گیشن ایجنسی ایف ائی اے نے دبئی رئیل اسٹیٹ میں سرمایہ کاری کرنے والی 100 شخصیات کے خلاف تحقیقات کا فیصلہ کرلیا تاہم ابھی اس بارے میں کچھ نہیں کہا جاسکتا کہ ایف ائی اے کا اچانک سرگرم ہونا کسی دباکے تحت تو نہیں ہےایف بی ار میں باخبر ذرائع کے مطابق دبئی میں اراضی کے کاروبار میں سرمایہ کاروں کی ایک فہرست 2014میں ایف ائی زیڈ کے حوالے کی گئی لیکن اس نے 2015 تک اس پر کوئی کارروائ…	Business & Economics	2017-11-08	https://urdu.geo.tv/latest/175070-	Geo News	3381
71782	جے ایس بینک اور جاز کیش کے مابین معاہدہ	جے ایس بینک اور جاز کیش کے مابین ایک معاہدہ ہوا ہے جس کے تحت جاز صارفین کو براہ راست ڈیبٹ کی فعالیت تک رسائی ملے گیجاز کیش ادائیگی گیٹ وے پر تیار کردہ براہ راست ڈیبٹ کی سہولت جے ایس بینک کے صارفین کو ان لائن خریداری اور اور دیگر خدمات کے لئے اپنے جے ایس بینک اکاونٹ کو استعمال کرنے میں مدد دے گاٹرانزیکشن کی تکمیل کیلئے صارفین کو جاز کیش ادائیگی کے گیٹ وے سے جے ایس بینک انٹرنیٹ بینکنگ انٹرفیس کی طر…	Business & Economics	2017-11-07	https://urdu.geo.tv/latest/175038-	Geo News	423
71783	گرین لائن ٹرین سے سفر کرنے والے مسافروں کے لئے خوشخبری	گرین لائن ٹرین سے سفر کرنے والے مسافروں کے لئے خوشخبری ہے کہ محکمہ ریلوے نے کرایوں میں کوٹا سسٹم ختم کردیا ہےترجمان ریلوے کے مطابق وزیر ریلوے خواجہ سعد رفیق کی ہدایت پر گرین لائن ٹرین میں کوٹا سسٹم ختم کیا گیا جس کے بعد مسافروں کو صرف مطلوبہ شہر کا کرایہ ادا کرنا پڑے گا گرین لائن ٹرین کی روانگی سے 24 گھنٹے قبل تمام شہروں کے کوٹے ختم کئے جائیں گے یعنی مختصر سفر کرنے والے مسافروں کو زائد کرایہ 24 گ…	Business & Economics	2017-11-06	https://urdu.geo.tv/latest/174959-	Geo News	830
71784	پاکستانی ہر سال اے ٹی ایم سے 46 کھرب روپے نکلواتے ہیں رپورٹ	کراچی اسٹیٹ بینک کی رپورٹ کے مطابق پاکستانی اے ٹی ایم سے سالانہ 46کھرب روپے اور ماہانہ 383 ارب روپے نکالتے ہیں جب کہ اے ٹی ایم مشینوں سے یومیہ اوسطا 12 ارب 70 کروڑ کی رقوم نکلوائی جاتی ہیںاسٹیٹ بینک کی رپورٹ میں بتایا گیا ہے کہ رواں سال خوشی کے تہوار یعنی رمضان المبارک اور عید الفطر پر 442 ارب روپے کے کرنسی نوٹ نکلوائے گئےرپورٹ میں بتایا گیا ہے کہ پاکستان میں اے ٹی ایم مشینوں کی تعداد 12689 ہوگئی…	Business & Economics	2017-11-06	https://urdu.geo.tv/latest/174937-	Geo News	1088
71785	سعودی شہزادے الولید بن طلال کی گرفتاری کے بعد اسٹاک مارکیٹ میں مندی	سعودی عرب میں کرپشن کے خلاف کریک ڈان کے بعد سعودی اسٹاک ایکسچینج میں شدید مندی کا رجحان ہےواضح رہے کہ سعودی عرب میں نوتشکیل شدہ اینٹی کرپشن کمیٹی نے کرپشن کےالزام میں 11 شہزادوں اور 38 موجودہ اور سابق وزرا کو گرفتار کیامیڈیا رپورٹس کے مطابق گرفتار سعودی شہزادوں میں کھرب پتی الولید بن طلال بھی شامل ہیں جنہوں نے دنیا کے نامور ترین مالیاتی اداروں میں سرمایہ کاری کررکھی ہےدنیا کے امیر ترین افراد میں …	Business & Economics	2017-11-05	https://urdu.geo.tv/latest/174915-	Geo News	580
516511	ہالی ووڈفلم لیپ کا نیا ٹریلر جاری کردیا گیا	نیویارک اردو پوائنٹ اخبارتازہ ترین این این ئی 30 مارچ2017ء اینی میٹڈفلم لیپ کا نیا ٹریلر جاری کردیا گیا ننھی پری کی مشکلات کی داستان ارہی ہے اکیس اپریل کو بڑے پردے پرکچھ کر دکھانے کی لگن کچھ پانے کی فکر اور رقص کی دنیا میں بلند نام کمانے کا ارادہ یہی تو ہے خواب اس پیاری سی لڑکی کا ساتھ دے رہا ہے ایک اچھا سا دوست جس نے بڑھایا ہے حوصلہ دی ہے نئی ہمت ہالی وڈ اینی میٹڈ فلم لیپ میں اس لڑکی کے لیے مشکل…	Entertainment	جمعرات 30 مارچ 2017 11:59	https://www.urdupoint.com/showbiz/news/979781.html	Urdu Point News	506
516512	پرینیتی چوپڑا کے گانے سےگول مال ٹیم سونے پر مجبور	ممبئی اردو پوائنٹ اخبارتازہ ترین این این ئی 30 مارچ2017ءبالی ووڈ میں اداکاراں کو اداکاری کے ساتھ ساتھ گلوکاری کرنے کا بھی بیحد شوق ہے جس کی مثال پریانکا چوپڑا ہیں اور اب ان کی کزن پرینیتی چوپڑا نے بھی اداکاری کے ساتھ گلوکاری کو کافی سنجیدگی سے لے لیا ہےپرینیتی چوپڑا کی اگلی فلممیری پیاری بندو کا گانامانا کے ہم یار انہوں نے خود ہی گایا ہے جسے اب ریلیز بھی کردیا گیااس گانے پر مداحوں کا کافی اچھا رد…	Entertainment	جمعرات 30 مارچ 2017 11:59	https://www.urdupoint.com/showbiz/news/979780.html	Urdu Point News	1155
516513	سارہ لورین کولمبو میں فلمی ایوارڈ تقریب میں شرکت کریں گی	لاہور اردو پوائنٹ اخبارتازہ ترین این این ئی 30 مارچ2017ءپاکستانی اور بھارتی فلموں میں اداکاری کے جوہر دکھانے والی مشہوراداکار سارہ لورین سری لنکا میں بالی ووڈ کی سینئر اداکارہ زینت امان پونم ڈھلوں اور جتیندر کو ٹریبیوٹ پیش کرینگی پاکستانی اوربھارتی فلموں میں اداکاری کے جوہر دکھانے والی مشہوراداکار سارہ لورین سری لنکا میں بالی ووڈ کی سینئر اداکارہ زینت امان پونم ڈھلوں اور جتیندر کوٹر یبیوٹ پیش کری…	Entertainment	جمعرات 30 مارچ 2017 11:59	https://www.urdupoint.com/showbiz/news/979778.html	Urdu Point News	506
516514	امریکی گلوکار اور نغمہ نگار باب ڈلن نے نوبیل انعام برائے ادب لینے کی حامی بھرلی	نیویارک اردو پوائنٹ اخبارتازہ ترین این این ئی 30 مارچ2017ءامریکی گلوکار اور نغمہ نگار باب ڈلن نے اخرکار اپنا نوبیل انعام برائے ادب لینے کی حامی بھر دی ہےنوبیل اکیڈمی کا کہنا ہے کہ وہ باب ڈلن سے سٹاک ہوم میں ملاقات کریں گےباب ڈلن کو گذشتہ سال اکتوبر کی 13 تاریخ کو ادب کا نوبیل انعام دیے جانے کا اعلان کیا گیا تھا جس نے ادبی حلقوں کے بڑے حصے کو حیرت زدہ کر دیا تھا کیوں کہ وہ روایتی معنوں میں ادیب نہ…	Entertainment	جمعرات 30 مارچ 2017 11:59	https://www.urdupoint.com/showbiz/news/979777.html	Urdu Point News	1681
516515	میرے پاس ایک ایسا کیریئر ہے جو زندگی بھر میرے ساتھ رہے گااداکارہ ٹوئنکل کھنہ	ممبئی اردو پوائنٹ اخبارتازہ ترین این این ئی 30 مارچ2017ءبالی وڈ اداکارہ ٹوئنکل کھنہ نے اپنے کیریئر کی شروعات اداکاری سے کی تھی تاہم اب وہ اپنی بہترین کتابوں سے مداحوں کے دلوں پر راج کررہی ہیںٹوئنکل کھنہ سوشل میڈیا پر مسز فنی بونز کے نام سے مشہور ہیں جنہیں کوئی افسوس نہیں کہ وہ بولی وڈ فلموں میں کامیابی حاصل نہ کرسکیرپورٹ کے مطابق جب اداکارہ سے سوال کیا گیا کہ انہیں اپنی اداکاری پر بہت زیادہ تعریف…	Entertainment	جمعرات 30 مارچ 2017 11:59	https://www.urdupoint.com/showbiz/news/979776.html	Urdu Point News	1271
516516	ماہرہ خان کے انکار کی وجہ سے مولا جٹ کی شوٹنگ ملتوی	لاہوراردو پوائنٹ اخبارتازہ ترین این این ئی 30 مارچ2017ء اداکارہ ماہرہ خان کے فلم مولا جٹ میں کام کرنے سے انکار نے ڈائریکٹر بلال لاشاری کے لیے مشکلات پیدا کردیذرائع کے مطابق ماہرہ خان نے گزشتہ دنوں اچانک فلم کی شوٹنگ سے انکار کردیا جس کے بعد فلم کی شوٹنگ روک دی گئی ہے بلال لاشاری نے اپنی اس فلم کے لیے قصور کے قریب ایک مصنوعی گاں بنایا جہاں کئی روزتک جاری رہنے والی شوٹنگ میں عمائمہ ملک فوادخاں اورح…	Entertainment	جمعرات 30 مارچ 2017 11:53	https://www.urdupoint.com/showbiz/news/979775.html	Urdu Point News	915
516517	پاکستان کے شوبز فنکاروں میں طلاق کا رجحان بڑھنے لگا	لاہور اردو پوائنٹ اخبارتازہ ترین این این ئی 30 مارچ2017ء پاکستان کے شوبز فنکاروں میں طلاق کا رجحان بڑھنے لگا ہے اور حال ہی میں ملک کے معروف ماڈل اور اداکار میکال ذوالفقار نے اپنی اہلیہ سے علیحدگی کا اعلان کیا ہےانھوں نے یہ اعلان ایک سوشل میڈیا پوسٹ کے ذریعے کیا جس میں انھوں نے افسوس کا اظہار کرتے ہوئے کہا کہ میرے اور سارہ بھٹی کے درمیان طلاق ہوگئی ہےمیکال ذوالفقار کا کہنا تھا کہ میری سالہ شادی اخ…	Entertainment	جمعرات 30 مارچ 2017 11:53	https://www.urdupoint.com/showbiz/news/979774.html	Urdu Point News	1339
516518	شردھا اور سدھانت کا بالی ووڈ میں منفرد اعزاز	ممبئیاردو پوائنٹ اخبارتازہ ترین این این ئی 30 مارچ2017ء شردھا کپور اوران کے بھائی سدھانت کپور حقیقی بہن بھائی ہوتے ہوئے کسی بھی بھارتی فلم میں ایک ساتھ اسی رشتے کا کردار نبھانے والے پہلے بھارتی اداکار بن گئےبالی ووڈ اداکارہ شردھا کپور انڈر ورلڈ ڈان داد ابراہیم کی بہن حسینہ کی زندگی پر بننے والی فلم میں مرکزی کردار ادا کررہی ہیں اور اپنے کردار میں ڈھلنے کے لیے انتھک محنت کررہی ہیں لیکن اب شردھا او…	Entertainment	جمعرات 30 مارچ 2017 11:53	https://www.urdupoint.com/showbiz/news/979773.html	Urdu Point News	1104
516519	ہالی وڈ کی نئی ہارر فلم وائس فرام دی سٹون 28 اپریل کو ریلیز ہو گی	لاس اینجلس اردو پوائنٹ اخبارتازہ ترین اے پی پی 30 مارچ2017ء ہالی وڈ کی دہشت اور خوفناک مناظر سے بھرپور فلم وائس فرام دی سٹون 28 اپریل کو سینما گھروں کی زینت بنے گی ایرک ڈی ہوول کی ہدایت کاری میں بننے والی اس فلم کی کہانی ایک نرس کے گرد گھومتی ہے جو اپنی ماں کی موت کے بعد گم سم رہنے والے ایک بچے کی مدد کرتی ہےفلم میں اپنی اداکاری کے جوہر دکھانے والے فنکاروں میں ایمیلیا کلارکمارٹن کاکوسکیتھرینا مور…	Entertainment	جمعرات 30 مارچ 2017 11:18	https://www.urdupoint.com/showbiz/news/979752.html	Urdu Point News	495
516520	سکارلٹ جوہانسن کی نئی فلمگھوسٹ ان دی شیل کل جمعہ کو ریلیز ہوگی	لاس اینجلس اردو پوائنٹ اخبارتازہ ترین اے پی پی 30 مارچ2017ء ہالی وڈ کی ایکشن سے بھرپور نئی سائنس فکشن فلمگھوسٹ ان دی شیل اج جمعہ کو سینما گھروں کی زینت بنے گی ہدایتکارروپرٹ سینڈرز کی یہ فلم جاپانی ویڈیو گیم سے متاثر ہو کر بنائی گئی ہےاس کی کہانی سائبرگ سسٹم کی ٹاسک فورس کی قابل ترین افسر کے گرد گھومتی ہے جس نے دشمنوں کے کئی مشن ناکام کرتے ہوئے اپنی ذہانت کا ثبوت پیش کیا اب اس کا سامنا کمپیوٹر ہیک…	Entertainment	جمعرات 30 مارچ 2017 11:18	https://www.urdupoint.com/showbiz/news/979751.html	Urdu Point News	793
516521	اداکار میکال ذوالفقار نے شادی کے سال بعد بیوی کو طلاق دے دی	کراچی اردو پوائنٹ تازہ ترین اخبار30 مارچ 2017ء اداکار میکال ذوالفقار نے شادی کے سال بعد اپنی اہلیہ سارہ میکال کو طلاق دے دی تفصیلات کے مطابق میکال ذوالفقار نے اپنی طلاق کا اعلان خود کیا میکال نے اہلیہ کو طلاق دینے کی اطلاع بذریعہ فیس بک دی میکال کا کہنا تھا کہ دونوں جانب سے رشتے کو بچانے کی کوششوں کے باوجود یہ رشتہ طلاق پر ختمہو گیا ہے جس کا اعلان کرتے ہوئے مجھے نہایت افسوس ہے میکال ذوالفقار اور …	Entertainment	جمعرات 30 مارچ 2017 10:46	https://www.urdupoint.com/showbiz/news/979738.html	Urdu Point News	426
516522	اچھے ڈائریکٹر کی مضبوط سکرپٹ والی فلم کی افر ہوئی تو کام کروں گی فرین	لاہور اردو پوائنٹ اخبارتازہ ترین لائن 29 مارچ2017ء اسٹیج اداکارہ فرین نے کہا ہے کہ اچھے ڈائریکٹر کی مضبوط سکرپٹ والی فلم کی افر ہوئی تو کام کروں گی بے مقصد پراجیکٹس میں اپنی توانائیاں صرف کر کے اپنا کیریئر خراب نہیں کرنا چاہتی میڈیا سے گفتگو کرتے ہوئے انہوں نے کہا کہ ہر اداکارہ کا خواب ہوتا ہے کہ وہ چھوٹی سکرین سے بڑی سکرین کی طرف جائے مگر میری سوچ ان سے ذرا مختلف ہے میرے خیال سے کو فلموں کی تعدا…	Entertainment	بدھ 29 مارچ 2017 17:45	https://www.urdupoint.com/showbiz/news/979125.html	Urdu Point News	634
516523	اپنے بارے جائزے اور کہانیاں بالکل نہیں پڑھتی ودیابالن	ممبئی اردو پوائنٹ اخبارتازہ ترین لائن 29 مارچ2017ء بالی وڈ اداکارہ ودیا بالن کا کہنا ہے کہ وہ اپنے بارے جائزے بالکل نہیں پڑھتی ہیںودیا نے کہا کہ کردار کو محنت سے ادا کرنے کی وجہ سے فلم کامیاب ہو نہ ہو میں ضرورکامیاب ہو جاتی ہوں اپنی نے والی فلم بیگم جان کے حوالے سے بات چیت کرتے ہوئے 38 سالہ ودیا بالن نے کہا کہ ان کو سری جیت سرکار سے پتہ چلا ہے کہ ان کی فلم بیگم جان کے ٹریلرز کو دیکھنے والوں کی تع…	Entertainment	بدھ 29 مارچ 2017 17:45	https://www.urdupoint.com/showbiz/news/979124.html	Urdu Point News	838
516524	ممبئی اداکار سلمان خان اپنی مشہور فلمجڑواںکے سیکوئیل میں نظر ئینگے	ممبئی اردو پوائنٹ اخبارتازہ ترین لائن 29 مارچ2017ء اداکار سلمان خان اپنی مشہور فلمجڑواںکے سیکوئیل میں نظر ئینگےبالی وڈ ذرائع کے مطابق فلم جڑواںکو بنانے والے ڈیوڈ دھون جو اپنے بیٹے ورون دھون کو لے کر اس کا سیکوئیل جڑواں ٹو بنانے جا رہے ہیں نے کہا ہے کہ سلمان خان بڑا دل والا ہے انہوں نے ان کو فلم کے ایک گانے میں نمودار ہونے کے لئے کہا جو انہوں نے فوری قبول کر لیا ڈیوڈ نے کہاکہ وہ سیکوئیل میں اوریجن…	Entertainment	بدھ 29 مارچ 2017 17:45	https://www.urdupoint.com/showbiz/news/979123.html	Urdu Point News	567
516525	لاہور سائرہ نسیم جائیداد کے تنازعہ پر انصاف کے حصول کیلئے سول عدالت پہنچ گئیں	لاہوراردو پوائنٹ اخبارتازہ ترین لائن 29 مارچ2017ء پاکستان کی معروف گلوکارہ سائرہ نسیم جائیداد کے تنازعہ پر انصاف کے حصول کے لئے سول عدالت میں پہنچ گئیں سائرہ نسیم کا کہنا تھا کہ انہوںنے اپنا مکان کسی کو فروخت نہیں کیا حسن نامی شخص نے ان کے مکان پر قبضہ کرلیا ہے اور مکان کی ملکیت کے بارے میں جعلی دعوے دائر کیے گئے ہیں جبکہ میں نے اپنا مکان کسی کو فروخت نہیںکیاعدالت نے ائندہ تاریخ پر دونوں فریقین ک…	Entertainment	بدھ 29 مارچ 2017 16:59	https://www.urdupoint.com/showbiz/news/979089.html	Urdu Point News	413
516526	شاہ رخ اور ماہرہ کی فلم رئیس کا گانا یوٹیوب پر سو ملین سے زائد مرتبہ دیکھا گیا	ممبئی اردو پوائنٹ اخبارتازہ ترین این این ئی 29 مارچ2017ء بالی ووڈ ادا کار شاہ رخ اور ماہرہ کی فلم رئیس کا گانا یوٹیوب پر سو ملین سے زائد مرتبہ دیکھا گیا تفصیلات کے مطابق فلم رئیس کا گانا ظالما یوٹیوب پر ریلیز کے بعد سے اب تک دس ملین سے زائد مرتبہ دیکھا جا چکا ہے ماہرہ خان نے اس پر خوشی کا اظہار بھی کیا اور اپنے انسٹاگرام اکائونٹ پر اس گانے کا کلپ بھی اپ لوڈ کرتے ہوئے کہا کہ یہ گانا 100 ملین سے بھ…	Entertainment	بدھ 29 مارچ 2017 16:45	https://www.urdupoint.com/showbiz/news/979031.html	Urdu Point News	500
516527	بھارتی پولیس نے اداکارہ ممتا کلکرنی کی کینیا سے گرفتاری کیلئے انٹرپول سے مدد مانگ لی	نئی دہلی اردو پوائنٹ اخبارتازہ ترین این این ئی 29 مارچ2017ء عدالت سے ناقابل ضمانت وارنٹ جاری ہونے کے بعد بھارتی پولیس نے منشیات سمگلنگ میں ملوث سابق بھارتی اداکارہ ممتا کلکرنی اور انکے شوہرکو گرفتار کر کے وطن واپس لانے کیلئے انٹر پول سے مدد مانگ لی میڈیارپورٹ کے مطابق بھارتی عدالت نے منشیات سمگلنگ کیس میں سابق بالی ووڈ اداکارہ ممتا کلکرنی اور ان کے شوہر گوسوامی کے ناقابل ضمانت وارنٹ جاری کردئیے ہ…	Entertainment	بدھ 29 مارچ 2017 16:42	https://www.urdupoint.com/showbiz/news/979029.html	Urdu Point News	1081
516528	اداکار سلمان خان فلمجڑواںکے سیکوئیل میں نظر ائیں گے	ممبئی اردو پوائنٹ اخبارتازہ ترین اے پی پی 29 مارچ2017ء اداکار سلمان خان اپنی مشہور فلمجڑواںکے سیکوئیل میں نظر ائیں گےبالی وڈ ذرائع کے مطابق فلم جڑواںکو بنانے والے ڈیوڈ دھون جو اپنے بیٹے ورون دھون کو لے کر اس کا سیکوئیل جڑواں ٹو بنانے جا رہے ہیں نے کہا ہے کہ سلمان خان بڑا دل والا ہے انہوں نے ان کو فلم کے ایک گانے میں نمودار ہونے کے لئے کہا جو انہوں نے فوری قبول کر لیا ڈیوڈ نے کہاکہ وہ سیکوئیل میں …	Entertainment	بدھ 29 مارچ 2017 14:12	https://www.urdupoint.com/showbiz/news/978836.html	Urdu Point News	575
516529	اپنے بارے جائزے اور کہانیاں بالکل نہیں پڑھتی ودیابالن	ممبئی اردو پوائنٹ اخبارتازہ ترین اے پی پی 29 مارچ2017ء بالی وڈ اداکارہ ودیا بالن کا کہنا ہے کہ وہ اپنے بارے جائزے بالکل نہیں پڑھتی ہیںودیا نے کہا کہ کردار کو محنت سے ادا کرنے کی وجہ سے فلم کامیاب ہو نہ ہو میں ضرورکامیاب ہو جاتی ہوں اپنی انے والی فلم بیگم جان کے حوالے سے بات چیت کرتے ہوئے 38 سالہ ودیا بالن نے کہا کہ ان کو سری جیت سرکار سے پتہ چلا ہے کہ ان کی فلم بیگم جان کے ٹریلرز کو دیکھنے والوں …	Entertainment	بدھ 29 مارچ 2017 14:12	https://www.urdupoint.com/showbiz/news/978835.html	Urdu Point News	1863
516530	ایان علی کی کسٹم عدالت کے جرمانے کے خلاف اپیل خارج	اسلام اباداردو پوائنٹ اخبارتازہ ترین ئی این پی 29 مارچ2017ء اسلام اباد ہائی کورٹ نے ایان علی کی کسٹم عدالت کی جانب سے جرمانے کے خلاف اپیل خارج کردی اسلام اباد ہائی کورٹ کے جسٹس اطہرمن اللہ نے ایان علی پرکسٹم عدالت کی جانب سے عائد جرمانے کے خلاف اپیل کی سماعت کی سماعت کے دوران کسٹم کی جانب سے ایڈوکیٹ چوہدری محمد نوازعدالت کے روبرو پیش ہوئے جب کہ ایان علی کے وکلا اس مرتبہ بھی پیش نہ ہوئے جس پرعدالت…	Entertainment	بدھ 29 مارچ 2017 13:41	https://www.urdupoint.com/showbiz/news/978750.html	Urdu Point News	727
516531	اداکارہ صوبیہ خان نے ڈیفنس میں نیا گھر خرید لیا	لاہور اردو پوائنٹ اخبارتازہ ترین این این ئی 29 مارچ2017ء اداکارہ صوبیہ خان نے ڈیفنس میں نیا گھر خرید لیا ذرائع کے مطابق صوبیہ خان نے ڈیفنس فیز فائیو میں ایک بیش قیمتی بنگلہ خریدا ہے اور وہ اج کل اپنے نئے گھر کی تزئین ارائش میں مصروف ہیں اس سلسلہ میں پینٹ وغیرہ کا کام مکمل کر لیا گیا ہے جبکہ صوبیہ خان گھر کا نیا سامان خرید رہی ہیں اور اگلے ماہ کے اخرمیں وہ نئے گھر میں منتقل ہو جائیں گے	Entertainment	بدھ 29 مارچ 2017 13:36	https://www.urdupoint.com/showbiz/news/978738.html	Urdu Point News	387
516532	جہانگیر خان جانی کیریئر میں پہلی مرتبہ لاہور کے الحمراء ہال میں ہونیوالے اسٹیج درامہ زرا بچ کے میں پرفارم کرینگے	لاہور اردو پوائنٹ اخبارتازہ ترین این این ئی 29 مارچ2017ء پشتو فلموں کے مصروف ترین اداکار جہانگیر خان جانی اپنے کیریئر میں پہلی مرتبہ لاہور کے الحمراء ہال میں ہونے والے اسٹیج درامہ زرا بچ کے میں پرفارم کریں گے اس حوالے سے جہانگیر خان جانی نے کہا ہے کہ میری طویل عرصے سے خواہش تھی کہ میں اسٹیج ڈرامہ کروں اب مجھے سینئر اداکار رائٹر ڈائریکٹر ذوالقرنین حیدر جو میرے لیے استاد کا درجہ بھی رکھتے ہیں ان کے…	Entertainment	بدھ 29 مارچ 2017 13:36	https://www.urdupoint.com/showbiz/news/978736.html	Urdu Point News	806
516533	موسم کی تبدیلی کے ساتھ ہی دنیا بھر میں فیشن کی رنگینیاں	اسلام باد اردو پوائنٹ اخبارتازہ ترین ئی این پی 29 مارچ2017ء موسم کی تبدیلی کے ساتھ ہی دنیا بھر میں فیشن کی رنگینیاں جاری ہیںچائنافیشن ویک اور جنوبی افریقا میں جاری فیشن ویک میں ماڈلز فیشن کے نئے انداز کے ساتھ ریمپ پر جلوہ گر ہیں چین کے دارالحکومت بیجنگ میں فیشن ویک سجاہے ریمپ پر ماڈلز نے 2017اور2018 کیموسم خزاں اور موسم سرما کے ملبوسات کی نمائش کی25 مارچ سے شروع ہونے والا چائنا فیشن ویک 31 مارچ ت…	Entertainment	بدھ 29 مارچ 2017 13:29	https://www.urdupoint.com/showbiz/news/978706.html	Urdu Point News	562
516534	رئیس کی کامیابی کے بعد ہر فلمساز مجھے کاسٹ کرنا چاہتا ہے ماہرہ خان	کراچی اردو پوائنٹ اخبارتازہ ترین ئی این پی 29 مارچ2017ءمعروف اداکارہ ماڈل بھارتی فلم رئیس میں کام کرنے والی ماہرہ خان نے کہا ہے کہ فلم رئیس کے بعد ہر فلمساز کی خواہش ہے کہ ان کی فلم میں کام کروں کئی فلموں کی فرز قبول کرنے سے معذرت کر چکی ہوں گزشتہ روز میڈیا سے بات کرتے ہوئے انہوں نے کہا کہ اچھے کردار ملنے کے باوجود وقت نکالنا مشکل ہو رہا ہے البتہ میری کوشش ہے کہ زیادہ سے زیادہ ملکی فلموں اور ڈرام…	Entertainment	بدھ 29 مارچ 2017 13:29	https://www.urdupoint.com/showbiz/news/978704.html	Urdu Point News	444
516535	اچھے ڈائریکٹر کی مضبوط سکرپٹ والی فلم کی فر ہوئی تو کام کروں گی اداکارہ افر ین	لاہوراردو پوائنٹ اخبارتازہ ترین ئی این پی 29 مارچ2017ء اسٹیج اداکارہ افر ین نے کہا ہے کہ اچھے ڈائریکٹر کی مضبوط سکرپٹ والی فلم کی فر ہوئی تو کام کروں گی بے مقصد پراجیکٹس میں اپنی توانائیاں صرف کر کے اپنا کیریئر خراب نہیں کرنا چاہتی گزشتہ روز خصوصی گفتگو کرتے ہوئے افر ین نے کہا کہ ہر اداکارہ کا خواب ہوتا ہے کہ وہ چھوٹی سکرین سے بڑی سکرین کی طرف جائے مگر میری سوچ ان سے ذرا مختلف ہے میرے خیال سے اپ …	Entertainment	بدھ 29 مارچ 2017 13:21	https://www.urdupoint.com/showbiz/news/978703.html	Urdu Point News	654
516536	سارہ لورین 31مارچ کو کولمبو میں اپنے فن کا مظاہرہ کریں گی	اسلام باد اردو پوائنٹ اخبارتازہ ترین ئی این پی 29 مارچ2017ء پاکستانی اوربھارتی فلموں میں اداکاری کے جوہر دکھانے والی اداکار سارہ لورین31مارچ کو سری لنکا میں اپنے فن کا مظاہرہ کریں گی میڈیا رپورٹس کے مطابق بالی ووڈ کی سینئر اداکارہ زینت امان پونم ڈھلوں اور جتیندر کوٹر یبیوٹ پیش کرنے کی تقریب جو سری لنکا کے دارالحکومت کولمبو میں ہوگی میں سارہ لورین اپنے فن کاجادوجگائیں گی وہ 31مارچ یکم اپریل اور اپ…	Entertainment	بدھ 29 مارچ 2017 13:21	https://www.urdupoint.com/showbiz/news/978702.html	Urdu Point News	510
516537	بھارت ہمارے ٹی وی اور تھیٹر ڈرامے جیسے معیار نہیں پیش کر سکا اداکار نسیم وکی	اسلام باد اردو پوائنٹ اخبارتازہ ترین ئی این پی 29 مارچ2017ء اسٹیج ٹی وی کے اداکارنسیم وکی نے کہا ہے کہ بھارت ہمارے ٹی وی اور تھیٹر ڈرامے جیسے معیار نہیں پیش کرسکا ایک انٹر ویو میں نسیم وکی نے کہا کہ ہمارا ڈرامہ اپنی ڈگر سے ہٹ گیا تھا لیکن اب سنجیدہ لوگوں کی کوششوں سے اصل ڈگر پر واپس رہا ہے میں نے اپنے کیرئیر میں کبھی ولگر جملہ نہیں بولا اور مجھے اس پر فخر ہے انہوں نے مزید کہا کہ ٹی وی اور اسٹیج پ…	Entertainment	بدھ 29 مارچ 2017 13:21	https://www.urdupoint.com/showbiz/news/978700.html	Urdu Point News	732
516538	فلم انڈسٹری میں بھی اسی رحجان کو تقویت دینے کی ضرورت ہے جاوید شیخ	لاہور اردو پوائنٹ اخبارتازہ ترین ئی این پی 29 مارچ2017ء سنیئر اداکار وہدایتکار جاوید شیخ نے کہا ہے کہ یہ فلمسازی کے لیے بہترین وقت ہے بہت کوششوں کے بعد پاکستان فلم انڈسٹری نے نئے سفر کا اغاز کیا ہے اپنے ایک انٹر ویو میں جاوید شیخ کا کہنا تھا کہ اگر ہم ماضی کی غلطیوں کو دہرانے لگے تو کامیابیوں کا یہ سفر رک جائے گا جاوید شیخ نے ایک سوال کے جواب میں انہوں نے کہا کہ ٹی وی ڈراموں کی کامیابی کی بڑی وجہ…	Entertainment	بدھ 29 مارچ 2017 13:21	https://www.urdupoint.com/showbiz/news/978698.html	Urdu Point News	552
516539	اسپیشل بچوں کی فنڈ ریزنگ کے لیے ہرسال پندرہ روز اسٹیج شو کرتی ہوںثروت گیلانی	لاہوراردو پوائنٹ اخبارتازہ ترین ئی این پی 29 مارچ2017ء اداکارہ ماڈل ثروت گیلانی نے کہا ہے کہ پروڈیوسرز اور اساتذہ کو مل کر ایسے ایجوکیشنل ٹی وی پروگرامز بنائیں جن سے بچوں کی تفریح کے ساتھ ساتھ اصلاح بھی ہوسکے اپنے ایک انٹر ویو میں ثروت گیلانی نے کہا کہ اسپیشل بچوں کی فنڈ ریزنگ کے لیے ہرسال پندرہ روز اسٹیج شو کرتی ہوں جس سے حاصل ہونے والی امدنی اسپیشل بچوں کے اسپورٹس کمپلیکس کو دی جاتی ہے انہوں نے…	Entertainment	بدھ 29 مارچ 2017 13:21	https://www.urdupoint.com/showbiz/news/978697.html	Urdu Point News	613
516540	پاکستان میں اچھی فلمیں بننے لگی ہیں اورمیں اب پاکستان میں بھی کام کرنے کی خواہش رکھتی ہوں ماڈل حسینہ شانزے حیات	لاہور اردو پوائنٹ اخبارتازہ ترین ئی این پی 29 مارچ2017ء ماڈل حسینہ شانزے حیات نے کہا ہے کہ پاکستان میں اچھی فلمیں بننے لگی ہیں اورمیں اب پاکستان میں بھی کام کرنے کی خواہش رکھتی ہوں اس سلسلہ میں میری پہلی ترجیح فلم ہی ہوگی اس کے بعد اگرڈرامہ میں کوئی اچھا کردارملا توضرور کام کروں گی اپنے ایک انٹر ویو میں حسینہ شانزے حیات نے کہا کہ جس طرح بالی وڈ نے عالمی مقابلہ حسن جیتنے والی حسیناں کو اپنی فلموں …	Entertainment	بدھ 29 مارچ 2017 13:21	https://www.urdupoint.com/showbiz/news/978696.html	Urdu Point News	698
516541	معروف ٹی وی فنکار لطیف کپاڈیہ کی 15 ویں برسی منائی گئی	کراچی اردو پوائنٹ اخبارتازہ ترین ئی این پی 29 مارچ2017ء پاکستان ٹی وی اور اسٹیج کے معروف فن کار لطیف کپاڈیہ کو دنیا چھوڑے پندرہ برس بیت گئے بدھ کے روز ان کی برسی منائی گئی اس موقع پر قرن خوانی اور دعا کا اہتمام بھی کیا گیا تھالطیف کپاڈیہ نی27 مارچ 1934ء کو بھارتی ریاست مہاراشٹر میں انکھ کھولی تقسیم ہند کے بعد وہ پاکستان چلے ائےچونکہ ان کے والد بینکارتھے لہذا لطیف کو بھی بینکاری کے شعبے سے وابستہ …	Entertainment	بدھ 29 مارچ 2017 13:20	https://www.urdupoint.com/showbiz/news/978695.html	Urdu Point News	1021
516542	بالی وڈ اداکارہ اور ماڈل گوہر خان کی ریمپ پر واک	ممبئی اردو پوائنٹ اخبارتازہ ترین اے پی پی 29 مارچ2017ء بالی وڈ اداکارہ اور ماڈل گوہر خان نے انڈیا شوکیس ویک کے اخری دن ریمپ پر واک کی گوہر خان ریمپ پردلہن کے لباس میں نظر ائیں جو کہ بہت ہلکا اور مختلف تھا اس موقع پر گوہر خان کا کہنا تھا کہ میں شکر گزار ہوں کہ مجھے بھاری لہنگا نہیں پہنناپڑا ان کا کہنا تھا کہ مجھے اس لباس میں سب سے اچھی چیز اس کی جیبیں لگیں ہیں وہ اس لباس میں بہت خوبصورت لگ رہی تھی…	Entertainment	بدھ 29 مارچ 2017 13:20	https://www.urdupoint.com/showbiz/news/978694.html	Urdu Point News	509
516543	پاکستانی قوالوں کی صوفیانہ موسیقی نے فرانسیسی سامعین کو محظوظ کر دیا	پیرساردو پوائنٹ اخبارتازہ ترین این این ئی 29 مارچ2017ء سفارت خانہ پاکستان پیرس کے زیر اہتمام ازادی پاکستان کے سترویں سال کے موقع پر پاکستانی قوالی پروگرام پیش کیا گیا جس میں پاکستانی قوال ایاز فرید اور ابو محمد نے قوالی پیش کی جس سے فرانسیسی سامعین لطف اندور ہوئے گذشتہ رات ہونے والے قوالی کے پروگرام میں فرانس کے اعلی حکومتی اہلکارفرانسیسی شہری سفارتکار بین الاقوامی تنظیموں کے ارکان فرانس میں مقیم…	Entertainment	بدھ 29 مارچ 2017 12:36	https://www.urdupoint.com/showbiz/news/978664.html	Urdu Point News	1078
516544	ودیا بالن کی فلم بیگم جان پاکستان میں ریلیز نہیں کی جائے گی	ممبئی اردو پوائنٹ اخبارتازہ ترین اے پی پی 29 مارچ2017ء بالی وڈ اداکارہ ودیا بالن کی فلم بیگم جان پاکستان میں ریلیز نہیں کی جائے گی فلم کی کہانی پاکستان اور بھارت کی تقسیم کے پس منظر پر مبنی ہے بھارتی زرائع ابلاغ کا کہنا ہے کہ اطلاعات کے مطابق فلمساز مہیش بھٹ نے پاکستان حکومت کو فلم کی ریلیز کی اجازت کے حوالے سے کہا ہے جس پر پاکستان حکام نے جواب میں کہا ہے کہ جن فلموں میں ملک کے خلاف خراب تاثر دیا…	Entertainment	بدھ 29 مارچ 2017 12:16	https://www.urdupoint.com/showbiz/news/978628.html	Urdu Point News	494
516545	رنبیر کپور سنجے دت کی فلم کے لئے کچھ عرصہ تک منظر عام پر نہیں ائیں گے	ممبئی اردو پوائنٹ اخبارتازہ ترین اے پی پی 29 مارچ2017ء بالی وڈ اداکار رنبیر کپور سنجے دت کی زندگی پر بننے والی فلم میں بلکل ان جیسا نظر انے کو برقرار رکھنے کے لئے کچھ عرصے تک لوگوں کے سامنے نہیں ائیں گے بھارتی ذرائع ابلاغ کا کہنا ہے کہ اطلاعات کے مطابق فلم پی کے کے ہدایتکار راج کمار ہیرانی سنجے دت کی زندگی پر بننے والی فلم میں رنبیر کپور کو بلکل سنجے دت کی جوانی جیسا برقرار رہنے کے لئے کچھ عرصے ت…	Entertainment	بدھ 29 مارچ 2017 12:16	https://www.urdupoint.com/showbiz/news/978627.html	Urdu Point News	592
516546	اداکارہ پرینیتی چوپڑا گلوکارہ بھی بن گئیں	ممبئی اردو پوائنٹ اخبارتازہ ترین اے پی پی 29 مارچ2017ء بالی وڈ اداکارہ پرینیتی چوپڑا گلوکارہ بن گئیں بھارتی زرائع ابلاغ کے مطابق بالی وڈ اداکارہ پرینیتی چوپڑا نے متعدد فلموں میں کام کیا ہے اور اب انہوں نے اپنی نئی فلم میری پیاری بندو کے لئے پہلاگانا مانا کہ ہوں یار نہیں گایا ہے ڈرامہ رومانس پر مبنی فلم کی کہانی اور ہدایات اکشے رائے دی ہے فلم میں ایوشمان کھرانہ اور پرینیتی چوپڑا مرکزی کردار میں نظ…	Entertainment	بدھ 29 مارچ 2017 12:16	https://www.urdupoint.com/showbiz/news/978625.html	Urdu Point News	439
516547	بھارتی فلمپھلوری نے 17 کروڑ کما لئے	ممبئی اردو پوائنٹ اخبارتازہ ترین اے پی پی 29 مارچ2017ء بھارتی فلمپھلورینے اپنی رلیز کے پہلے تین روز میں 17کروڑ روپے کما لئےبھارتی ذرائع ابلاغ کے مطابق انوشکا شرما کی حالیہ فلمپھلوری نے 17کروڑ روپے کا بزنس کر لیا ہے فلم میں انوشکا شرما نے بھٹکی ہوئی روح کا کردار ادا کیا ہے فلم میں انوشکا شرما کے مقابل اداکار دلجیت دوسنجے اور سورج شرما اور مہرین پیرزادہ ہیں	Entertainment	بدھ 29 مارچ 2017 12:16	https://www.urdupoint.com/showbiz/news/978624.html	Urdu Point News	357
516548	بالی وڈ فلم ٹویلایٹ ایک پریم کتھا 11 اگست کو ریلیز کی جائے گی	ممبئی اردو پوائنٹ اخبارتازہ ترین اے پی پی 29 مارچ2017ء بالی وڈ اداکار اکشے کمار کی نئی فلم ٹویلایٹ ایک پریم کتھا 11 اگست کو ریلیز کی جائے گیفلم ہندی زبان میں بنائی گئی ہے فلم کے ڈائریکٹر شری نارائن سنگھ ہیں امتیاز الیس کی انے والی فلم دی رنگاور شری نارائن سنگھ کی فلم ٹویلایٹ ایک پریم کتھا ایک ہی تاریخ کو ریلیز ہو گی فلم دی رنگ میں شاہ رخ خان اور فلم ٹویلایٹ ایک پریم کتھا میں اکشے کمار اہم کردار ا…	Entertainment	بدھ 29 مارچ 2017 12:16	https://www.urdupoint.com/showbiz/news/978623.html	Urdu Point News	412
516549	بھارتی فلم ہاف گرل فرینڈ کا پہلا موشن پوسٹر جاری	ممبئی اردو پوائنٹ اخبارتازہ ترین اے پی پی 29 مارچ2017ء بھارتی فلم ہاف گرل فرینڈ کا پہلا موشن پوسٹر جاری کردیا گیا ہےپوسٹر میں ارجن کپور اور شردھا کپور بارش میں ایک ساتھ کندھے سے کندھا ملائے دیکھائی دے رہے ہیں فلم کامیڈی اور رومینٹک موضوع لئے ہوئے ہے جو چیتن بھگت کے ناول کی کہانی سے ماخوذ ہے فلم کے ہدایتکار موہت سوری ہیں	Entertainment	بدھ 29 مارچ 2017 12:13	https://www.urdupoint.com/showbiz/news/978621.html	Urdu Point News	321
516550	بھارتی فلم مرزا جیولٹ کا نیا پوسٹر جاری	ممبئی اردو پوائنٹ اخبارتازہ ترین اے پی پی 29 مارچ2017ء بھارتی فلم مرزا جیولٹ کا نیا پوسٹر جاری کر دیا گیا ہے رومانوی موضوع کو لئے اس فلم میں درشن کمارپیا باجپائیپرینشو چیترجی اور چندن رائے سنیال نے کام کیا ہے مذکورہ فلم اپریل کو ریلیز ہو گی	Entertainment	بدھ 29 مارچ 2017 12:13	https://www.urdupoint.com/showbiz/news/978620.html	Urdu Point News	240
516551	بھارتی فلم پورنا کا پوسٹر جاری	ممبئی اردو پوائنٹ اخبارتازہ ترین اے پی پی 29 مارچ2017ء بھارتی فلم پورنا کا پوسٹر جاری کر دیا گیافلم کے ہدایتکار راہول بوس ہیں جنہوں نے فلم کا پوسٹر جنوبی افریقہ کی بلند ترین پہاڑ مائونٹ کلمنجاروں کی چوٹی پر لانچ کر کے نئی تاریخ رقم کر دی فلم کی کہانی ایک شہرت یافتہ کوہ پیما ملاوت پورنا کی سوانح ہے جنہون نے ماونٹ ایورسٹ سر کیا تھاراہول بوس کی بحثیت ہدایتکار یہ دوسری فلم ہے جس کے لئے انہوں نے انتہا…	Entertainment	بدھ 29 مارچ 2017 12:13	https://www.urdupoint.com/showbiz/news/978619.html	Urdu Point News	643
516552	ایکشن فلم اسپائیڈر مین ہوم کمنگ کا ٹیزر ٹریلر جاری کردیاگیا	نیویارک اردو پوائنٹ اخبارتازہ ترین این این ئی 29 مارچ2017ء پھرتیلا اور ہوشیار سب کا پسندیدہ سپر ہیرو ایک بار پھر تہلکہ مچانے کو تیار مارول کامکس کی ایکشن ایڈونچر فلم اسپائیڈر مین ہوم کمنگ کا ٹیزر ٹریلر گیامارول کامکس کی سپر ہیرو ایکشن ایڈونچر فلم اسپائیڈر مین ہوم کمنگ کا ٹیزر ٹریلر جاری کر دیا گیاہالی وڈ کا اسپائیڈر مین ایک بار پھر باکس افس پر تہلکہ مچانے کو تیار ہے اور مارول کامکس کی سپر ہیرو ای…	Entertainment	بدھ 29 مارچ 2017 12:04	https://www.urdupoint.com/showbiz/news/978585.html	Urdu Point News	1219
516553	ہالی ووڈفلم ڈنکرک کی نئی جھلکیاں جاری کردی گئیں	نیویارک اردو پوائنٹ اخبارتازہ ترین این این ئی 29 مارچ2017ء ایکشن سے بھرپور فلموں کے دیوانوں کیلئے خوشخبری یہ ہے کہ دوسری جنگ عظیم کے گرد گھومتی تھرل سے بھرپور فلم ڈنکرک کی نئی جھلکیاں جاری کردی گئی ہیں کرسٹوفر نولن کی ہدایتکاری میں بننے والی اس فلم کی کہانی دوسری جنگ عظیم کے گرد گھوم رہی ہے جہاں جرمن فوج بیلجیئمبرطانیہ اور فرانس کے فوجیوں کو گھیر لیتی ہے جس کے بعد انہیں ریسکیو کیا جاتا ہےفلم میں …	Entertainment	بدھ 29 مارچ 2017 12:04	https://www.urdupoint.com/showbiz/news/978584.html	Urdu Point News	646
516554	پرائڈ اف پرفارمنس ایوارڈ سے فنکاروں کی حوصلہ افزائی ہوئیحمیرا چنا	کراچی اردو پوائنٹ اخبارتازہ ترین این این ئی 29 مارچ2017ء گلوکارہ حمیراچنا نے کہا ہے کہ سرکاری سطح پر گائیکی کی خدمات کو سراہا جانا میرے لئے قابل فخر اعزاز ہے جس کے لئے سرکار کی مشکور ہوں یوم پاکستان کے موقع پر گورنر سندھ محمد زبیر کے ہاتھوں پرائڈ اف پرفارمنس ایوارڈ ملنے سے فنکاروں کی حوصلہ افزائی ہوئی حمیراچنا نے میڈیا سے گفتگو کرتے ہوئے کہا کہ ملکی فلموں کی بڑھتی ہوئی تعداد سے امید ہوچلی ہے کہ ا…	Entertainment	بدھ 29 مارچ 2017 12:04	https://www.urdupoint.com/showbiz/news/978583.html	Urdu Point News	777
516555	ہالی ووڈ کی نئی فلم سائن نہیں کیدپیکا پڈوکون	ممبئی اردو پوائنٹ اخبارتازہ ترین این این ئی 29 مارچ2017ء اداکارہ دپیکا پڈوکون نے کہا ہے کہ انہوں نے ہالی ووڈ کی کوئی نئی فلم سائن نہیں کی ہے دپیکا نے اپنے انٹرویو میں ہالی ووڈ کی نئی فلم ملنے کے بارے میں سوال کے جواب میں کہا کہ یہ محض افواہیں ہیں فی الحال ان کے پاس ہالی ووڈ کی کوئی فلم نہیں ہے افرز ضرورا رہی ہیں اور جب بھی کوئی فلم سائن کی کھل کر بتاں گی میں اس وقت اپنے کیرئیر سے بہت مطمئن ہوں	Entertainment	بدھ 29 مارچ 2017 12:04	https://www.urdupoint.com/showbiz/news/978582.html	Urdu Point News	396
516556	پشتو فلم کے ایک نئے گانے کی رومانوی کہانی کو پاناما لیگس سے مشابہہ کردیا گیا	پشاور اردو پوائنٹ اخبارتازہ ترین این این ئی 29 مارچ2017ء پشتو فلم کے ایک نئے گانے کی رومانوی کہانی کو پاناما لیگس سے مشابہہ کردیا گیا جسے سننا کافی دلچسپ ہوگایہ پشتو گانا سوشل میڈیا پر ان دنوں کافی وائرل ہے یہ گانا دو ایسے پریمیوں پر ہے جن میں ایک نے کسی اور کی خاطر اپنے پیار کو دھوکا دے دیا دلچسپ بات یہ ہے کہ اس گانے کو پاناما کیس کی طرح پیش کیا گیا جو اپنے دل کا حال بتانے کے بعد اب فیصلے کا انت…	Entertainment	بدھ 29 مارچ 2017 12:04	https://www.urdupoint.com/showbiz/news/978581.html	Urdu Point News	1070
516557	جسٹن بیبر نے نیوزی لینڈ میں خطرناک اسٹنٹ پرفارم کر کے مداحوںکو حیران کر دیا	ولنگٹناردو پوائنٹ اخبارتازہ ترین این این ئی 29 مارچ2017ءکم عمری میں ہی شہرت کی بلندیوں کو چھونے والے معروف کینیڈین سنگر جسٹن بیبر نے نیوزی لینڈ میں خطرناک اسٹنٹ پرفارم کر کے مداحوں کو حیرا کردیاہے نوجوان گلوکار جسٹن بیبر نیوزی لینڈکے قدرتی حسن سے مالا مال علاقے ایروٹائون میں ایڈونچر کے شوق کی تکمیل کیلئے پہنچے اور پیروں سے رسی باندھ کر 360فٹ بلند پل سے بلا خوف خطر چھلانگ لگا دیاس دوران جسٹن اپنے …	Entertainment	بدھ 29 مارچ 2017 12:04	https://www.urdupoint.com/showbiz/news/978580.html	Urdu Point News	548
516558	فلم پھلواری نے انوشکا کو کامیاب پروڈیوسر کااعزاز دیدیا	ممبئیاردو پوائنٹ اخبارتازہ ترین این این ئی 29 مارچ2017ء بالی ووڈ کی دلکش اداکارہ انوشکا شرما انڈسٹری کی بہترین اداکارہ تومانی ہی جاتی ہیں تاہم اب اداکارہ کی کامیاب فلم پھلوری نے انہیں کامیاب پروڈیوسرکا بھی اعزاز دے دیا ہے بھارتی میڈیا رپورٹس کے مطابق بالی ووڈ اداکارہ انوشکا شرما کی انڈسٹری میں قدم رکھنے کے بعد بہترین اداکاری سے تو سب ہی واقف ہیں تاہم اب اداکارہ کو اداکاری کے علاوہ اب پروڈیوسر کی …	Entertainment	بدھ 29 مارچ 2017 12:04	https://www.urdupoint.com/showbiz/news/978579.html	Urdu Point News	816
516559	شاہ رخ اور اکشے کی فلموں کا باکس افس پر تصادم کا خدشہ پیدا ہوگیا	ممبئیاردو پوائنٹ اخبارتازہ ترین این این ئی 29 مارچ2017ء بالی ووڈ کے دو بڑے نام انڈسٹری کنگ شاہ رخ خان اور مسٹر کھلاڑی اکشے کمار کی فلموں کے باکس افس پر تصادم کا خدشہ پیدا ہوگیا ہےبھارتی میڈیا رپورٹس کے مطابق اکشے کمار کی فلم کریک 11 اگست کو ریلیز ہونا تھی تاہم فلم کی شوٹنگ کچھ تکنیکی مسائل کے باعث تاخیر کا شکار ہونے پر اب اسے ائندہ سال نمائش کے لیے پیش کیا جائے گا لیکن اس کے بجائے اب اکشے کمار نے…	Entertainment	بدھ 29 مارچ 2017 12:04	https://www.urdupoint.com/showbiz/news/978577.html	Urdu Point News	1364
516560	پنجاب حکومت کا ادارہ اداکار میرا کی مالی مدد کیلئے میدان میں گیا	لاہوراردو پوائنٹ اخبارتازہ ترین این این ئی 28 مارچ2017ء پنجاب حکومت کا ادارہ اداکار میرا کی مالی مدد کیلئے میدان میں گیاگزشتہ دنوں میرا کو جب ایک ایونٹ میں شرکت کی دعوت دی گئی تو انہوں نے معاوضے کے بغیر شرکت سے انکار کرتے ہوئے کہا کہ وہ لولی وڈ انڈسڑی کے حالات کے باعث مالی مشکلات کی شکار ہیں اورانہوں نے خرچہ چلانے کے لیے اپنی گاڑی بھی فروخت کردی ہی جس کے بعد پنجاب انسٹیٹیوٹ لینگوج اینڈ کلچر نے ان…	Entertainment	منگل 28 مارچ 2017 22:39	https://www.urdupoint.com/showbiz/news/978122.html	Urdu Point News	590
516561	ورلڈ مارشل ارٹس کونسل کے ایڈوائزرکی ڈی جی سپورٹس پنجاب ذوالفقار احمد گھمن سے ملاقات	لاہور اردو پوائنٹ اخبارتازہ ترین این این ئی 28 مارچ2017ء ڈائریکٹرجنرل سپورٹس پنجاب ذوالفقار احمد گھمن نے کہا ہے کہ ہمارے نوجوانوں میں ٹیلنٹ کی کمی نہیں ہے نوجوان کھلاڑی دنیا میں پاکستان کا نام روشن کر رہے ہیں مارشل ارٹس میں ہمارے کھلاڑی کسی سے کم نہیں ہیں ان خیالات کا اظہار کینڈا سے ائے ہوئے ورلڈ مارشل ارٹس کونسل کے ایڈوائزر اور ہال اف فیم کینڈار یاض بیگ اورکک باکسنگ ایسوسی ایشن اف سندھ کے محمد ا…	Entertainment	منگل 28 مارچ 2017 21:00	https://www.urdupoint.com/showbiz/news/977928.html	Urdu Point News	977
516562	انتھک محنت اور سچی لگن سے اپنی کارکردگی کا لوہا منوایا جا سکتا ہے حریم افرین	کراچی اردو پوائنٹ اخبارتازہ ترین اے پی پی 28 مارچ2017ء پاکستانی شوبز انڈسٹری سے تعلق رکھنے والی نوجوان ماڈل اداکارہ حریم فرین نے کہا ہے کہ سچی لگن اور انتھک محنت سے اپنی اچھی کارکردگی کا لوہا منوایا جا سکتا ہے منگل کو جاری کردہ اعلامیہ کے مطابق انہوں نے کہا کہ میں تقریبا گزشتہ چار سال سے اس شعبے سے وابستہ ہوں اور اب تک کئی اہم سنگ میل عبور کر چکی ہوں جس میں ماڈلنگ اور اداکاری دونوں شامل ہیں اور ا…	Entertainment	منگل 28 مارچ 2017 20:45	https://www.urdupoint.com/showbiz/news/977912.html	Urdu Point News	1228
516563	فلم سرکار3 کی ریلیز ایک بار پھر موخر	ممبئی اردو پوائنٹ اخبارتازہ ترین اے پی پی 28 مارچ2017ء بالی وڈ فلم سرکار3 کی ریلیز ایک بار پھر تاخیر کا شکار ہو گئیبھارتی میڈیا کے مطابق فلم سرکار کے سلسلے کی تیسری فلم سرکار کے پروڈکشن ہاوس نے سماجی میل جول کی ویب سائٹ ٹوئٹر پر ایک بار پھر فلم کی ریلیزکی تاریخ کو ملتوی کرنے کا اعلان کیا ہےپروڈکشن ہاوس نے نئی تاریخ کے حوالے سے فی الحال کوئی بیان جاری نہیں کیافلم کی اہم کاسٹ میں امیتابھ بچنجیکی شر…	Entertainment	منگل 28 مارچ 2017 14:27	https://www.urdupoint.com/showbiz/news/977396.html	Urdu Point News	568
516564	یوتھ ائیکون کا ایوارڈ حاصل کرنا مسرت کن ہے پری نیتی چوپڑا	ممبئی اردو پوائنٹ اخبارتازہ ترین اے پی پی 28 مارچ2017ء بالی وڈ اداکارہ پری نیتی چوپڑا نے کہا یوتھ ائیکون کا ایوارڈ حاصل کرنا مسرت کن ہے بھارتی میڈیا کے مطابق اداکارہ پری نیتی چوپڑا نے اپنی تازہ گفتگو میں کہا ہے کہ ایچ ٹی اسٹائل ایوارڈ کی تقریب میں یوتھ ائیکون کا ایوارڈ حاصل کرنا کوئی عام بات نہیں ہےانہیں خوشی ہے کہ اس سال ان کے حصے میں یہ ایوارڈ ایا ہےیہ ان کی زندگی کا یادگار ترین لمحہ ہےانہوں نے…	Entertainment	منگل 28 مارچ 2017 14:27	https://www.urdupoint.com/showbiz/news/977395.html	Urdu Point News	722
516565	اسپائیڈرمین سلسلے کی فلم ہوم کمنگ کا ٹریلر کل جاری ہو گا	لاس اینجلس اردو پوائنٹ اخبارتازہ ترین اے پی پی 28 مارچ2017ء ہالی وڈ فلم سپائیڈرمین کے سلسلے کی فلم ہوم کمنگ کا ٹریلر کل ریلیز ہو جائے گا امریکی میڈیا کے مطابق ہالی وڈ فلم اسپائیڈرمین کے سلسلے کی اگلی فلم ہوم کمنگ کا ٹریلر کل ریلیز کر دیا جائے گافلم میں مرکزی کردار ٹام ہولینڈ نبھا رہے ہیںفلم کی دیگر کاسٹ میں پیٹر پارکر اور مائیکل کیٹن شامل ہیںفلم کی ہدایات جون واٹس نے دی ہےفلم جولائی کو سینما گھرو…	Entertainment	منگل 28 مارچ 2017 14:27	https://www.urdupoint.com/showbiz/news/977394.html	Urdu Point News	431
516566	پاکستانی گلوکارہ سونیا مجید نے متحدہ عرب امارات میں دھوم مچادی	اسلام باداردو پوائنٹ اخبارتازہ ترین لائن 28 مارچ2017ء پاکستانی گلوکارہ سونیا مجید نے اپنی شاندار گائیکی کی بدولت متحدہ عرب امارات میں دھوم مچاکر رکھ دیسونیا مجید نغمہ نگاری کے علاوہ موسیقاری میںبھی کمال مہارت رکھتی ہیںشاندار گلوکاری پرلاہور سے تعلق رکھنے والی اس گلوکارہ کو فلاور گرل کا خطاب ملابے شمار گیتوں میں اپنی مدھر اواز کا جادو جگا کر سونیا مجید نے میوزک انڈسٹری میں بہت تیزی سے اپنا مقام بن…	Entertainment	منگل 28 مارچ 2017 13:19	https://www.urdupoint.com/showbiz/news/977270.html	Urdu Point News	1254
516567	فلم بیگم جان کا اسکرپٹ ایسا تھا کہ اس میں کام کرنے پرمجبورہوگئی ودیا بالن	ممبئیاردو پوائنٹ اخبارتازہ ترین لائن 28 مارچ2017ء بالی وڈ اداکارہ ودیا بالن کا کہنا ہے کہ فلم بیگم جان کا اسکرپٹ ایسا تھا کہ وہ اس فلم میں کام کرنے پر مجبور ہوگئیںفلم بیگم جان میں ودیا بالن ایک کوٹھے کی میڈم کا کردار ادا کررہی ہیں جو تقسیم ہند کے باعث متاثر ہوگیا تھا ودیا بالن کا اس کردار کو سائن کرنے کے حوالے سے کہنا تھا فلم کا اسکرپٹ اتنا مضبوط تھا کہ میں اس میں کام کرنے کے لیے تیار ہوگئی میں ن…	Entertainment	منگل 28 مارچ 2017 13:19	https://www.urdupoint.com/showbiz/news/977265.html	Urdu Point News	1125
516568	زیادہ فلمیں بننے سے پلے بیک سنگرز کا نیا دورائیگاحمیرا چنا	کراچیاردو پوائنٹ اخبارتازہ ترین لائن 28 مارچ2017ء گلوکارہ حمیراچنا نے کہا ہے کہ سرکاری سطح پر گائیکی کی خدمات کو سراہا جانا میرے لئے قابل فخر اعزاز ہے جس کے لئے سرکار کی مشکور ہوں یوم پاکستان کے موقع پر گورنر سندھ محمد زبیر کے ہاتھوں پرائڈ اف پرفارمنس ایوارڈ ملنے سے فنکاروں کی حوصلہ افزائی ہوئی حمیراچنا نے میڈیا سے گفتگو کرتے ہوئے کہا کہ ملکی فلموں کی بڑھتی ہوئی تعداد سے امید ہوچلی ہے کہ اب پلے ب…	Entertainment	منگل 28 مارچ 2017 13:19	https://www.urdupoint.com/showbiz/news/977264.html	Urdu Point News	770
516569	بالی ووڈ اداکار اکشے کھنہ 42برس کے ہوگئے	ممبئی اردو پوائنٹ اخبارتازہ ترین ئی این پی 28 مارچ2017ء بالی ووڈ اداکار اکشے کھنہ 42 برس کے ہوگئے اکشے کھنہ 28 مارچ 1975 کو ممبئی میں پیدا ہوئے ہمالیہ پترا سے فلمی دنیا میں قدم رکھا لاوارث اب لوٹ چلیں ریس ہمرازاور گاندھی مائے فادر نے فلم فئیر ایوارڈز حاصل کئے تیس مارخاناجا نچ لےسلام عشق نقاب اور بارڈر اکشے کھنہ کی کامیاب فلمیں ہیں بھائی بھائی ڈولی سجا کے رکھنا ہلچل اور دہلی سفاری باکس افس پر ہٹ ث…	Entertainment	منگل 28 مارچ 2017 13:12	https://www.urdupoint.com/showbiz/news/977224.html	Urdu Point News	527
516570	کپل شرما شو کے تین اہم اداکاروں نے شو چھوڑنے کا اعلان کردیا کپل شرما پھوٹ پھوٹ کر رو دیئے	ممبئی اردو پوائنٹ اخبارتازہ ترین ئی این پی 28 مارچ2017ء بھارتی کامیڈین کپل شرما اور سنیل گروور کی لڑائی کے بعد اہم اداکاروں سنیل گروور چندن پر بھارکر اور علی اصغر نے شو چھوڑنے کا اعلان کر دیا بھارتی میڈیا کے مطابق کپل شرما شو کی شوٹنگ کے دوران ضبط نہ رکھ سکے اور اپنے ساتھیوں کی عدم موجودگی کے باعث سیٹ پر ہی پھوٹ پھوٹ کر رو دئیے دی کپل شرما شوکپل شرما اور سنیل گروور کی لڑائی کے بعد اہم اداکاروں سن…	Entertainment	منگل 28 مارچ 2017 13:12	https://www.urdupoint.com/showbiz/news/977223.html	Urdu Point News	775
516571	بالی ووڈ انوشکا شرما نے داکاری کے بعد پروڈیوسر کے طور پر بھی کامیابی حاصل کرلی	ممبئی اردو پوائنٹ اخبارتازہ ترین ئی این پی 28 مارچ2017ء بالی ووڈ کی دلکش اداکارہ انوشکا شرما نے داکاری کے بعد ایک پروڈیوسر کے طور پر بھی کامیابی حاصل کرلی بھارتی میڈیا رپورٹس کے مطابق انوشکا شرما اداکار کے بعد اب پروڈیوسر بھی بن گئی ہیں انوشکا شرما کی پروڈکشن میں بننے والی چھوٹے بجٹ کی رومانوی فلم پھلوری نے پہلے ہی ہفتے 15 کروڑروپے کما کرفلم کو کامیاب بنادیا فلم بینوں کی جانب سے بطور پروڈیوسر انو…	Entertainment	منگل 28 مارچ 2017 13:10	https://www.urdupoint.com/showbiz/news/977220.html	Urdu Point News	648
516572	اکرم راہی جیسا گلوکار بننا چاہتا ہوںساجدراہی	لاہوراردو پوائنٹ اخبارتازہ ترین ئی این پی 28 مارچ2017ءنئے ابھرتے ہوئے گلوکار ساجد راہی کا کہنا ہے کہ وہ بین الاقوامی شہرت کے حامل معروف گلوکار اکرم راہی کے جیسا بننا چاہتے ہیںایک ملاقات کے دوران ساجدراہی نے بتایا کہ محکمہ پولیس کی ملازمت کی وجہ سے وہ باقاعدگی سے موسیقی کی تربیت توحاصل نہ کرسکے لیکن شوق اور جذبہ ماند نہ پڑسکاساجدراہی نے مزید کہا کہ انہوں نے اپنے نئے اڈیوالبم کے معورف شاعر ساحرقریش…	Entertainment	منگل 28 مارچ 2017 13:10	https://www.urdupoint.com/showbiz/news/977219.html	Urdu Point News	530
516573	فلم انڈسٹری کی بحالی سے ہی گلوکاروں کی معاشی حالت بہتر ہوسکتی ہے گلوکارہ راگنی	اسلام باد اردو پوائنٹ اخبارتازہ ترین ئی این پی 28 مارچ2017ء گلوکارہ راگنی نے کہا ہے کہ فلم انڈسٹری کی بحالی سے ہی گلوکاروں کی معاشی حالت بہتر ہوسکتی ہے ایک بھی فلم کی کامیابی ساری انڈسٹری کے لئے تقویت کا باعث بنتی ہے جب فلمیں بنیں گی تو ہی گلوکار بھی مصروف ہونگے اور ان کی معاشی حالت بہتر ہوسکے گی خصوصی گفتگو کرتے ہوئے گلوکارہ نے کہا کہ فلم انڈسٹری کے موجودہ دور میں فلموں کی کامیابی ئی سی یو میں پ…	Entertainment	منگل 28 مارچ 2017 13:10	https://www.urdupoint.com/showbiz/news/977218.html	Urdu Point News	788
516574	عارفانہ کلام میری پہچان بن چکا ہے گلوکارہ حنا نصر اللہ	اسلام باد اردو پوائنٹ اخبارتازہ ترین ئی این پی 28 مارچ2017ء گلوکارہ حنا نصر اللہ نے کہا ہے کہ عارفانہ کلام میری پہچان بن چکا ہے میرے پرستاروں کی اولین خواہش ہوتی ہے کہ میں فوک گلوکاری کے ساتھ عارفانہ کلام کو زیادہ سے زیادہ وقت دوں اپنے ایک انٹر ویو میں حنا نصر اللہ نے کہا کہ میں خوش قسمت ہوں کہ بڑے تھوڑے وقت میں خدا نے مجھے عزت اور شہرت عطا فرمائی ہے انہوں نے کہا کہ گانا بڑا مشکل فن ہے اور میں بھ…	Entertainment	منگل 28 مارچ 2017 13:10	https://www.urdupoint.com/showbiz/news/977217.html	Urdu Point News	672
516575	دنیا کی معروف پاپ گلوکارہ لیڈی گاگا 31 برس کی ہوگئیں	لاس اینجلس اردو پوائنٹ اخبارتازہ ترین ئی این پی 28 مارچ2017ء معروف امریکی پاپ گلوکارہ لیڈی گاگا 28 مارچ کو 31کی ہوگئیں 28 مارچ 1986ء کو نیویارک میں پیدا ہونے والی لیڈی گاگا کا اصل نام سٹیفنی جونے انجلینا جرمانوٹاہےانہوں نے 4برس کی عمرمیں پیانوبجانا سیکھا اور صرف 13برس کی عمر میں اوپن مائیک نائٹ میں پرفارم کیا اپنی کم عمری میں ہی شہرت کی بلندیوں کو چھونے والی لیڈی گاگا اعلی درجے کی گلوکارہ ہونے کے…	Entertainment	منگل 28 مارچ 2017 13:10	https://www.urdupoint.com/showbiz/news/977216.html	Urdu Point News	688
516576	کامیابی کی منزل لگن سے کام کرنے میں ہے ماڈل اداکار فیضان قر یشی	لاہوراردو پوائنٹ اخبارتازہ ترین ئی این پی 28 مارچ2017ء ماڈل وادکار فیضان قر یشی نے کہا ہے کہ کامیابی کی منزل لگن سے کام کرنے میں ہے نئے نیوالوں کو میرا مشورہے کہ وہ کامیابی کیلئے کبھی شارٹ کٹ کاراستہ نہ اپنائیں محنت اورلگن سے کام کریں ایک انٹرویو میں فیضان قر یشی نے کہا کہ جب منزل کے حصول کیلئے قدرت کے قانون سے ہٹ کر کسی راستے کا انتخاب کرتے ہیں تو لاکھ کوششوں کے باوجود اس منزل کو نہیں پا سکتے او…	Entertainment	منگل 28 مارچ 2017 13:10	https://www.urdupoint.com/showbiz/news/977215.html	Urdu Point News	622
516577	اداکارہ صائمہ خان نے اپنا وزن مزید کم کر نے کیلئے ڈائٹنگ شروع کر دیذرائع	لاہوراردو پوائنٹ اخبارتازہ ترین ئی این پی 28 مارچ2017ءنامور ادکارہ صائمہ خان نے اپنا وزن مزید کم کر نے کیلئے باقاعدہ ڈائٹنگ شروع کر دی ہے ذرائع کے مطابق صائمہ خان جنہوں نے کچھ عرصہ قبل بھی ڈائٹنگ کرکے اپنا وزن کم کیا تھا تاہم ڈائٹنگ چھوڑنے کے بعد ان کا وزن 60کلو تک پہنچ گیا جسکی وجہ سے صائمہ خان نے اپنے وزن کو کم کرنے کیلئے باقاعدہ ڈائٹنگ شروع کردی ہے اسکے ساتھ ساتھ صائمہ خان نے جم بھی جوائن کر ل…	Entertainment	منگل 28 مارچ 2017 13:10	https://www.urdupoint.com/showbiz/news/977214.html	Urdu Point News	404
516578	امریکی دھماکہ خیز فلم چینی سینمائوں پر چھا گئی	بیجنگ اردو پوائنٹ اخبارتازہ ترین ئی این پی 28 مارچ2017ء امریکی دھماکہ خیز فلمکانگ سکل ائی لینڈ نے گذشتہ ہفتے چینی باکس افس پر 500ملین یوان 72 6ملین امریکی ڈالر کی امدنی حاصل کی جبکہ 26مارچ کو ختم ہونے والے ہفتے کے دوران ڈزنی کی لائیو ایکشن فلم بیوٹی اینڈ دی بیسٹ 195ملین یوان کے ساتھ دوسری پوزیشن حاصل کی یہ فلم 17مارچ کو ریلیز ہوئی تھی اور اس نے 26مارچ تک 506ملین یوان حاصل کئے ہالی ووڈ کی مزاحیہ ف…	Entertainment	منگل 28 مارچ 2017 13:10	https://www.urdupoint.com/showbiz/news/977213.html	Urdu Point News	564
516579	گلوکارہ روبینہ بدر کی 11ویں برسی منائی گئی	کراچی اردو پوائنٹ اخبارتازہ ترین ئی این پی 28 مارچ2017ء ملک کی مشہور گلوکارہ روبینہ بدر کی منگل کو گیارھویں برسی منائی گئی روبینہ بدر نے ریڈیو پاکستان اور پاکستان ٹیلی وژن سے اپنے کیریئر کا اغاز کیا پاکستان ٹیلی وژن پر ان کا گایا ہوا نغمہ تم سنگ نیناں لاگے ان کے کیریئر کا ایک اہم موڑ تھا انہوں نے متعدد فلموں میں بھی اپنی اواز کا جادو جگایاجن میں ایماندار چکر باز شوکن میلے دی حکم دا غلام انتظار پر…	Entertainment	منگل 28 مارچ 2017 13:10	https://www.urdupoint.com/showbiz/news/977211.html	Urdu Point News	531
516580	حسد کرنے والوں کی باتوں پر کبھی توجہ نہیں دینگار چوہدری	لاہوراردو پوائنٹ اخبارتازہ ترین ئی این پی 28 مارچ2017ء اداکارہ نگا چوہدری نے کہا ہے کہ مجھے مقابلہ بازی سے نفرت ہے میں اپنے کام پر توجہ دیتی ہوں ہمیشہ اپنے فن اورمحنت سے شہرت حاصل کی غلط طریقوں سے حاصل کیا گیا نام اور مقام بہت جلد ختم ہو جاتا ہے اپنے ایک انٹر ویو میںنداملک نے کہا کہ جو لوگ تنقید اور الزام تراشی کرتے ہیں ان لوگوں سے میری درخواست ہے کہ وہ یہ سب کرنے کی بجائے اپنے کام پر توجہ دیںمیر…	Entertainment	منگل 28 مارچ 2017 13:08	https://www.urdupoint.com/showbiz/news/977210.html	Urdu Point News	646
516581	محبت زندگی کا لازمی جز ہے جس کے بغیر زندگی بے معنی سی لگتی ہےنداملک	لاہوراردو پوائنٹ اخبارتازہ ترین ئی این پی 28 مارچ2017ء اداکارہ وماڈل ندا ملک نے کہا ہے کہ نفسا نفسی کے اس دور میں لوگ رشتوں کے احترام کو فراموش کرتے جارہے ہیں زندگی میں پیار اور محبت لازمی ہے اس کے بغیر زندگی بے معنی ہوجاتی ہے نداملک نے کہاکہ میں اس بات پر مکمل یقین رکھتی ہوں کہ انسان جو بوتا ہے وہی کاٹتا ہے میں نے اپنی زندگی میں جو بھی دل دماغ میں یا اس کو ٹھان کر محنت کی جس کی وجہ سے مجھے خدانے…	Entertainment	منگل 28 مارچ 2017 13:08	https://www.urdupoint.com/showbiz/news/977209.html	Urdu Point News	707
516582	پاپ میوزک شروع سے ہی میرا پسندیدہ رہا ہےانیقہ علی	لاہوراردو پوائنٹ اخبارتازہ ترین ئی این پی 28 مارچ2017ء اداکارہ وگلوکارہ انیقہ علی نے کہا ہے کہ مثبت سوچ رکھنے والے لوگ ہمیشہ عزت پاتے ہیں خدانے انسان کو اچھے مقصد کے لئے دنیا میں بھیجا ہے تاکہ ہم خدا کے احکامات کے مطابق زندگی گزار سکیں اپنے ایک انٹر ویو میں انیقہ علی نے کہا کہ گلوکاری کے شعبے میں نئے لوگوں کی مد سے ایک خوشگوار تبدیلی دیکھنے میں ئی ہے بطور گلوکارہ ہر طرح کے گانے شوق سے گاتی ہوں مگ…	Entertainment	منگل 28 مارچ 2017 13:08	https://www.urdupoint.com/showbiz/news/977208.html	Urdu Point News	676
516583	اب دور بدل چکا ہے ہمیں روایتی فلموں سے جان چھڑانی ہوگی میگھا	لاہوراردو پوائنٹ اخبارتازہ ترین ئی این پی 28 مارچ2017ءفلم سٹار میگھا نے کہا ہے کہ ہمیں اپنے ماضی کو یکسر نظر انداز کرنے کی بجائے اس وقت کی کامیابیوں کو نئی جدت کے ساتھ پیش کرنا چاہئے ہمیں ٹی وی ڈراموں کی طرح فلموں میں بھی جاندار اسکرپٹس کو اہمیت دینا ہو گی اپنے ایک انٹر ویو میں میگھا نے کہا کہ جب بھی اچھا کام ہوگا اسے ضرور پذیرائی ملے گی اب دور بدل چکا ہے ہمیں روایتی فلموں سے جان چھڑانی ہوگی اور …	Entertainment	منگل 28 مارچ 2017 13:08	https://www.urdupoint.com/showbiz/news/977207.html	Urdu Point News	601
516584	کریتی سنن بھارتی میگزین کے سرورق کی زینت بن گئیں	نئی دہلی اردو پوائنٹ اخبارتازہ ترین اے پی پی 28 مارچ2017ء بالی وڈ کی ابھرتی ہوئی اداکارہ کریتی سنن بھارتی میگزین ووگ کے سرورق کی زینت بن گئیں بھارتی زرائع ابلاغ کے مطابق فلم ہیرو پنٹی اور دل والی سے شہرت حاصل کرنے والی اداکارہ کریتی سنن بھارتی میگزین ووگ کے اپریل 2017 کے شمارے کے سرورق کی زینت بن گئیںکریتی نے ٹویٹر پر ووگ کے سرورق کی تصویر شیئر کی ہے جس میں وہ بہت خوبصورت لگ رہی ہیں اداکارہ ان دن…	Entertainment	منگل 28 مارچ 2017 13:05	https://www.urdupoint.com/showbiz/news/977192.html	Urdu Point News	548
516585	عالیہ بھٹ کی انسٹاگرام پر اپنی والدہ اور بہن کے ساتھ تصاویر شیئر	ممبئی اردو پوائنٹ اخبارتازہ ترین اے پی پی 28 مارچ2017ء بالی وڈ اداکارہ عالیہ بھٹ نے انسٹاگرام پر اپنی والدہ سونی اور بہن شاہین کے ساتھ تصاویرشیئر کی ہیںبھارتی زرائع ابلاغ کے مطابق بالی وڈ اداکارہ عالیہ بھٹ کی فلم بدریناتھ کی دلہنیا نے باکس افس پر 100 کروڑ سے زائد بزنس کر لیا ہے اوریہ عالیہ بھٹ کی دوسری فلم ہے جس نے 100 کروڑ کا بزنس کیا ہے اطلاعات کے مطابق عالیہ بھٹ نے فلم بدریناتھ کی دلہنیا کے بع…	Entertainment	منگل 28 مارچ 2017 13:05	https://www.urdupoint.com/showbiz/news/977191.html	Urdu Point News	686
516586	عرفان خان جارجیا میں اپنی نئی فلم ہندی میڈیم کی شوٹنگ میں مصروف	ممبئی اردو پوائنٹ اخبارتازہ ترین اے پی پی 28 مارچ2017ء بالی وڈ اداکار عرفان خان جارجیا میں اپنی نئی انے والی فلم ہندی میڈیم کی شوٹنگ میں مصروف ہیں بھارتی زرائع ابلاغ کے مطابق بالی وڈ اداکار عرفان خان نے ٹویٹر پر جارجیا کی معروف جگہ برج اف پیس پر اپنی سیلفی شیئر کی ہے دانش ویجان اور بھوشن کمار کی پروڈیوس کردہ فلم میں عرفان خان کے ساتھ پاکستانی اداکارہ صبا قمر شامل ہیںفلم کی ہدایات سکت چوہدری نے دی…	Entertainment	منگل 28 مارچ 2017 13:05	https://www.urdupoint.com/showbiz/news/977190.html	Urdu Point News	433
516587	شاہ رخ خان اوراکشے کمار کی فلمیں ایک ہی دن ریلیز کی جائیں گی	ممبئی اردو پوائنٹ اخبارتازہ ترین اے پی پی 28 مارچ2017ء سپر سٹار شاہ رخ خان اور انوشکا شرما کی فلم اور اکشے کمار اور بھومی پڈنیکر کی فلم ٹوائیلٹ ایک پریم کتھا ایک ہی دن ریلیز کی جائیں گی بھارتی زرائع ابلاغ کے مطابق ہدایتکار امتیاز علی کی سپر سٹار شاہ رخ خان اور انوشکا شرما کے ساتھ نئی فلم جس کا نام تاحال نہیں رکھا گیا اور اکشے کمار اور بھومی پڈنیکر کی فلم ٹوائیلٹ ایک پریم کتھا 11 اگست کوایک ساتھ ر…	Entertainment	منگل 28 مارچ 2017 12:58	https://www.urdupoint.com/showbiz/news/977189.html	Urdu Point News	607
516588	دیپکا پڈوکون اور رنویر سنگھ علیحدگی کی افواہوں کے باوجودایک ساتھ نظر ارہے ہیں	ممبئی اردو پوائنٹ اخبارتازہ ترین اے پی پی 28 مارچ2017ءبالی وڈ اداکارہ دیپکاپڈوکون اور رنویر سنگھ علیحدگی کی افواہوں کے باوجود وہ ایک ساتھ نظر ارہے ہیں دیپکا پڈوکون اور رنویر سنگھ نے پہلی بار سنجے لیلا بھنسالی کی فلمگولیوں کی رسیلا رام لیلا میں پہلی بار ایک ساتھ نظر ائے اس کے بعد انہوں نے فلم باجی رائو مستانی میں اکھٹے کام کیا اب تیسری بار وہ پدماوتی میں ایک ساتھ جلوہ گر ہوں گے جس کی شوٹنگ ان دنوں…	Entertainment	منگل 28 مارچ 2017 12:52	https://www.urdupoint.com/showbiz/news/977174.html	Urdu Point News	427
516589	بالی وڈ اداکار شاہ رخ خان نے سوشل میڈیا پر دلچسپ انداز کی سیلفی شیئر کی ہے	نئی دہلی اردو پوائنٹ اخبارتازہ ترین اے پی پی 28 مارچ2017ء بالی وڈ اداکار شاہ رخ خان نے سوشل میڈیا پر دلچسپ انداز کی سیلفی شیئر کی ہے جس میں وہ بہت اچھے لگ رہے ہیں شاہ رخ خان کی فلمرئیس نے ہرتیک روشن کی فلم مقابلجو ایک ساتھ ریلیز ہوئی تھی کے باوجود اچھا بزنس کیا ہے شاہ رخ خان امتیاز علی کی نئی فلم میں انوشکا شرما کے ساتھ تیسری بار جلوہ گر ہوں گے اس سے پہلے وہ فلمرب نے بنا دی جوڑی اور جب تک ہے جاں …	Entertainment	منگل 28 مارچ 2017 12:52	https://www.urdupoint.com/showbiz/news/977173.html	Urdu Point News	426
516590	کرن جوہر کی شاہ رخ خان اور رنبیر کپور کو ایک ساتھ لانے کی تیاریاں	ممبئی اردو پوائنٹ اخبارتازہ ترین اے پی پی 28 مارچ2017ء بالی وڈ کے ہدایت کار کرن جوہر نے سپر سٹار شاہ رخ خان اور رنبیر کپور کے ساتھ فلم بنانے کا اشارہ دے دیا کرن نے شاہ رخ کو لے کر کئی سپر ہٹ فلمیں بنائی ہیںجبکہ کرن جوہر نے گزشتہ سال رنبیر کپور کو لے کر فلم اے دل ہے مشکل بنائی تھی کرن اب شاہ رخ اور رنبیر کے ساتھ ایک اور فلم بنانے جارہے ہیں وہ عرصہ سے دو ہیرو کی سکرپٹ پر کام کر رہے تھے واضح رہے کہ …	Entertainment	منگل 28 مارچ 2017 12:52	https://www.urdupoint.com/showbiz/news/977172.html	Urdu Point News	532
516591	فلمبدریناتھ کی دلہنیا نی107کروڑ کا بزنس کر لیا	ممبئی اردو پوائنٹ اخبارتازہ ترین اے پی پی 28 مارچ2017ء بھارتی اداکارہ عالیہ بھٹ اور ورون دھوںن کی فلمبدریناتھ کی دلہنیا نی107کروڑ کا بزنس کر لیا ہے بھارتی ذارئع ابلاغ کے مطابق فلمبدریناتھ کی دلہنیا نے مقامی مارکیٹ میں 10769 کروڑ کا بزنس کر لیا ہے فلم کے ڈائریکٹر ششانک کھانیان ہیں	Entertainment	منگل 28 مارچ 2017 12:52	https://www.urdupoint.com/showbiz/news/977171.html	Urdu Point News	280
516592	ذوالقرنین حیدر کی کاوش طویل عرصے سے اسٹیج ڈرامے سے دور تین فنکاروں کو کاسٹ کرلیا	لاہور اردو پوائنٹ اخبارتازہ ترین این این ئی 28 مارچ2017ء سینئر اداکار رائٹر ڈائریکٹر ذوالقرنین حیدر کی کاوش طویل عرصے سے اسٹیج ڈرامے سے دور تین فنکاروں کو اپنے اسٹیج ڈرامے میں کاسٹ کرلیا تفصیلات کے مطابق ذوالقرنین حیدر کا 15اپریل سے الحمراء ہال نمبر میں اسٹیج ڈرامہ ذرا بچ کے پیش کیا جائے گا اس ڈرامے کے لئے انہوںنے پشتو فلموں کے معروف ہیر جہانگیر خان جانی اداکارہ مہروالنساء اور سینئراداکار انورعلی…	Entertainment	منگل 28 مارچ 2017 12:38	https://www.urdupoint.com/showbiz/news/977168.html	Urdu Point News	760
516593	شاہ رخ علی خان کی سالگرہ میں نامور شوبزشخصیات کی شرکت تقریب کو چار چاند لگا دیئے	لاہوراردو پوائنٹ اخبارتازہ ترین این این ئی 28 مارچ2017ء اداکار ماڈل شاہ رخ علی خان کی سالگرہ میں شوبز سے تعلق رکھنے والی نامو شخصیات نے شرکت کرکے تقریب کو چار چاند لگا دیئے سالگرہ کی تقریب میں مہمانوں نے شاہ رخ علی خان کو تحائف دینے کیساتھ نیک خواہشات اور دعائوں کا اظہا بھی کیا اداکارہ لائبہ خان نیازی نے اپنے دوست شاہ رخ علی خان کو ان کی سالگرہ کے موقع پر ہیر کی انگوٹھی تحفے کے طور پر دی لائبہ خا…	Entertainment	منگل 28 مارچ 2017 12:38	https://www.urdupoint.com/showbiz/news/977167.html	Urdu Point News	756
516594	اداکار نسیم وکی 31مارچ سے ملتان میں اسٹیج ڈرامہعشق مجبور میں پرفارم کریں گے	لاہور اردو پوائنٹ اخبارتازہ ترین این این ئی 28 مارچ2017ء اداکار نسیم وکی 31مارچ سے ملتان کے بابر اڈیٹوریم میں شروع ہونے والے نئے اسٹیج ڈرامہعشق مجبور میں پرفارم کریں گے ڈرامہ کی دیگر کاسٹ میں اغا ماجد ثانیہ بھٹی امبر خان راحیلہ ملک صدف بھٹی انیتا ملتانی کومل نا شان بلبلا ندیم ننھا اغا ناصر اور شاہد کمپیوٹر شامل ہیں ڈرامہ کے ڈائریکٹر یوسف کامران اور پرڈیوسر وحید ڈوگر ہیں	Entertainment	منگل 28 مارچ 2017 12:38	https://www.urdupoint.com/showbiz/news/977166.html	Urdu Point News	372
516595	زارا اکبر یکم اپریل کو کراچی روانہ ہوں گی	لاہوراردو پوائنٹ اخبارتازہ ترین این این ئی 28 مارچ2017ء اداکارہ زارا اکبر یکم اپریل کو کراچی روانہ ہوں گی جہاں وہ پی ٹی وی کے ڈرامہ سوپ میں کمانڈو کا کردار ادا کریں گی پی ٹی وی کی ڈرامہ سوپ ان دنوں ان ایئر ہے جبکہ اس کی دیگر اقساط کی ریکارڈنگ کا سلسلہ جاری ہے جس میں زارا اکبر کو مرکزی کردار کے لئے کاسٹ کیا گیا ہے اور وہ بطور کمانڈو کے کردار کی ریکارڈنگ میں حصہ لیں گی ڈرامہ سوپ کے ڈائریکٹر رومیل خ…	Entertainment	منگل 28 مارچ 2017 12:38	https://www.urdupoint.com/showbiz/news/977165.html	Urdu Point News	569
516596	کیریئر کے عروج پر امیتابھ ریکھا او ررشی کپور کے ساتھ فلم میں کام کرنے کی افر ہوئی مگر میں نے انکار کر دیاتھا شبنم	لاہوراردو پوائنٹ اخبارتازہ ترین این این ئی 28 مارچ2017ء فلم انڈسٹری کی ماضی کی معروف اداکارہ شبنم نے کہا ہے کہ جب میں اپنے کیریئر کے عروج پر تھی تو اس وقت مجھے امیتابھ بچن ریکھا او ررشی کپور کے ساتھ ایک فلم میں کام کرنے کی افرہوئی تھی مگر میں نے انکار کر دیاتھا انہوں نے ایک انٹرویو کے دوران کہا کہ کینیڈا میں ایک فلم کی شوٹنگ کے لئے گئی تھی جہاں مجھے بھارتی فلم ڈائریکٹر نے بالی ووڈ کی فلم میں کام …	Entertainment	منگل 28 مارچ 2017 12:38	https://www.urdupoint.com/showbiz/news/977164.html	Urdu Point News	1279
516597	مارچ کا مہینہ فنکاروں پر بجلی بن کر گرا تین فنکار جوڑیوں کا معاملہ طلاق تک پہنچ گیا	لاہور اردو پوائنٹ اخبارتازہ ترین این این ئی 28 مارچ2017ء سال 2017ء کا مارچ کا مہینہ فنکاروں پر بجلی بن کر گرا تین فنکار جوڑیوں کا معاملہ طلاق تک پہنچ گیا تفصیلات کے مطابق مارچ کے مہینے میں اداکارہ وینا ملک اور انکے شوہر اسد خٹک کے درمیان بعض گھریلو امور پر تنازعہ ہو گیا اور بات خلع تک جا پہنچی تاہم بعد میں مولانا طارق جمیل نے دونوں کے درمیان معاملات ٹھیک کروا کے صلح کروائی اس کے بعد اداکارہ جاناں…	Entertainment	منگل 28 مارچ 2017 12:38	https://www.urdupoint.com/showbiz/news/977163.html	Urdu Point News	1449
516598	دنیا بھر میں تین ہزار سے زائد پپٹ شو کرچکا ہوں فاروق قیصر	لاہوراردو پوائنٹ اخبارتازہ ترین این این ئی 28 مارچ2017ء نامور رائٹر کالم نویس فاروق قیصر نے کہا ہے کہ سرگم کا کردار 1976ء کو وجود میں ایا اور اج تک برقرار ہے ٹی وی پپٹ شو کئے ہیں جس کا بنیادی مقصد عوام میں اگاہی پید کرناہے ہم اپنے اس پپٹ شو سے تبدیلی نہیں لاسکتے مگر عوام میں شعور پیدا کرسکتے ہیں انہوں نے کہا کہ میں نے پپٹ شو کے دوران طنز مزاح اور حلقے پھلکے انداز میں حکومت اور حکومتی مشینری پر تن…	Entertainment	منگل 28 مارچ 2017 12:38	https://www.urdupoint.com/showbiz/news/977162.html	Urdu Point News	803
516599	شہرت نے ان کو تکلیف دہ حد تک تنہا کر دیا لیڈی گاگا	لندن اردو پوائنٹ اخبارتازہ ترین اے پی پی 28 مارچ2017ء گلوکارہ لیڈی گاگا نے کہا ہے کہ ان کو شہرت نے ان کو تکلیف دہ حد تک تنہا کر دیا ہےلیڈی گاگا نے اپنے ایک تازہ انٹرویو میں ایک سوال کے جواب میں کہا کہ ان کو عالمی سطح پر اپنی گائیگی اور انداز سے ملنے والی شہرت نے اس قدر تنہا کر دیا ہے کہ ان کو اس سے تکلیف ہونے لگی ہے انھوں نے کہا کہ ان کا اپنے پرانے دوستوں سے تعلق متاثر ہوا ہے وہ ان سے بات کرنے کو…	Entertainment	منگل 28 مارچ 2017 12:35	https://www.urdupoint.com/showbiz/news/977155.html	Urdu Point News	659
516600	ونسٹ وان گوچ کی چوری شدہ پینٹنگز واپس میوزیم پہنچ گئیں	ایمسٹرڈم اردو پوائنٹ اخبارتازہ ترین اے پی پی 28 مارچ2017ء ہالینڈ سے چرائی گئیں ونسٹ وان گوچ کی لاکھوں ڈالر مالیت کی پینٹنگز واپس میوزیم پہنچ گئیں ذرائع کے مطابق وان گوچ کی دو پینٹنگز 14سال قبل ایمسٹرڈم میوزیم سے ایک ڈکیتی کے دوران چرا لی گئی تھیں جن کو بر امد کرنے کے بعد دوبارہ ایمسٹرڈم میوزیم کی دیواروں پر سجا دیا گیا ہےان پینٹنگز میں سے ایک کی مالیت5397 ملین ڈالر ہے ان کو اطالوی پولیس نے چھے ما…	Entertainment	منگل 28 مارچ 2017 12:35	https://www.urdupoint.com/showbiz/news/977154.html	Urdu Point News	455
516601	شہزادہ ہیری نے اداکارہ میگن کو شاہی محل میں رہنے کی دعوت دیدی	لندن اردو پوائنٹ اخبارتازہ ترین اے پی پی 28 مارچ2017ء برطانیہ کے شہزادے ہیری امریکی اداکارہ میگن مرکل کے ساتھ اپنے تعلقات کو اگلی سطح پر لیجانے کے لئے ان کو شاہی محل میں قیام کے لئے دعوت دیدی شہزادہ ہیری جو کہ ولی عہد شہزادہ چارلس اور انجہانی لیڈی ڈیانا کے چھوٹے بیٹے ہیں ایک عرصہ سے میگن مرکل کے عشق میں مبتلا ہیں اور ان سے دوستی کی پینگیں بڑھا رہے ہیں ذرائع کے مطابق شہزادہ ہیری اب میگن کے بارے سن…	Entertainment	منگل 28 مارچ 2017 12:35	https://www.urdupoint.com/showbiz/news/977152.html	Urdu Point News	566
516602	خوبصورت ہونے کا احساس اپنے پر اعتماد سے شروع ہوتا ہے دپیکا پڈوکون	ممبئی اردو پوائنٹ اخبارتازہ ترین اے پی پی 28 مارچ2017ء اداکارہ دپیکا پڈوکون نے کہا ہے کہ ان کا ہمیشہ سے یقین ہے کہ خوبصورت ہونے کا احساس اپنے پر اعتماد سے شروع ہوتا ہے وہ ہمیشہ عورتوں کو سب سے پہلے اپنے اپ پر اعتماد کی صلاح دیتی ہیں کیونکہ اپنے اپ پر اعتماد پختہ ہونے کے بعد ہی شخصیت میںنکھار اتا ہے دپیکا جنہوں نے اپنے فلمی کیرئیر کا اغاز 2007ء میں فلم اوم شانتی اوم سے کیا ہے نے اپنے ایک تازہ انٹر…	Entertainment	منگل 28 مارچ 2017 12:35	https://www.urdupoint.com/showbiz/news/977151.html	Urdu Point News	637
516603	گلوکار عدنان سمیع نے پاکستان چھوڑ کر بھارتی شہریت اپنانے کی وجہ بتا دی	ممبئی اردو پوائنٹ تازہ ترین اخبار28 مارچ2017ء پاکستانی گلوکار عدنان سمیع نے بھارتی شہرت اپنائی جس پر انہیں پاکستانی مداحوں کی جانب سے سخت تنقید کا نشانہ بنایا گیا عدنان سمیع ناقدین کی بے جا تنقید کے باوجود بھی خاموش رہے اور ایک لفظ نہ کہا تاہم اب انہوں نے اپنی خاموشی توڑ کر بھارتی شہریت قبول کرنے کی وجہ بتا دی ہے تفصیلات کے مطابق گلوکار عدنان سمیع نے کہا کہ میں گلوکاری کے شعبے میں اپنا کیرئیر بنا…	Entertainment	منگل 28 مارچ 2017 12:29	https://www.urdupoint.com/showbiz/news/977148.html	Urdu Point News	900
516604	تامل فلمسٹار سوریا کی اسلام قبول کرنے کی خبریں بے بنیاد نکلیں	ممبئی اردو پوائنٹ تازہ ترین اخبار28 مارچ2017ء تامل فلمسٹار سوریا کی حال ہی میں ایک ویڈیو سماجی رابطوں کی ویب سائٹ ساتھ ساتھ یو ٹیوب پر بھی مقبول ہوئی جس میں انہیں ایک مسجد میں جاتے ہوئے دیکھا گیا سوریا کی اس ویڈیو کے منظر عام پر نے کے بعد سے ہی ان کے اسلام قبول کرنے سے متعلق قیاس رائیاں ہونے لگیں اور کچھ حلقوں نے تو یہ تک مان لیا کہ سوریا اسلام قبول کر چکے ہیں لیکن اب ان تمام خبروں اور قیاس رائیو…	Entertainment	منگل 28 مارچ 2017 12:21	https://www.urdupoint.com/showbiz/news/977147.html	Urdu Point News	644
516605	فلمپدماوتی 17 نومبر کو سینما گھروں میں نمائش کے لیے پیش کی جائے گی	ممبئی اردو پوائنٹ اخبارتازہ ترین این این ئی 28 مارچ2017ءبالی ووڈ کے کامیاب ہدایت کار اور پروڈیوسر سنجے لیلا بھنسالی کی انے والی فلم پدماوتی کی شوٹنگ فی الوقت جاری ہے جسے ائے دن کسی نہ کسی مشکل کا سامنا کرنا پڑ رہا ہے فلمپدماوتی رواں سال 17 نومبر کو سینما گھروں میں نمائش کے لیے پیش کی جائے گیفلم پدماوتی جس کی کہانی چتور کی رانیپدمنی کی زندگی پر مبنی ہے کے خلاف ہندو انتہا پسند جماعتیں مظاہرہ کررہی …	Entertainment	منگل 28 مارچ 2017 11:46	https://www.urdupoint.com/showbiz/news/977098.html	Urdu Point News	1381
516606	عامر خان نے 23سال بعد اہم انکشاف کر دیا	ممبئیاردو پوائنٹ اخبارتازہ ترین این این ئی 28 مارچ2017ء بالی ووڈ کے مسٹر پرفیکشنسٹ عامر خان نے 1993 میں ریلیز ہونے والی شاہ رخ خان کی شہرہ افاق فلمڈر کی کاسٹ سے خود کو نکالے جانے کا انکشاف کیا ہے معروف ہدایتکار یش چوپڑا کی فلم ڈرمیں شاہ رخ خان سنی دیول اور جوہی چالہ نے مرکزی کردار ادا کیا تھا اور فلم باکس افس پر بلاک بسٹر ثابت ہوئی تھی جب کہ فلم میں کنگ خان نے منفی کردار نبھایا تھا جسے مداحوں کی …	Entertainment	منگل 28 مارچ 2017 11:46	https://www.urdupoint.com/showbiz/news/977097.html	Urdu Point News	746
516607	فلم چھوڑسکتا ہوں لیکن پگڑی نہیں چھوڑ سکتادلجیت دوسانجھ	ممبئی اردو پوائنٹ اخبارتازہ ترین این این ئی 28 مارچ2017ء حال میں ریلیز ہونے والی بالی وڈ فلم پھلوری میں انوشکا شرما کے ساتھ اپنی اداکاری کا جوہر دکھانے والے پنجابی اداکار دلجیت دوسانجھ کا کہنا ہے کہ وہ فلم چھوڑ سکتے ہیں لیکن پگڑی نہیںدلجیت دوسانجھ نے فلم اڑتا پنجاب سے ہندی فلموں میں قدم رکھا اس فلم میں اداکارہ عالیہ بھٹ اور شاہد کپور نے اہم کردار ادا کیے ہیںدلجیت نے بتایا کہ ایک بار ایک فلمساڑ نے…	Entertainment	منگل 28 مارچ 2017 11:46	https://www.urdupoint.com/showbiz/news/977095.html	Urdu Point News	1452
516608	فلموں میں اپنی نمائش کر کے کامیابی پر یقین نہیں رکھتیسوناکشی سنہا	ممبئی اردو پوائنٹ اخبارتازہ ترین این این ئی 28 مارچ2017ءسوناکشی سنہا نے کہا کہ فلموں میں اپنی نمائش کر کے کامیابی پر یقین نہیں رکھتی انھیں ایسا کرنے کی کوئی ضرورت نہیں ہے اور ڈائریکٹرز بھی ان کے پاس ایسے کردار لے کر نہیں اتے ان کی فلمیں اس دکھاوے کے بغیر بھی کامیاب ہورہی ہیںاداکارہ کا کہنا تھا کہ وہ والدین سے مشورے لیتی ہیں اور والدین کے مشوروں کا ان کی زندگی میں اہم کردار ہے	Entertainment	منگل 28 مارچ 2017 11:46	https://www.urdupoint.com/showbiz/news/977094.html	Urdu Point News	378
516609	فلمبیوٹی اینڈ دی بیسٹ نے 70 ارب روپے کمالئے	نیویارک اردو پوائنٹ اخبارتازہ ترین این این ئی 28 مارچ2017ءخوبصورت شہزادی اور کنگ کانگ کا راج برقرارہےدونوں فلموں کی بیوٹی اینڈ دی بیسٹ اور کانگ اسکل ائی لینڈ مجموعی کمائی ایک کھرب 10 ارب روپے ہے فلمبیوٹی اینڈ دی بیسٹ نے 70 ارب روپے کمائے ہیں جبکہ کانگ اسکل ائی لینڈ کی کمائی 40 ارب روپے کما لیےپہلے کنگ کانگ کی دھاڑ نے باکس افس کو دہلایاپھر ائی خوبصورت شہزادی جو ائی اور چھاگئی	Entertainment	منگل 28 مارچ 2017 11:46	https://www.urdupoint.com/showbiz/news/977093.html	Urdu Point News	377
516610	نور اور ولی حامد کی شادی بچانے کے لیے دوست سرگرم ہوگئے	لاہوراردو پوائنٹ اخبارتازہ ترین این این ئی 28 مارچ2017ء اداکارہ نور اور گلوکار ولی حامد کے درمیان اختلافات کوختم کروانے کے لیے ایک مرتبہ پھرقریبی دوست سرگرم ہوگئےولی حامد جوکہ پہلے ہی نور بخاری کے ساتھ صلح کیلے کافی کوشاں تھے نے ایک معاملات کوسلجھانے کے لیے دوستوں کی مدد مانگ لی ہے دوسری جانب اداکارہ نور کچھ معاملات کی وجہ سے شدید زہنی دبائو کا شکار تھیں وہ کئی روز سے ولی حامد کی سرگرمیوں سے پریش…	Entertainment	منگل 28 مارچ 2017 11:46	https://www.urdupoint.com/showbiz/news/977092.html	Urdu Point News	893
516611	کرینہ بیٹے کی خاطرامورخانہ داری میں لگ گئیں	ممبئیاردو پوائنٹ اخبارتازہ ترین این این ئی 28 مارچ2017ء بالی ووڈ اداکارہ کرینہ کپور نے بیٹے تیمور علی خان کی پیدائش کے بعد امور خانہ داری میں دلچسپی لینا شروع کردی ہےکرینہ کپور شادی کے بعد بھی طویل عرصہ فلمی مصروفیات میں مگن ہونے کے باعث گھریلو ذمہ داریوں سے ازاد رہی ہیں لیکن بیٹے کی پیدائش کے بعد ان کی زندگی میں بڑی تبدیلی اگئی ہے جس نے کپور خاندان کو بھی حیران کردیا ہے بھارتی میڈیا رپورٹس کے مط…	Entertainment	منگل 28 مارچ 2017 11:43	https://www.urdupoint.com/showbiz/news/977090.html	Urdu Point News	857
516612	فلم پائیریٹس اف دی کیریبیئن ڈیڈ مین ٹیل نو ٹیلز کا نیا ٹریلر جاری	نیویارک اردو پوائنٹ اخبارتازہ ترین این این ئی 28 مارچ2017ء مشہور معروف ہولی وڈ ایڈونچر فلم سیریز پائیریٹس اف دی کیریبیئن سلسلے کی اگلی فلمپائیریٹس اف دی کیریبیئن ڈیڈ مین ٹیل نو ٹیلزکا نیا ٹریلر منظر عام پر اگیاہےاس میں ایک بار پھر سے جانی ڈیپ لیجنڈنری کردار کیپٹن جیک اسپیروکے روپ میں جلوہ گر ہورہے ہیںبلاک بسٹر فلم سیریز کی اس پانچویں کڑی کو جواشم روننگ اور اسپین سینڈ برگ مشترکہ طور پر ڈائریکٹ کر …	Entertainment	منگل 28 مارچ 2017 11:43	https://www.urdupoint.com/showbiz/news/977089.html	Urdu Point News	1141
516613	اداکارہ نور بخاری کے شوہر نے علیحدگی کی خبروں کی تردید کر دی	لاہور اردو پوائنٹ اخبارتازہ ترین 27 مارچ2017ء اداکارہ نور بخاری کے شوہر نے علیحدگی کی خبروں کی تردید کر دی ہے تفصیلات کے مطابق اداکارہ نور بخاری کے شوہر ولی حامد کی جانب سے علیحدگی کی خبروں کے حوالے سے ردعمل دیا گیا ہے ولی حامد کا کہنا ہے کہ علیحدگی کی خبریں درست نہیں ہیں ان کا اپنی اہلیہ نور کو چھوڑنے کا کوئی ارادہ نہیں ہے جب تک طلاق کے حوالے سے کوئی حتمی فیصلہ نہیں ہوجاتا تب تک وہ اپنی اہلیہ نو…	Entertainment	پیر 27 مارچ 2017 19:39	https://www.urdupoint.com/showbiz/news/976526.html	Urdu Point News	423
516614	نور بخاری نے اپنے شوہر ولی حامد سے خلع لینے کیلئے درخواست دائر کردی	اسلام اباد اردو پوائنٹ اخبارتازہ ترین این این ئی 27 مارچ2017ء پاکستانی اداکارہ اور ہدایت کارہ نور بخاری نے اپنے شوہر ولی حامد سے خلع لینے کیلئے درخواست دائر کردی جس کے بعد ان کی چوتھی شادی بھی اپنے اختتام کو پہنچ گئیاداکارہ نے اپنے فیس بک اکانٹ پر اپنی علیحدگی کی خبر مداحوں سے شیئر کیانہوں نے لکھا کہ ولی اور میں علیحدہ ہوچکے ہیں اور میں نے خلع کی درخواست دائر کردی میری دعائیں ان کے ساتھ ہیں ہم نے…	Entertainment	پیر 27 مارچ 2017 17:15	https://www.urdupoint.com/showbiz/news/976089.html	Urdu Point News	1407
516615	منگھوپیر امن فٹبال ٹورنامنٹ رنگا رنگ پروقار تقریب کے ساتھ اختتام پزیرہوگیا	کراچی اردو پوائنٹ اخبارتازہ ترین این این ئی 27 مارچ2017ء منگھوپیر امن فٹبال ٹورنامنٹ رنگا رنگ پروقار تقریب کے ساتھ اختتام پزیرہوگیا فائنل میں حیدری بلوچ ساتھ لیاری نے خیبر مسلم ویسٹ بلدیہ کو پنالٹی ککس کی بیاد پر کے مقابلے میں گول سے شکست دے کر ٹرافی اپنے نام کر لی ٹورنامنٹ کے اختتام پرسندھ اسپورٹس بورڈ کے تعاون سے منگھوپیر فٹبال گرانڈ اینڈ اسپورٹس کمیٹی کی جانب سے بہتر کارکردگی کا مظاہرہ کرنے وا…	Entertainment	پیر 27 مارچ 2017 15:05	https://www.urdupoint.com/showbiz/news/975914.html	Urdu Point News	1769
516616	ایک ساتھ دو فلموں کی شوٹنگ کرنا مشکل ہےشردھا کپور	ممبئی اردو پوائنٹ اخبارتازہ ترین اے پی پی 27 مارچ2017ء بالی وڈ اداکارہ شردھا کپور کا کہنا ہے کہ ایک ساتھ دو فلموں کی شوٹنگ کرنا ان کے لئے مشکل ہے بھارتی ذرائع ابلاغ کے مطابق گزشتہ کئی دنوں سے شردھا کپورکی فلم حسینہ دی کوئن اف ممبئی کی شوٹنگ اورہاف گرل فرینڈکے لئے ڈبنگ اور اس کے پروموشن پروگراموں میں حصہ لینا پڑااداکارہ نے کہا کہ دونوں فلموں میں ایک ساتھ کام کرنا یقینی طور پر میرے لئے چیلنج رہا او…	Entertainment	پیر 27 مارچ 2017 15:01	https://www.urdupoint.com/showbiz/news/975883.html	Urdu Point News	438
516617	فلموں میں کم پیشکش ملنے پر واپس اپنے گاں چلاجانگامنوج واجپئی	ممبئی اردو پوائنٹ اخبارتازہ ترین اے پی پی 27 مارچ2017ء بالی وڈ میں اپنی سنجیدہ اداکاری کے لیے مشہوراداکار منوج واجپئی نے کہا ہے کہ وہ فلموں میں کم پیشکش ملنے پر واپس اپنے گاں چلے جائیں گےبھارتی ذرائع ابلاغ کے مطابق منوج واجپئی نئی فلم نام شبانہ میں اکشے کمار تاپسی پنو اور انوپم کھیر کے ساتھ نظر ائیں گے اداکار نے کہا کہ انہوں تین یا چار ہیرو ٹائپ فلمیں کی ہیں لیکن حقیقت میں وہ تمام کرداروں پر مبنی…	Entertainment	پیر 27 مارچ 2017 15:01	https://www.urdupoint.com/showbiz/news/975882.html	Urdu Point News	834
516618	بالی وڈ فلمساز سجوئے گھوش انجہانی فلم ساز ستیہ جیت کی زندگی پرفلم بنائیں گے	ممبئی اردو پوائنٹ اخبارتازہ ترین اے پی پی 27 مارچ2017ء بالی وڈ فلمساز سجوئے گھوش انجہانی فلم ساز ستیہ جیت کی زندگی پرفلم بنائیں گےبھارتی ذرائع ابلاغ کے مطابق سجوئے گھوش نے اپنے ایک بیان میں کہا ہے کہ وہ ستیہ جیت رے کی کہانی پر کام کر رہے ہیںاس مختصر فلم کی سمت میں یہ میرا پہلا قدم ہے واضح رہے کہ ستیہ جیت رے کو 20 ویں صدی کے مشہور فلم سازوں میں سے ایک مانا جاتا تھاانہوں نے فیچر مختصر فلم اور دستاو…	Entertainment	پیر 27 مارچ 2017 15:01	https://www.urdupoint.com/showbiz/news/975881.html	Urdu Point News	494
516619	مصری رقاصہ کا رمضان میں مذہبی پروگرام پیش کرنے کا اعلان	قاہرہاردو پوائنٹ اخبارتازہ ترین این این ئی 27 مارچ2017ءمصر میں معروف بیلے ڈانسر سما المصری کی جانب سے رمضان المبارک میں ایک مذہبی پروگرام پیش کرنے سے متعلق اعلان نے ملک میں عوامی اور الازہری حلقوں میں غم غصے کی لہر دوڑا دی ہےمذکورہ رقاصہ نے عرب ٹی وی سے گفتگو میں اس خبر کی تصدیق کرتے ہوئے کہا کہ وہ عنقریب اس حوالے سے تفصیلات کا انکشاف کرے گی سما کا کہناتھا کہ ایک سیٹلائٹ چینل کے ساتھ طے ہونے والے…	Entertainment	پیر 27 مارچ 2017 15:01	https://www.urdupoint.com/showbiz/news/975875.html	Urdu Point News	1492
516620	شینزن انٹرنیشنل موسیقی میلے میں عوام کی بھرپور شرکت	شینزن اردو پوائنٹ اخبارتازہ ترین ئی این پی 27 مارچ2017ء جنوبی چین کے شہر شینزن میں گذشتہ روز انٹرنیشنل موسیقی میلے کا افتتاح ہوا یہ میلہ تین ہفتے تک جاری رہے گا اس میں تیس ملکوں اور علاقوں کے 700 موسیقار اور 12فنکار گروپ حصہ لیں گے اس پہلے شینزن بیلٹ اینڈ روڈ بین الاقوامی موسیقی میلے میں 16کنسرٹ پیش کئے جائیں گے منتظمین کے مطابق میلہ 16اپریل تک جاری رہے گا اس کا اہتمام شینزن کی حکومت اور چائنا مو…	Entertainment	پیر 27 مارچ 2017 14:46	https://www.urdupoint.com/showbiz/news/975833.html	Urdu Point News	848
516621	بالی وڈ گلوکار بادشاہ نے اپنے نئے گانے کی مختصر وڈیو جاری کر دی	ممبئی اردو پوائنٹ اخبارتازہ ترین اے پی پی 27 مارچ2017ء بالی وڈ گلوکار بادشاہ نے اپنے نئے گانے کی مختصر وڈیو ٹوئٹر پر جاری کر دی بھارتی میڈیا کے مطابق بالی وڈ گلوگار بادشاہ نے اپنے نئے گانے جس کا عنوان مرسی ہے کی مختصر وڈیو سماجی ویب سائٹ ٹوئٹر پر جاری کی ہے جس میں اداکارہ لارن گوٹلیب کو بطور ماڈل لیا گیا ہےبادشاہ اور لارن کی کیمسٹری کو مداحوں نے بے حد پسند کیا ہےبادشاہ اس گانے کی مکمل وڈیو یکم اپ…	Entertainment	پیر 27 مارچ 2017 14:43	https://www.urdupoint.com/showbiz/news/975816.html	Urdu Point News	418
516622	ڈیبیو ہالی وڈ فلم ایکس ایکس ایکسدی ایگزینڈر کیج کی کامیابی مسحورکن ہےدپیکا پڈوکون	ممبئی اردو پوائنٹ اخبارتازہ ترین اے پی پی 27 مارچ2017ء بالی وڈ اداکارہ دپیکا پڈوکون نے کہا کہ وہ اپنی ڈیبیو ہالی وڈ فلم ایکس ایکس ایکسدی ایگزینڈر کیج کی کامیابی مسحور کن ہے دپیکا پڈوکون نے اپنے تازہ انٹرویو میں کہا کہ فلم ایکس ایکس ایکسدی ایگزینڈر کیج سے ہالی وڈ فلمی دنیا میں انٹری لیفلم کوتوقع سے بڑھ کر کامیابی حاصل ہو ئی ہے اور ان کی اداکاری کو بھی بڑے پیمانے پر سراہا گیا ہے جس کی انہیں بے حد خ…	Entertainment	پیر 27 مارچ 2017 14:42	https://www.urdupoint.com/showbiz/news/975815.html	Urdu Point News	663
516623	ہالی وڈ فلم جسٹس لیگ کا ٹریلر جاری	لاس اینجلس اردو پوائنٹ اخبارتازہ ترین اے پی پی 27 مارچ2017ء ہالی وڈ فلم جسٹس لیگ کا ٹریلر جاری کر دیا گیاامریکی میڈیا کے مطابق سپر ہیروز پر مبنی ہالی وڈ فلم جسٹس لیگ کا ٹریلر سماجی وڈیو کی ویب سائٹ یو ٹیوب سے جاری کیاگیا ہےفلم کے ٹریلر میں تمام سپر ہیروز کردار جس میں بیٹ مینونڈر وومنایکوا میندی فلیش اور سائبرگ شامل ہیں کو دکھایا گیا ہے جو متحد ہو کر اپنی طاقت کا استعمال کر کے بری طاقتوں کے خلاف ج…	Entertainment	پیر 27 مارچ 2017 14:42	https://www.urdupoint.com/showbiz/news/975814.html	Urdu Point News	478
516624	باپ کی سفارش نہیں اپنی سفارش سے اگے ائی ہوں اداکارہ سوناکشی سنہا	ممبئی اردو پوائنٹ اخبارتازہ ترین ئی این پی 27 مارچ2017ءبالی ووڈ کی دیسی بیوٹی گرل اداکارہ سوناکشی سنہا کا کہنا ہے کہ فلم انڈسٹری میں کامیابی اپنے فن کے بل بوتے پر حاصل کی ہے باپ کے نام سے نہیں اپنی صلاحیتوں سے گے ئی ہوں گزشتہ روز ایک تقریب میں میڈیا سے گفتگو کرتے ہوئے سوناکشی سنہا نے کہا کہ فلموں میں اپنی نمائش کر کے کامیابی پر یقین نہیں رکھتی انہیں ایسا کرنے کی کوئی ضرورت نہیں ہے اور ڈائریکٹرز ب…	Entertainment	پیر 27 مارچ 2017 13:10	https://www.urdupoint.com/showbiz/news/975741.html	Urdu Point News	750
516625	ملک میں امن سے ہی ثقافتی سرگرمیوں کو فروغ ملے گا اداکارہ نیلو خان	لاہوراردو پوائنٹ اخبارتازہ ترین ئی این پی 27 مارچ2017ءاسٹیج کی نامور اداکارہ نیلوخان نے کہا ہے کہ ملک میں امن سے ہی ثقافتی سرگرمیوں کو فروغ ملے گا امن کے قیام سے ہی ملک کو ترقی یافتہ اور خوشحال بنایا جا سکتا ہے خصوصی گفتگو کرتے ہوئے اداکارہ نیلو خان کا کہنا تھا کہ دہشت گردی کے خلاف حکومتی اور فوجی موقف قومی امنگوں کی ترجمانی کرتا ہےپاکستانی قوم کے حوصلے بلند ہیں وہ دہشت گردوں سے خوفزدہ نہیں ہونگے…	Entertainment	پیر 27 مارچ 2017 13:10	https://www.urdupoint.com/showbiz/news/975740.html	Urdu Point News	464
516626	ویران فلمی سٹوڈیوز کی بحالی کیلئے جدید مشینری کی ضرورت ہے سید نور	لاہوراردو پوائنٹ اخبارتازہ ترین ئی این پی 27 مارچ2017ء ملک کے معروف ہدایت کار سید نور نے کہا ہے کہ ویران فلمی سٹوڈیوز کی بحالی کیلئے جدید مشینری کی ضرورت ہے کیونکہ جدید تکنیک کی حامل معیاری فلمیں بنیں گی تو ویرانیاں دور ہوں گی گزشتہ روز بات چیت کرتے ہوئے انہوں نے کہا کہ پروڈکشن کیلئے معیار کا ہونا ضروری ہے جو جدید مشینری کے بغیر ممکن نہیں سید نور نے کہا کہ ہمارے فلم ساز اور ہدایت کار اج بھی چالیس…	Entertainment	پیر 27 مارچ 2017 13:10	https://www.urdupoint.com/showbiz/news/975737.html	Urdu Point News	747
516627	ایان علی امر یکی گلوکارعلی زمان کے گانوں پرماڈلنگ کا معاوضہ 1کروڑ روپے لیں گی	لاہوراردو پوائنٹ اخبارتازہ ترین ئی این پی 27 مارچ2017ء نامور ماڈل ایان علی امر یکی گلوکارعلی زمان کے گانوں پرماڈلنگ کر یںگی 5گانوں پر ماڈلنگ کا معاوضہ 1کروڑ روپے لیا جائیگا ذرائع کے مطابق پاکستانی نژاد امر یکی گلوکارعلی زمان نے پنجابی اردو گانوں کا ویڈ یو البم تیارکر نا شروع کر دیا جس میں نامور ماڈل ایان علی بھی امر یکی ماڈلز کیساتھ اس میں پر فارم کر یں گے جسکے لیے علی زمان ماڈل ایان علی کو 1کروڑ…	Entertainment	پیر 27 مارچ 2017 13:10	https://www.urdupoint.com/showbiz/news/975736.html	Urdu Point News	520
516628	فلم سٹار میگھا افر ین پری نگار چوہدریسنہری خان نے ریڈ انٹرٹینمنٹ سالانہ ایوارڈ حاصل کر لیا	لاہوراردو پوائنٹ اخبارتازہ ترین ئی این پی 27 مارچ2017ء فلم سٹار میگھا افر ین پری نگار چوہدریسنہری خان نے ریڈ انٹرٹینمنٹ سالانہ ایوارڈ حاصل کر لیا تفصیلات کے مطابق مقامی ہوٹل میں ہونیوالی ایوارڈ تقریب کے دوران فلم ٹی وی تھیٹر اور فیشن انڈسٹری سے تعلق رکھنے والی نامور شخصیات نے شرکت کرکے تقریب کو چار چاند لگا دئیے ایوارڈ شو میں فلم ٹی وی اور تھیٹر کی نامور اداکار میگھا کو ان کی فنی خدمات کے اعتراف …	Entertainment	پیر 27 مارچ 2017 13:10	https://www.urdupoint.com/showbiz/news/975733.html	Urdu Point News	776
516629	اداکارہ شانزہ اور لیلی صدیقی کی اسٹیج ڈرامہ ربا عشق نہ ہووے کے سیٹ پر لڑائی ہو گئی	لاہوراردو پوائنٹ اخبارتازہ ترین ئی این پی 27 مارچ2017ء اداکارہ شانزہ اور لیلی صدیقی کی اسٹیج ڈرامہ ربا عشق نہ ہووے کے سیٹ پر لڑائی ہو گئی جبکہ لیلی صدیقی نے شانزہ کو کھری کھر سنا دیں تفصیلات کے مطابق لاہور کے باری تھیٹر میں جاری اسٹیج ڈرامہ ربا عشق نہ ہووے میں دونوں ادکارائیں پر فارم کر رہی ہیں جہاں لیلی صدیقی نے کسی بات پر ساتھ اداکار نعیم شوکی کو جگت ماری تو اس پر شانزہ بغیر کسی وجہ سے کے طیش م…	Entertainment	پیر 27 مارچ 2017 13:10	https://www.urdupoint.com/showbiz/news/975732.html	Urdu Point News	604
516630	اداکارہ سوہا علی نے کاجل چوہدری کو الحمراء میں شروع ہونیوالے نئے اسٹیج ڈرامے سے ائوٹ کروا دیا	لاہور اردو پوائنٹ اخبارتازہ ترین این این ئی 27 مارچ2017ء اداکارہ سوہا علی نے اداکارہ کاجل چوہدری کو الحمراء میں شروع ہونے والے نئے اسٹیج ڈرامے سے ائوٹ کروا دیا ذرائع کے مطابق اداکارہ سوہا علی اور کاجل چوہدری پچھلے ایک ماہ سے زیادہ عرصے تک الحمراء میں ہونے والے اسٹیج ڈراموں میں اکٹھے پرفارم کر رہی تھیں تاہم کاجل چوہدری کی بڑھتی ہوئی مقبولیت کو دیکھتے ہوئے سوہا علی نے ان کے ساتھ جھگڑے شروع کر دیئے …	Entertainment	پیر 27 مارچ 2017 12:50	https://www.urdupoint.com/showbiz/news/975688.html	Urdu Point News	761
516631	شادی کر کے چاند پر گھر بسانہ میرا خواب ہے وسائل ہوئے تو ضرور اپنے خواب کو مکمل کروں گی ماہ نور	لاہور اردو پوائنٹ اخبارتازہ ترین این این ئی 27 مارچ2017ء اداکارہ ماہ نور نے کہا ہے کہ شادی کر کے چاند پر گھر بسانہ میرا خواب ہے اور یہ ناممکن بھی نہیں جب میرے پاس وسائل ہوئے تو میں ضرور اپنے خواب کو مکمل کروں گی انہوں نے این این ائی سے خصوصی گفتگو کرتے ہوئے کہا کہ بچپن سے چاند کو دیکھ کر مجھے وہاں جانے کی خواہش مچلتی تھی اور میرے ساتھ ساتھ میری یہ خواہش بھی جوان ہوتی گئی اب خواہش ہے کہ زندگی کا ک…	Entertainment	پیر 27 مارچ 2017 12:50	https://www.urdupoint.com/showbiz/news/975687.html	Urdu Point News	666
516632	جہالت غربت کے خاتمے کیلئے اقوام متحدہ کی سفیر کے طورپر خدمات انجام دینا چاہتی ہوں مہک نور	لاہور اردو پوائنٹ اخبارتازہ ترین این این ئی 27 مارچ2017ء اداکارہ مہک نور نے کہا ہے کہ جہالت اور غربت کے خاتمے کے لئے اقوام متحدہ کی سفیر کے طورپر خدمات انجام دینا چاہتی ہوں انہوںنے این این ائی سے خصوصی گفتگو کرتے ہوئے کہا کہ اپنی ذات کی حد تک جہاں تک ممکن ہو سکے غریب لوگوں کی خدمت کرنے کی کوشش کرتی ہوں مگر پورے ملک سے جہالت اور غربت کا خاتمہ کرنا اکیلے میرے بس میں نہیں میری دلی خواہش ہے کہ میں اق…	Entertainment	پیر 27 مارچ 2017 12:47	https://www.urdupoint.com/showbiz/news/975686.html	Urdu Point News	735
516633	نسیم وکی اگلے ماہ لندن میں اسٹیج ڈرامہ دنگل پیش کریں گے	لاہور اردو پوائنٹ اخبارتازہ ترین این این ئی 27 مارچ2017ء معروف اداکار پروڈیوسر نسیم وکی اگلے ماہ لندن میں اسٹیج ڈرامہ دنگل پیش کریں گے جس کی کاسٹ میں صائمہ خان نیہا بلوچ مہر النساء ناصر چینوٹی ہنی البیلا ظفر ارشاد اور پرویز خان سمیت دیگر اداکار شامل ہیں شو کے ارگنائزر وی بی میڈیا کے روح رواں محبوب احمد ہیں	Entertainment	پیر 27 مارچ 2017 12:47	https://www.urdupoint.com/showbiz/news/975685.html	Urdu Point News	307
516634	ڈاکٹر ثمر ہمدانی نے گلوکار شفقت امانت علی اور حمیرا چناء کے گانے پر بطور ماڈل ویڈیو شوٹ مکمل کروا دیا	لاہور اردو پوائنٹ اخبارتازہ ترین این این ئی 27 مارچ2017ء اداکار ماڈل ڈاکٹر ثمر ہمدانی نے گلوکار شفقت امانت علی اور گلوکارہ حمیرا چناء کے گانے پر بطور ماڈل ویڈیو شوٹ مکمل کروا دیا تفصیلات کے مطابق ڈاکٹر ثمر ہمدانی گلوکار شفقت امانت علی اور حمیراچناء کے گائے ہوئے گانے پر بطور ماڈل پرفارم کرر ہے ہیں قابل ذکر امر یہ ہے کہ ستر کی دہائی کے گائے ہوئے اس مشہور گانے کے لئے انہوں نے اسی طرح کا گیٹ اپ بھی ک…	Entertainment	پیر 27 مارچ 2017 12:47	https://www.urdupoint.com/showbiz/news/975684.html	Urdu Point News	577
516635	سونم کپور فلاحی کام کے لئے اپنے پسندیدہ لباس اور بیگ نیلام کریں گی	ممبئی اردو پوائنٹ اخبارتازہ ترین اے پی پی 27 مارچ2017ء بالی وڈ اداکارہ سونم کپور فلاحی کام کے لئے اپنے پسندیدہ 12 لباس نیلام کریں گی بھارتی زرائع ابلاغ کے مطابق نیرجا میں مرکزی کردار ادا کرنے والی اداکارہ سونم کپور فلاحی مقصد کے لئے اپنے پسندیدہ 12 لباس اور بیگ ایک مقامی فلاحی تنظیم کونیلامی کے لئے دیں گی تاکہ اس سے حاصل شدہ رقم فلاحی کاموں میں خرچ کی جاسکے	Entertainment	پیر 27 مارچ 2017 12:40	https://www.urdupoint.com/showbiz/news/975665.html	Urdu Point News	359
516636	کچھ خاص بہت جلد انے والا ہے ٹائیگر شروف	ممبئی اردو پوائنٹ اخبارتازہ ترین اے پی پی 27 مارچ2017ءبالی وڈ کے معروف اداکار باغی ایکٹر ٹائیگر شروف نے حالیہ فوٹو شوٹ کے حوالے سے ٹویٹر پر تصویر جاری کرتے ہوئے کہا ہے کہ کچھ خاص بہت جلد انے والا ہے ان کا فوٹو شوٹ فوٹوگرافر اویناش گوواریکر نے کیا ہے بھارتی زرائع ابلاغ کے مطابق باغی ایکٹر ٹائیگر شروف نے اپنے حالیہ فوٹو شوٹ کے حوالے سے ٹویٹر پر تصویر جاری کرتے ہوئے کہا ہے کہ کچھ خاص بہت جلد انے وال…	Entertainment	پیر 27 مارچ 2017 12:40	https://www.urdupoint.com/showbiz/news/975664.html	Urdu Point News	801
516637	شاہ رخ اور سلمان میں سٹارڈم کو قائم رکھنے کی صلاحیت ہے انوشکا شرما	ممبئی اردو پوائنٹ اخبارتازہ ترین اے پی پی 27 مارچ2017ء بالی وڈ کی معروف اداکارہ انوشکا شرما نے کہا ہے کہ وہ سپر سٹار شاہ رخ خان اور سلمان خان کی طرح اپنے سٹارڈم کو قائم رکھنے کا تصور نہیں کر سکتیں جس طرح ان میں سٹارڈم کو قائم رکھنے کی صلاحیت ہے بھارتی زرائع ابلاغ کے مطابق بالی وڈ کی معروف اداکارہ انوشکا شرما نے کہا ہے کہ انہوں نے ابھی تک سٹارڈم حاصل نہیں کیا انہوں نے کہا کہ میں سٹارڈم کے حوالے سے…	Entertainment	پیر 27 مارچ 2017 12:40	https://www.urdupoint.com/showbiz/news/975663.html	Urdu Point News	541
516638	رنبیر کپورکی نئی فلم جگا جاسوسکے سیٹ کی تصویر جاری	ممبئی اردو پوائنٹ اخبارتازہ ترین اے پی پی 27 مارچ2017ء بالی وڈ کے معروف اداکار رنبیر کپور کی نئی فلم جگا جاسوس کے سیٹ کی تصویر جاری کر دی گئی جس میں رنبیر کپور ممبئی کے ایلفین سٹون ٹیکنیکل انسٹی ٹیوٹ میں بوائے سکائوٹ کے ایک گروپ کے ساتھ کھڑے ہیں بھارتی زرائع ابلاغ کے مطابق اداکار رنبیر کپورانوراگ باسو کی نئی فلم جگا جاسوس میں کترینہ کیف کے ساتھ نظر ائیں گے یہ فلم میوزیکل ایڈونچر مسٹری پر مبنی ہے …	Entertainment	پیر 27 مارچ 2017 12:40	https://www.urdupoint.com/showbiz/news/975662.html	Urdu Point News	480
516639	جہانیاں پاکستان سمیت دنیا بھر میں تھیٹر کا عالمی دن 27مارچ کو منایا گیا	جہانیاںاردو پوائنٹ اخبارتازہ ترین لائن 27 مارچ2017ء پاکستان سمیت دنیا بھر میں تھیٹر کا عالمی دن 27مارچ پیر کو منایا گیا ورلڈ تھیٹر ڈے منانے کا مقصدڈراموںڈانس اور میوزک کے ذریعے دنیا بھر میں اپنے خیالات ونظریات کا تبادلہ کرنا ہے اس حوالے سے مختلف ثقافتی تنظیموں اور فنی زندگی سے وابستہ افراد کی جانب سے مختلف تقریبات کا اہتمام کیا گیا تھیٹر کا مطلب عرف عام میں کسی کہانی کوناظرین کے سامنے ڈرامے کے ان…	Entertainment	پیر 27 مارچ 2017 12:18	https://www.urdupoint.com/showbiz/news/975621.html	Urdu Point News	991
516640	ال پاکستان کمبائنڈ فلم سٹار فیڈریشن مردان کے زیر اہتمام پروگرام کا انعقاد	مردان اردو پوائنٹ اخبارتازہ ترین اے پی پی 27 مارچ2017ء ال پاکستان کمبائنڈ فلم سٹار فیڈریشن مردان کے زیر اہتمام پشتو زبان کے اولسی شاعر سردار غمجن اور علیم خان کے اعزاز میں ایک پروگرام کا انعقاد ہوا جس کی صدارات محمد جاوید یوسفزئی نے کیپروگرام میں ال پاکستان کمبائنڈ فلم سٹار فیڈریشن کے عہدایداروں واجد علی اظہار شعیب بدرنیاز محمدفواد سرحدیبابر غمجنزمونگ جذبہ یلفیئر سو سائٹی کے چیئر مین محمد پرویزپا…	Entertainment	پیر 27 مارچ 2017 12:16	https://www.urdupoint.com/showbiz/news/975613.html	Urdu Point News	1022
516641	سنسنی خیز مناظر اور تھرلر سے بھرپور فلم وش اپون کی نئی جھلکیاں جاری	لاس اینجلس اردو پوائنٹ اخبارتازہ ترین اے پی پی 27 مارچ2017ء ہالی وڈ کی سنسنی خیز مناظر اور تھرلر سے بھرپور فلم وش اپون کی نئی جھلکیاں جاری کر دی گئی ہیں فلم کی کہانی کلیئر نامی سکول کی طالبہ کے گرد گھومتی ہے جسے ایک پراسرار میوزک باکس ملتا ہے میوزک باکس اسے سات خواہشات بتانے کی پیشکش دیتا ہے لیکن کلیئر کی زندگی میں خطروں بھری مشکلات پیداکردیتا ہے یہ ہارر تھرلر فلم 30 جون کو سینما گھروں کی زینت بن…	Entertainment	پیر 27 مارچ 2017 12:16	https://www.urdupoint.com/showbiz/news/975611.html	Urdu Point News	403
516642	اداکارہ ہما قریشی تربیت کے مشکل مرحلے سے گذر رہی ہیں	ممبئی اردو پوائنٹ اخبارتازہ ترین اے پی پی 27 مارچ2017ء بالی وڈ اداکارہ ہما قریشی اج کل مشکل ٹریننگ سے گذر رہی ہیں انہوں نے ٹوئٹر پر اپنی سخت ٹریننگ کی ایک وڈیو بھی شیئر کی ہے اداکارہ نے کہا کہ وہ خود کو بہترین بنانے کے لئے یہ ٹریننگ کر رہی ہیں ہما قریشی کو رواں سال اکشے کمار کی فلم جولی ایل ایل بی 2میں دیکھا گیا ہے	Entertainment	پیر 27 مارچ 2017 12:16	https://www.urdupoint.com/showbiz/news/975610.html	Urdu Point News	316
516643	بھارتی فلمہاف گرل فرینڈ کا پوسٹر جاری	ممبئی اردو پوائنٹ اخبارتازہ ترین اے پی پی 27 مارچ2017ء بھارتی فلمہاف گرل فرینڈ کا پوسٹر جاری کر دیا گیا ہے بالی ذرائع ابلاغ کے مطابق ڈائریکٹر موہت سوری کی نئی انے والی فلم ہاف گرل فرینڈ کا پوسٹر جاری کر دیا گیا ہے یہ فلم ایک ناول سے ماخوذ ہے جو اسی نام سے لکھا گیا تھا ناول کے رائٹر چیتن بھگت ہیں فلم کے ہدایتکارموہت سوری ہیں فلم میں ارجن کپور اور شدھا کپور اہم کردار ادا کر رہی ہیں فلم 28مارچ کو سی…	Entertainment	پیر 27 مارچ 2017 12:16	https://www.urdupoint.com/showbiz/news/975609.html	Urdu Point News	423
516644	بھارتی فلم پھلورینے 2دنوں کے دوران 9کروڑ سے زائد کا بزنس کر لیا ہے	ممبئی اردو پوائنٹ اخبارتازہ ترین اے پی پی 27 مارچ2017ء بالی وڈ اداکارہ انوشکا شرما کی نئی فلم پھلورینے 2دنوں کے دوران 9کروڑ سے زائد کا بزنس کر لیا ہے فلم 24مارچ کو ریلیز ہوئی تھی فلم کے ہدایتکارانشائی لال اور پروڈیوسر انوشکا شرما ہیں فلم میں انوشکا شرما دلجیت دوسنجے سورج شرما اورمہرین پیرزادہ شامل ہیں	Entertainment	پیر 27 مارچ 2017 12:16	https://www.urdupoint.com/showbiz/news/975608.html	Urdu Point News	302
516645	ارجن کپور کا اپنی والدہ کی پانچویں برسی کے موقع پر شوٹنگ سے انکار	ممبئی اردو پوائنٹ اخبارتازہ ترین اے پی پی 27 مارچ2017ء بالی وڈ اداکار ارجن کپور نے اپنی والدہ کی پانچویں برسی کے موقع پر شوٹنگ سے انکار کرتے ہوئے کہا کہ وہ اج کادن اپنی بہن انشولا کے ساتھ گزارنا چاہتے ہیں بھارتے ذرائع ابلاغ کے مطابق بالی وڈ اداکار ارجن کپور اج کل اپنی نئی فلم مبارکاں کی شوٹنگ میں مصروف ہیں ارجن کپور نے اپنی والدہ کی پانچویں برسی کے موقع پر شوٹنگ سے انکار کرتے ہوئے کہا کہ وہ اج کا…	Entertainment	پیر 27 مارچ 2017 12:16	https://www.urdupoint.com/showbiz/news/975607.html	Urdu Point News	505
516646	سشانت سنگھ کی نئی فلم رومیو اکبر والٹر کا پوسٹر جاری	نئی دہلی اردو پوائنٹ اخبارتازہ ترین اے پی پی 27 مارچ2017ء سشانت سنگھ کی نئی فلم رومیو اکبر والٹر کا پوسٹر جاری کر دیا گیا ہےبھارتی ذرائع ابلاغ کے مطابق سشانت سنگھ راجپوت کی نئی فلم رومیو اکبر والٹر کا پوسٹر جاری کر دیا گیا ہےفلم2018میں ریلیز ہو گی	Entertainment	پیر 27 مارچ 2017 12:16	https://www.urdupoint.com/showbiz/news/975606.html	Urdu Point News	247
516647	سلمان خان کی فلم ٹیوب لائٹ نے فلم انڈسٹری میں تہلکہ مچا دیا	ممبئیاردو پوائنٹ اخبارتازہ ترین این این ئی 27 مارچ2017ء بالی ووڈ سلطان سلمان خان کی فلم ٹیوب لائٹ نے ریلیزسے قبل ہی 132کروڑ کی ریکارڈ کمائی کرکے فلم انڈسٹری میں تہلکہ مچادیاتفصیلات کیمطابق کروڑوں دلوں کی جان سپراسٹار سلمان خان کی فلمٹیوب لائٹ نے نمائش سے قبل ہی ڈسٹری بیوشن رائٹس کی مد میں 132 کروڑ کی کمائی کرثابت کردیاکہ فلم انڈسٹری کیحقیقی سلطان وہ ہی ہیں نریندرا ہیراوت اسٹوڈیوز نے فلم ساز کبیرخ…	Entertainment	پیر 27 مارچ 2017 11:46	https://www.urdupoint.com/showbiz/news/975577.html	Urdu Point News	777
516648	دی فیٹ اف دی فیوریس کی پروموشناسٹار کاسٹ نے جلوے بکھیرے	بیجنگاردو پوائنٹ اخبارتازہ ترین این این ئی 27 مارچ2017ء ہالی وڈ کی تھرل سے بھرپور ایکشن موویدی فیٹ اف دی فیوریسکی تشہیر کیلئے اسٹار کاسٹ بیجنگ پہنچی اسٹار کاسٹ نے پرستاروں کے ساتھ خوب تفریح کیفاسٹ اینڈ فیوریس سیریز کی اٹھویں فلم کی کہانی گھومتی ہے پراسرار خاتون کے گرد جوڈومینک ٹوریٹو کو جرائم کی دنیا میں دھکیل دیتی ہے فلم کی تشہیری مہم جاری ہے اسٹار کاسٹ جب بیجنگ پہنچی تو پرستاروں نے ان کا شایان …	Entertainment	پیر 27 مارچ 2017 11:46	https://www.urdupoint.com/showbiz/news/975576.html	Urdu Point News	694
516649	رنگون فلم کنگنا راناوت اور شاہد کپور کی ایک ساتھ پہلی اور شاید اخری فلم ہو گی	ممبئی اردو پوائنٹ اخبارتازہ ترین این این ئی 27 مارچ2017ء شاہد کپور بھی اج کل خاصے مصروف ہیں کبھی وہ ورکنگ مدرز کے بارے میں اپنی بیگم میرا کے بیان پر صفائی دینے بیٹھ جاتے ہیں تو کبھی اپنی سابق گرل فرینڈ کرینہ کپور خان کے ساتھ ماضی پر سوالوں کے جواب دینے پڑ جاتے ہیں اور کبھی کنگنا کے ساتھ اپنی ان بن کے بارے میں الجھ جاتے ہیں ایک میگزین کے ساتھ بات چیت کے دوران شاہد کا کہنا تھا کہ 15 سال کے ان کے فل…	Entertainment	پیر 27 مارچ 2017 11:45	https://www.urdupoint.com/showbiz/news/975575.html	Urdu Point News	854
516650	گلوکار سجاد علی نے لندن میں لائیوپرفارمنس دیکر میلہ لوٹ لیا	لندن اردو پوائنٹ اخبارتازہ ترین این این ئی 27 مارچ2017ءگلوکار سجاد علی نے لندن میں دس سال کے طویل عرصہ بعد میوزیکل کنسرٹ میں لائیو پرفارمنس دے کر میلہ لوٹ لیا گلوکار سجاد علی نے سینٹرل لندن کے سٹی سینٹر میں پرفارمنس دی جہاں پر گلوکار ندیم عباس لونے والا بھی موجود تھےبتایا گیاہے کہ گلوکار سجاد علی کی پرفارمنس کے باعث ہال کھچا کھچ بھرا ہوا تھا اور شائقین نے بہترین گلوکاری پر سجاد علی کو بھرپور داد …	Entertainment	پیر 27 مارچ 2017 11:36	https://www.urdupoint.com/showbiz/news/975574.html	Urdu Point News	466
516651	ہالی ووڈ فلم بیوٹی اینڈ دا بیسٹ نے سب کو پیچھے چھوڑ دیا	نیویارک اردو پوائنٹ اخبارتازہ ترین این این ئی 27 مارچ2017ء ایڈونچر اور رومانس سے بھرپور کہانی پر مبنی فلم بیوٹی اینڈ دا بیسٹ نے مزید 9ارب 25کروڑ روپے کما کر سب کو پیچھے چھوڑ دیا بیوٹی اینڈ بیسٹ نے باکس افس پر اپنی ٹاپ پوزیشن برقرار رکھی فلم کی کہانی ایسے شہزادے کے بارے میں ہے جو بوڑھی پری سے بدتمیزی کے بعد سزا کے طور پر بھیڑیے میں تبدل ہو جاتا ہے دوبارہ انسان بننے کے لیے ضروری ہوتاہے کوئی لڑکی شہ…	Entertainment	پیر 27 مارچ 2017 11:36	https://www.urdupoint.com/showbiz/news/975573.html	Urdu Point News	872
516652	فلم ٹائیگر زندہ ہے رواں سال دسمبر میں سینما گھروں کی زینت بنے گی	ممبئی اردو پوائنٹ اخبارتازہ ترین این این ئی 27 مارچ2017ء بالی ووڈ فلم ٹائیگر زندہ ہے رواں سال دسمبر میں سینما گھروں کی زینت بنے گی فلم میں دبنگ خان مرکزی کردار ادا کریں گیکترینہ کیف ٹائیگر زندہ ہے کے گانے کی ریکارڈنگ کے بعد اسٹریا سے واپس اگئیں کترینہ ان دنوں بالی وڈ سٹار سلمان خان کے ساتھ فلم کی شوٹنگ مصروف ہیںکترینہ کیف اسٹریا سے واپس لوٹ ائیں اداکارہ فلم ٹائیگر زندہ ہے کے گانے کی ریکارڈنگ کے س…	Entertainment	پیر 27 مارچ 2017 11:36	https://www.urdupoint.com/showbiz/news/975572.html	Urdu Point News	788
516653	شادی کے بارے میں ابھی کچھ نہیں سوچانرگس فخری	ممبئی اردو پوائنٹ اخبارتازہ ترین این این ئی 27 مارچ2017ء راک سٹار سے سلور سکرین پر جلوہ گر ہونیوالی نرگس فخری نے گزشتہ روز ایک بھارتی ٹی وی سے بات کرتے ہوئے کہا کہ اپنے کام میں بہت مصروف اور خوش ہوں اپنے بارے میں افواہوں سے پریشان ہو جاتی ہوں کیونکہ لوگ چھوٹی سی بات کو رائی کا پہاڑ بنا دیتے ہیں نرگس فخری کہتی ہیں کہ دوست بہت ہیں لیکن شادی کے بارے میں ابھی کچھ نہیں سوچافضول قسم کے سکینڈلز سے بہت ٹ…	Entertainment	پیر 27 مارچ 2017 11:36	https://www.urdupoint.com/showbiz/news/975571.html	Urdu Point News	450
516654	کرن جوہر نے اداکاری کے میدان میں قدم رکھ دیا	ممبئی اردو پوائنٹ اخبارتازہ ترین این این ئی 27 مارچ2017ء پروڈیوسر ہدایتکار کرن جوہر اداکاری کے میدان میں ناکامی کے بعد گلوکار بن گئےبالی ووڈ ہدایتکار کرن جوہر کا نام کسی تعارف کا محتاج نہیں اب انہوں نے نئے میدان میں قدم رکھ دیا اور موسیقار شیکھر راوجیانی کیلئے اپنی اواز میں گیت ریکارڈ کرا دیا ہے کرن جوہر نے موسیقار شیکھر کا شکریہ ادا کرتے ہوئے کہا کہ اپکے ساتھ گیت گانا میرے لیے کسی اعزاز سے کم نہ…	Entertainment	پیر 27 مارچ 2017 11:36	https://www.urdupoint.com/showbiz/news/975570.html	Urdu Point News	404
516655	اداکارہ نورنے چوتھے شوہر سے علیحدگی کیلئے خلع کی درخواست دائر کردی	لاہور اردو پوائنٹ اخبارتازہ ترین این این ئی 27 مارچ2017ء اداکارہ نور کا چوتھے شوہر سے بھی علیحدگی کا فیصلہ کرلیا ہے ذرائع کیمطابق اداکارہ نور نے ولی حامد سے علیحدگی کے لیے خلع کی درخواست دائر کردیشادی ڈیڑھ سال پہلے ہوئی تھی ولی حامد معروف گلوکار حامد علی خان کے بیٹے ہیں نور نے پہلی شادی 2008 میں دبئی کے ہندو تاجر وکرم سے کی تھی دوسری شادی 2010 میں ڈائریکٹر فاروق مینگل سے کی تھیذرائع کے مطابق نور …	Entertainment	پیر 27 مارچ 2017 11:36	https://www.urdupoint.com/showbiz/news/975569.html	Urdu Point News	506
516656	ودیا بالن کو مندر میں جنسی طور پرہراساں کرنے کی کوشش	ممبئیاردو پوائنٹ اخبارتازہ ترین این این ئی 27 مارچ2017ء بالی ووڈ کی ڈرٹی گرل ودیا بالن کو کولکتہ ایئرپورٹ کے بعد مندر میں بھی مداح کی جانب سے جنسی طور پر ہراساں کرنے کی کوشش کی گئیبالی ووڈ اسٹار ودیا بالن اپنے مداحوں کے ساتھ سیلفی بنوانے یا تصاویریں کھنچوانے سے منع نہیں کرتیں اور یہی وجہ ہے اداکارہ کے مداح ان کے ساتھ تصاویر لینے کے لیے بیتاب رہتے ہیں لیکن اب اداکارہ کو یہی عادت مہنگی پڑنا شروع ہو…	Entertainment	پیر 27 مارچ 2017 11:36	https://www.urdupoint.com/showbiz/news/975568.html	Urdu Point News	1045
516657	رشتے کو بچانے کی پوری کوشش کی لیکن اب حامد کے ساتھ مزید نہیں رہ سکتی اداکارہ نور	لاہور اردو پوائنٹ تازہ ترین اخبار27 مارچ 2017ء فلمسٹار اداکارہ نور نے اپنے چوتھے شوہر حامد ولی خان سے بھی علیحدگی کا فیصلہ کرت ہوئے خلع کا دعوی دائر کر دیا ہے نجی ٹی وی چینل سے گفتگو میں اداکارہ نور کا کہنا تھا کہ میں نے اپنا رشتہ بچانے کی بھر پور کوشش کی لیکن اب میں مزید ولی حامد علی خان کے ساتھ نہیں چل سکتی نور نے کہا کہ کوئی عورت نہیں چاہتی کہ اس کا گھر اجڑے لیکن اب میرا حامد ولی خان کے ساتھ گ…	Entertainment	پیر 27 مارچ 2017 11:33	https://www.urdupoint.com/showbiz/news/975593.html	Urdu Point News	760
516658	ایڈ شیرن لائبیریا میں اپنی پرستار سے مل کر رو پڑے	لاس اینجلس اردو پوائنٹ اخبارتازہ ترین اے پی پی 27 مارچ2017ء گلوکار ایڈ شیرن لائبیریا میں اپنی پرستار سے مل کر رو پڑےذرائع کے مطابق ایڈ شیرن اپنے دورہ لائبیریا کے دوران اس وقت شدت جذبات سے رو پڑے جب ان کی ایک پرستار نے ان کو ملتے ہوئے یہ بتایا کہ اس کے والد ایبولا وائرس سے فوت ہو چکے ہیں اور اس وجہ سے سکول کی فیس نہ ہونے پر اس کو سکول سے بھی نکال دیا گیا ہے ایڈ نے بچی جس کا نام پیچز تھا کو تسلی دی…	Entertainment	پیر 27 مارچ 2017 11:25	https://www.urdupoint.com/showbiz/news/975564.html	Urdu Point News	474
516659	ہالی وڈ کی کوئی نئی فلم سائن نہیں کی دپیکا پڈوکون	ممبئی اردو پوائنٹ اخبارتازہ ترین اے پی پی 27 مارچ2017ء اداکارہ دپیکا پڈوکون نے کہا ہے کہ انھوں نے ہالی وڈ کی کوئی نئی فلم سائن نہیں کی ہے دپیکا نے اپنے انٹرویو میں ہالی وڈ کی نئی فلم ملنے بارے سوال کے جواب میں کہا کہ یہ محض افواہیں ہیں فی الحال ان کے پاس ہالی وڈ کی کوئی فلم نہیں ہےانھوں نے کہا کہ انہیں افرز رہی ہیں اور جب بھی کوئی فلم سائن کی اس بارے کھل کر بتائیں گیانھوں نے کہاکہ وہ اس وقت اپنے …	Entertainment	پیر 27 مارچ 2017 11:25	https://www.urdupoint.com/showbiz/news/975563.html	Urdu Point News	422
516660	شوبز تقریبات میں جانا چھوڑ دیا بے سکونی محسوس ہوتی ہےاداکار نوازالدین صدیقی	ممبئی اردو پوائنٹ اخبارتازہ ترین اے پی پی 27 مارچ2017ء بھارتی اداکار نوازالدین صدیقی نے کہا ہے کہ انہوں نے شوبز تقریبات میں جانا چھوڑ دیا ہے اس لئے شاید ہی وہ لوگوں کو منظر عام پر نظر ائیں انھوں نے اس بات کا اظہار ایک بات چیت کے دوران اس سوال کے جواب میں کیا کہ سلمان خان نے ان کے اپنی تقریب میں کیوں نہیں بلایا تھاانہوں نے کہا کہ انھوں نے بلایا لیکن وہ اب دعوتیں قبل کرنے سے انکار کر دیتے ہیں کیونک…	Entertainment	پیر 27 مارچ 2017 11:25	https://www.urdupoint.com/showbiz/news/975562.html	Urdu Point News	574
516661	فرحان اختر ملک کی مہنگی ترین ویب سیریز پاور پلے بنائیں گے	ممبئی اردو پوائنٹ اخبارتازہ ترین اے پی پی 27 مارچ2017ء بالی وڈ اداکار اور ڈائریکٹر فرحان اختر ملک کی مہنگی ترین ویب سیریز بنائیں گےذرائع کے مطابق فرحان اختر نے کثیر سرمائے سے ایک ویب سیریز پاور پلےبنانے کا اعلان کیا ہے جو کہ ایمازون پر چلائی جائے گی جو انڈین مارکیٹ میں اپنا مقام بنانے کے لئے کام کر رہے ہیں انھوں نے بتایا کہ اس سیریزکی ایک قسط پر 85 لاکھ بھارتی روپے خرچہ ائے گاذرائع کے مطابق فرحان…	Entertainment	پیر 27 مارچ 2017 11:24	https://www.urdupoint.com/showbiz/news/975561.html	Urdu Point News	608
516662	اداکارہ امانڈا سیفرائیڈ ماں بن گئیں	لاس اینجلس اردو پوائنٹ اخبارتازہ ترین اے پی پی 27 مارچ2017ء ہالی وڈ اداکارہ امانڈا سیفرائیڈ ماں بن گئیںذرائع کے مطابق امانڈا کے ہاں بچی کی پیدائش ہوئی ہے جو ان کی پہلی اولاد ہےانھوں نے کچھ عرصہ قبل اداکار تھامس سیڈوسکی سے شادی کی تھی فلم لس مزریبل اور گون سے شہرت حاصل کرنے والی امانڈا نے اپنی بچی کی پیدائش پر بے حد خوشی کا اظہار کیا ہے انھوں نے اپنے بیان میں کہا کہ ان کو اس سے قبل زندگی میں اتنی …	Entertainment	پیر 27 مارچ 2017 11:23	https://www.urdupoint.com/showbiz/news/975560.html	Urdu Point News	641
516663	لاہور اداکارہ نور کا چوتھے شوہر سے بھی علیحدگی کا فیصلہ	لاہوراردو پوائنٹ اخبارتازہ ترین27مارچ2017ء اداکارہ نور نے چوتھے شوہر سے بھی علیحدہ ہونے کا فیصلہ کر لیا نجی ٹی وی کے مطابق اداکارہ نور ولی نے اپنے شوہر سے علیحدگی کا فیصلہ کیا ہے اور خلع کی درخواست جمع کروا دی ہے اداکارہ نور نے ڈیڑھ سال قبل حامد ولی سے چوتھی شادی کی تھی ولی حامد معروف گلوکار حامد علی خان کے بیٹے ہیںنور نے پہلی شادی 2008 میں دبئی کے ہندو تاجر وکرم سے کی تھی دوسری شادی 2010 میں ڈائ…	Entertainment	پیر 27 مارچ 2017 09:32	https://www.urdupoint.com/showbiz/news/975529.html	Urdu Point News	463
516664	کنگ خان کی ٹوئٹر پر فینز کی تعداد 24 ملین سے بھی متجاوزشاہ خان مداحوں کا مشکور	ممبئی اردو پوائنٹ اخبارتازہ ترین لائن 26 مارچ2017ء بالی ووڈ کے کنگ خان نے کئی فلموں میں اپنی اداکاری سے لوگوں کے تو دل جیتے ہی ہیں لیکن سوشل میڈیا پر بھی ان کے چاہنے والوں کی تعدادمیں مسلسل اضافہ ہو تا جارہاہےٹوئٹر پر اب ان کے مداحوں کی تعداد24ملین سے بھی تجاوز کر گئی ہے اس موقع پر شاہ رخ خان نے ٹوئٹ کرتے ہوئے کہا کہ لوگوں کے اتنے پیار کا میں بے حد شکر گزار ہوںواضح رہے امیتابھ بچن ٹوئٹر پر بالی و…	Entertainment	اتوار 26 مارچ 2017 16:40	https://www.urdupoint.com/showbiz/news/975009.html	Urdu Point News	649
516665	فلم اسمرفزدی لوسٹ ولیج کی نئی جھلکیاں جاری کر دی گئیں	لاس اینجلساردو پوائنٹ اخبارتازہ ترین لائن 26 مارچ2017ءہالی ووڈ کی2011کی بلاک بسٹر اینیمیٹڈ کامیڈی فلم دی اسمرفز کے نئے حصے اسمرفزدی لوسٹ ولیج کی نئی جھلکیاں جاری کردی گئی ہیں کیلی ایسبیری کی ہدایتکاری میں بننے والی اس فلم کی کہانی اسمرفز کے گرد گھوم رہی ہے جو جنگلات میں چھپے پراسرار حقائق کی کھوج لگاتے دکھائی دیں گےفلم میں اواز کا جادو جگانے والے فنکاروں میں ڈیمی لوویٹومینڈی پیٹنکنجیک میک بریئرڈی…	Entertainment	اتوار 26 مارچ 2017 16:40	https://www.urdupoint.com/showbiz/news/975008.html	Urdu Point News	532
516666	سیسم اسٹریٹ میں اٹزم سے متاثر کردار متعارف کرادیا گیا	لاس اینجلس اردو پوائنٹ اخبارتازہ ترین لائن 26 مارچ2017ءبچوں کے معروف پروگرام سیسم اسٹریٹ میں اٹزم سے متاثر کردار متعارف کرادیا گیا نئی کٹھ پتلی جولیا سیسم اسٹریٹ کا مستقل حصہ بن گئیسیسم اسٹریٹ کے اس نئے کردار کو اپریل سے پروگرام کا حصہ بنایا جارہا ہے گزشتہ دنوں جولیا نے دیگر کرداروں بگ برڈز اور ایلمو کے ساتھ ایک ٹی وی شو میں شرکت کیسیسم اسٹریٹ کی مصنفہ کرسٹین فریرو کا کہنا ہے اٹزم سے متاثر ہر فرد…	Entertainment	اتوار 26 مارچ 2017 16:40	https://www.urdupoint.com/showbiz/news/975007.html	Urdu Point News	576
516667	اسٹریلیا دو روزہ سالانہ کامک کنونشن اختتام پذیر ہوگیا	پرتھاردو پوائنٹ اخبارتازہ ترین لائن 26 مارچ2017ءپرتھ میں دو روزہ سالانہ کامک کنونشن اختتام پذیر ہوگیااخری روز سپر ہیروز خلائی مخلو اور سائنس فکشن کردار اسٹریلیا میں جمع ہوگئے کنونشن میں شریک سیکڑوں افراد نے فلمی کر داروں کے روپ دھا ررکھا تھا کوئی ماریو بنا ہے تو کوئی ہلک کے روپ میں تھاجادوئی اور سائنسی فلموں کے موضو پر ہو نے والے کامک کوم میں کئی فلموں کے ٹیزر ٹریلرز اور گیمزکے نئے ایڈیشن پیش کیے…	Entertainment	اتوار 26 مارچ 2017 16:40	https://www.urdupoint.com/showbiz/news/975006.html	Urdu Point News	403
516668	ایکشن اور تھرل سے بھرپورہالی ووڈ فلم ان لاککا انٹرنیشنل ٹریلرجاری	لاس اینجلساردو پوائنٹ اخبارتازہ ترین لائن 26 مارچ2017ء ان لاک دہشتگردوں سے لڑتی سی ائی اے ایجنٹ کی کہانی ہے جو لندن کو حیاتیاتی حملے سے بچانے کے لیے دہشت گرد وں کے گروہ کے خلاف اپریشن کرتی ہے فلم میں اداکاری کے جوہر دکھانے والوں میں نومی ریپیسلینڈو بلوم جیسیکا بون اور دیگر شامل ہیںسنسنی خیزمناظرسے بھرپوریہ فلم 5مئی کو سنیما گھروں کی زینت بنے گی	Entertainment	اتوار 26 مارچ 2017 16:40	https://www.urdupoint.com/showbiz/news/975005.html	Urdu Point News	346
516669	نئی بھارتی فلم پھلواری ناکام ہوگئی	لاہور26 مارچاردو پوائنٹ اخبارتازہ ترین اے پی پی 26 مارچ2017ء نئی بھارتی فلم پھلواریبری طرح ناکام ہوگئی پاکستانی فلم بینوں نے فلم کو بری طرح مسترد کردیا اور فلم ڈسٹری بیوٹر کو مالی نقصان سے دوچار ہونا پڑا فلم میں انوشکا نے اہم کردار اداکیا تھافلم کمزرو اسکرپٹ اور ڈائریکشن کی وجہ سے فلاپ ہوئی	Entertainment	اتوار 26 مارچ 2017 13:20	https://www.urdupoint.com/showbiz/news/974779.html	Urdu Point News	291
516670	ریڈیو پاکستان لاہورتھیٹرکے عالمی دن پر اج خصوصی فیچر نشر کر گا	لاہور26 مارچاردو پوائنٹ اخبارتازہ ترین اے پی پی 26 مارچ2017ء ریڈیو پاکستان لاہور اج تھیٹرکے عالمی دن پر خصوصی فیچر نشر کر گا اس فیچر کو خالد ابراہیم نے لکھا اور اسے پروڈیوس نائیلہ سید نے کیا ہےفیچر میں اداکار مسعود اخترمنیر راج اور دیگر نے اپنے تاثرات کا اظہار کیا	Entertainment	اتوار 26 مارچ 2017 13:20	https://www.urdupoint.com/showbiz/news/974778.html	Urdu Point News	264
516671	اداکار ساحر لودھی کی نئی فلم راستہ کی نمائش 3مارچ کو ہوگی	لاہور26 مارچاردو پوائنٹ اخبارتازہ ترین اے پی پی 26 مارچ2017ء اداکار وکمپیئر ساحر لودھی کی نئی فلم راستہ کی نمائش اب1 3مارچ کو ہوگیفلم کی نمائش 23مارچ کو متوقع تھی مگر فلم میں زبان کے نازیب استعمال اور گالم گلوچ سے بھرپور مکالموں نے سنسر بورڈ کے سامنے روک دیاگیا اب ساحر لودھی نے فلم میں تبدیلی کرکے اسے 31مارچ کو نمائش کے لئے پیش کرنے کا فیصلہ کیا ہےفلم لوسٹوری اور ایکشن پر مبنی ہےفلم کی ہدایات بھی…	Entertainment	اتوار 26 مارچ 2017 13:20	https://www.urdupoint.com/showbiz/news/974777.html	Urdu Point News	420
516672	ریڈیو پاکستان لاہور فلمساز ہدایت کار مسرور انور کی برسی پر خصوصی فیچرنشر کرے گا	لاہور26 مارچاردو پوائنٹ اخبارتازہ ترین اے پی پی 26 مارچ2017ء ریڈیو پاکستان لاہور شاعرفلمساز ہدایت کار مسرور انور مرحوم کی برسی پر خصوصی فیچرنشر کرے گا یہ فیچر یکم اپر یل کونشر ہو گا فیچرکے رائیٹر کالد ابراہیم ہیں جبکہ پروڈیوسر ثروت علی ہیںفیچر میں شاعررائیٹر محمد پرویز کلیم ہدایت کار دائود بٹالطاف حسینناصرادیب اور محمد طارق رومی نے تاثرات بھی بیان کئے ہیں اور مسرور انور مرحوم کو اپنے دور کا بہتری…	Entertainment	اتوار 26 مارچ 2017 13:20	https://www.urdupoint.com/showbiz/news/974776.html	Urdu Point News	463
516673	ڈائریکٹر ذیشان حیدر نئی فلم کی ڈائریکشن دینگے	لاہور26 مارچاردو پوائنٹ اخبارتازہ ترین اے پی پی 26 مارچ2017ء نجی سیکٹر میں ٹی وی ڈراموں کے ڈائریکٹر ذیشان حیدر اب نئی فلم کی ڈائریکشن دینگے ذیشان حیدر نے ایک ملاقات میں بتایا کہ فلم کے اسکرپٹ پر کام شروع کردیاہےفلم کا موضوع ماں کی عظمت پر مبنی ہےذیشان حیدر نے بتایاکہ بطور ہدایت کار یہ ان کی اہم اور پہلی فلم ہوگی جس پر وہ بھرپور محنت کررہے ہیںاسکرپٹ مکمل ہوتے ہی کاسٹ کا انتخاب اور شوٹنگ کا اغاز کر…	Entertainment	اتوار 26 مارچ 2017 13:20	https://www.urdupoint.com/showbiz/news/974775.html	Urdu Point News	409
516674	نجی زندگی میں میڈیا کی مداخلت بالکل برداشت نہیں گلوکارہ ایلی گولڈنگ	لاس اینجلس اردو پوائنٹ اخبارتازہ ترین ئی این پی 26 مارچ2017ء ہالی ووڈ گلوکارہ نغمہ نگار ایلی گولڈنگ نے کہا ہے کہ وہ اپنے نجی معاملات کو ذاتی رکھنا پسند کرتی ہیں گلوکارہ نغمہ نگار ایلی گولڈنگ نے اپنے حالیہ انٹرویو میں کہاکہ وہ اپنی نجی زندگی کو ذاتی رکھنا ہی پسند کرتی ہیں اس میں میڈیا کی مداخلت بالکل برداشت نہیں کرتیں ماضی میں وہ میڈیا کو اپنے نجی اور پروفیشنل معاملات کے متعلق کھلے عام سب کو بتاتی…	Entertainment	اتوار 26 مارچ 2017 12:50	https://www.urdupoint.com/showbiz/news/974734.html	Urdu Point News	634
516675	سابق بھارتی کرکٹر اور کامیڈین نوجوت سنگھ سدھو کپل شرما اور سنیل گروور میں صلح کرانے کے لیے سرگرم	ممبئی اردو پوائنٹ اخبارتازہ ترین ئی این پی 26 مارچ2017ء سابق بھارتی کرکٹر اور کامیڈین نوجوت سنگھ سدھو کپل شرما اور سنیل گروور میں صلح کرانے کے لیے سرگرم ہوگئے کامیڈین کپل شرما اور ساتھی اداکار سنیل گروور کے درمیان تنازعے نے معروف کامیڈی شودی کپل شرما شو کو اختتام تک پہنچا دیا ہے جب کہ کپل شرما کے ناروا سلوک پر احتجاجا شو کے اداکار علی اصغر چندن پر بھارکر اور تخلیقی ہدایتکارہ پریتی سیموئس نے بھی ع…	Entertainment	اتوار 26 مارچ 2017 12:50	https://www.urdupoint.com/showbiz/news/974733.html	Urdu Point News	928
516676	سلو میاں نے اپنا فن پارہ ایک کروڑ روپے میں فروخت کردیا	ممبئی اردو پوائنٹ اخبارتازہ ترین ئی این پی 26 مارچ2017ء بالی ووڈ کے سلو میاں سلمان خان نے اپنا فن پارہ ایک کروڑ روپے میں فروخت کردیا بھارتی میڈیا کے مطابق دبنگ خان نے فیصلہ کیا ہے کہ وہ اپنی مصوری کو فروخت کرکے اس سے حاصل ہونیوالی مدنی فلاحی کاموں میں استعمال کریں گے اداکاری کیساتھ ساتھ سلمان خان اچھے مصور بھی ہیں اپنے یہ فن پارے وہ عام طور پر دوستوں کو بطور تحفہ دیتے ہیں اور کسی صورت فروخت کرنے …	Entertainment	اتوار 26 مارچ 2017 12:50	https://www.urdupoint.com/showbiz/news/974732.html	Urdu Point News	736
[truncated: 197 more rows]
